# Supplementary material for: The Connectome and Chemo-Connectome Databases for Mice Brain Connection Analysis
Source: Front Neuroanat. 2022 Jun 9;16:886925. doi: 10.3389/fnana.2022.886925 (PMC9218099; doi:10.3389/fnana.2022.886925)
Supplement: Supplementary file 1 [file Data_sheet_1.ZIP › SupplementaryMaterial S1/circlize .R]

library(circlize)
circos.clear()
df =read.csv('E:/gene/B.csv',header = T,stringsAsFactors = F,encoding = "UTF-8")
circos.par(canvas.xlim =c(-1.1,1.1),canvas.ylim = c(-1.1,1.1),cell.padding = c(0.02,0,0.02,0))
fa = df$gene_id
fa = factor(fa,levels = fa)
circos.initialize(factors = fa, xlim = c(0,1))
col_fun = colorRamp2(c(0,100), c( "#F5EEDC", "#DD4A48"))
circos.trackPlotRegion(
  
  ylim = c(0, 1), track.height = 0.15, bg.border = 'black', bg.col = col_fun(df$fc*6.9),
  
  panel.fun = function(x, y) {
    
    sector.index = get.cell.meta.data('sector.index')
    
    xlim = get.cell.meta.data('xlim')
    
    ylim = get.cell.meta.data('ylim')
    
  } )
for(i in 1:nrow(df)){
  
  circos.axis(sector.index= df[i,4], direction = "outside", labels=df[i,3],
              
              labels.facing = "clockwise",labels.cex=2.5, col = 'black',minor.ticks=0, major.at=seq(0, length(df$gene))
              
  )
  
}

circos.trackPlotRegion(
  
  ylim = c(0, 1), track.height = 0.15, bg.border = NA,
  
  panel.fun = function(x, y) {
    
    sector.index = get.cell.meta.data('sector.index')
    
    xlim = get.cell.meta.data('xlim')
    
    ylim = get.cell.meta.data('ylim')
    
  } )
highlight.sector(as.character(df$gene_id[1:3]), track.index = 2,
                 
                 text = 'ligand', niceFacing = F,col = 'gray',text.col = 'black')

highlight.sector(as.character(df$gene_id[4:15]), track.index = 2,
                 
                 text = 'receptor', niceFacing = F,col = '#D6E5FA',text.col = 'black')

highlight.sector(as.character(df$gene_id[1:14]), track.index = 2,
                 
                 text = 'ligand', niceFacing = F,col = 'gray',text.col = 'black')

highlight.sector(as.character(df$gene_id[15:50]), track.index = 2,
                 
                 text = 'receptor', niceFacing = F,col = '#D6E5FA',text.col = 'black')
