# Supplementary material for: The Connectome and Chemo-Connectome Databases for Mice Brain Connection Analysis
Source: Front Neuroanat. 2022 Jun 9;16:886925. doi: 10.3389/fnana.2022.886925 (PMC9218099; doi:10.3389/fnana.2022.886925)
Supplement: Supplementary file 1 [file Data_sheet_1.ZIP › SupplementaryMaterial S1/heatmap codes.R]

#whole-brain connection
test1<- read.csv('E:/projection.csv',header = T,row.names = 1,stringsAsFactors = F,encoding = "UTF-8")
test1=test1[,0:295]
head(test1)
datt1=test1
datt1=t(scale(t(datt1)))
d=t(datt1)
annotation_row = data.frame(BrainArea = factor(rep(c("Isocortex","Olfactory areas", "Hippocampal formation", "Cortical subplate","Striatum","Pallidum","Thalamus","Hypothalamus","Midbrain","Pons","Medulla","Cerebellum"), c(37, 10, 15,6,12,9,44,42,40,26,36,18))))

rownames(annotation_row) = paste("Branin Area",1:295,sep = "")
head(annotation_row)
annotation_col = data.frame( BrainArea = factor(rep(c("Isocortex","Olfactory areas", "Hippocampal formation", "Cortical subplate","Striatum","Pallidum","Thalamus","Hypothalamus","Midbrain","Pons","Medulla","Cerebellum"), c(37, 10, 15,6,12,9,44,42,40,26,36,18))))

rownames(annotation_col) = paste("Branin Area",1:295,sep = "")
head(annotation_col)
rownames(annotation_col) <- colnames(datt1)
rownames(annotation_row) <- rownames(datt1)
ann_colors = list(
  BrainArea  =c('Isocortex'="#DC0000FF",'Olfactory areas' ="#3C5488FF",'Hippocampal formation' ="#00A087FF", 'Cortical subplate'  ="#91D1C2FF",'Striatum'="#8491B4FF",'Pallidum'="#7F7FFF",'Thalamus'="#4DBBD5FF",'Hypothalamus'= "#A20056FF",'Midbrain'="#F39B7FFF",'Pons'="#E64B35FF",'Medulla'="#7E6148FF",'Cerebellum'="#B09C85FF"))
pheatmap(d,angle_row=45,cluster_row = FALSE,cluster_col = FALSE, annotation_row = annotation_row,annotation_col = annotation_col,annotation_colors = ann_colors, color = colorRampPalette(c("#F5EEDC", "#DD4A48"))(10),angle_col=90,fontsize_col=2,fontsize_row =2,main="mesoscal connectivity heatmap ")


# projection similarity
library(pheatmap)
options(stringsAsFactors = F)
test<- read.csv('E:/projection.csv',header = T,row.names = 1,stringsAsFactors = F)
test=test[,0:295]
head(test)
datt=test
datt=scale(datt)    # input similarity
datt=scale(t(datt)) # output similarity
table(is.na(datt))
datt[is.na(datt)]=0
table(is.na(datt))
datt=cor(datt)
table(is.na(datt))
datt[is.na(datt)]=0
datt
dgt=dist(t(datt)) 
hc_genet=hclust(dgt)
clus_genet = cutree(hc_genet,4)
group_list_gene1t =as.factor(clus_genet)
table(group_list_gene1t)
tmp_genet=data.frame(cluster=group_list_gene1t)
#annotation
annotation_row = data.frame(BrainArea = factor(rep(c("Isocortex","Olfactory areas", "Hippocampal formation", "Cortical subplate","Striatum","Pallidum","Thalamus","Hypothalamus","Midbrain","Pons","Medulla","Cerebellum"), c(37, 10, 15,6,12,9,44,42,40,26,36,18))),group=tmp_genet)

rownames(annotation_row) = paste("Branin Area",1:295,sep = "")
head(annotation_row)
annotation_col = data.frame( BrainArea = factor(rep(c("Isocortex","Olfactory areas", "Hippocampal formation", "Cortical subplate","Striatum","Pallidum","Thalamus","Hypothalamus","Midbrain","Pons","Medulla","Cerebellum"), c(37, 10, 15,6,12,9,44,42,40,26,36,18))),group=tmp_genet)

rownames(annotation_col) = paste("Branin Area",1:295,sep = "")
head(annotation_col)
rownames(annotation_col) <- colnames(datt)
rownames(annotation_row) <- rownames(datt)
ann_colors = list(
  cluster=c('1'="#BC3C29FF",'2'="#0072B5FF",'3'="#E18727FF",'4'="#20854EFF"),
  BrainArea  =c('Isocortex'="#DC0000FF",'Olfactory areas' ="#3C5488FF",'Hippocampal formation' ="#00A087FF", 'Cortical subplate'  ="#91D1C2FF",'Striatum'="#8491B4FF",'Pallidum'="#7F7FFF",'Thalamus'="#4DBBD5FF",'Hypothalamus'= "#A20056FF",'Midbrain'="#F39B7FFF",'Pons'="#E64B35FF",'Medulla'="#7E6148FF",'Cerebellum'="#B09C85FF"))
pheatmap(datt,angle_row=45,annotation_col = annotation_col,annotation_colors = ann_colors,color = colorRampPalette(c("blue", "white", "red"))(12),angle_col=90,fontsize_col=1,fontsize_row = 1,main="cluster by input similarity")
pheatmap(datt,angle_row=45,annotation_col = annotation_col,annotation_colors = ann_colors,color = colorRampPalette(c("blue", "white", "red"))(12),angle_col=90,fontsize_col=1,fontsize_row = 1,main="cluster by output similarity")


#ish heatmap
library(pheatmap)
test1<- read.csv('E:/50 genes.csv',header = T,row.names = 1,stringsAsFactors = F,encoding = "UTF-8")

test1=test1[,0:294]
head(test1)
datt1=test1
annotation_col = data.frame(
  BrainArea = factor(rep(c("Isocortex","Olfactory areas", "Hippocampal formation", "Cortical subplate","Striatum","Pallidum","Thalamus","Hypothalamus","Midbrain","Pons","Medulla","Cerebellum"), c(37, 10, 15,6,12,9,44,42,39,26,36,18))))
ann_colors = list(
  BrainArea  =c('Isocortex'="#DC0000FF",'Olfactory areas' ="#3C5488FF",'Hippocampal formation' ="#00A087FF", 'Cortical subplate'  ="#91D1C2FF",'Striatum'="#8491B4FF",'Pallidum'="#7F7FFF",'Thalamus'="#4DBBD5FF",'Hypothalamus'= "#A20056FF",'Midbrain'="#F39B7FFF",'Pons'="#E64B35FF",'Medulla'="#7E6148FF",'Cerebellum'="#B09C85FF"))
rownames(annotation_col) <- colnames(datt1)
pheatmap(datt1 ,angle_row=45,cluster_row = FALSE,cluster_col = FALSE, annotation_col = annotation_col,annotation_colors = ann_colors, color = colorRampPalette(c("#FBFFE2" ,"#FFAFAF"))(10),angle_col=90,fontsize_col=2,fontsize_row =5,main="The expression heatmap of 50 neurotransmission related genes ")

test1<- read.csv('E:/monoaminergic.csv',header = T,row.names = 1,stringsAsFactors = F,encoding = "UTF-8")
head(test1)
datt1=test1
datt1=datt1*6.9
annotation_col = data.frame(
  BrainArea = factor(rep(c("Isocortex","Olfactory areas", "Hippocampal formation", "Cortical subplate","Striatum","Pallidum","Thalamus","Hypothalamus","Midbrain","Pons","Medulla","Cerebellum"), c(37, 10, 15,6,12,9,44,42,39,26,36,18))))
ann_colors = list(
  BrainArea  =c('Isocortex'="#DC0000FF",'Olfactory areas' ="#3C5488FF",'Hippocampal formation' ="#00A087FF", 'Cortical subplate'  ="#91D1C2FF",'Striatum'="#8491B4FF",'Pallidum'="#7F7FFF",'Thalamus'="#4DBBD5FF",'Hypothalamus'= "#A20056FF",'Midbrain'="#F39B7FFF",'Pons'="#E64B35FF",'Medulla'="#7E6148FF",'Cerebellum'="#B09C85FF"))
rownames(annotation_col) <- colnames(datt1)
pheatmap(datt1 ,angle_row=45,cluster_row = FALSE,cluster_col = FALSE, annotation_col = annotation_col,annotation_colors = ann_colors, color = colorRampPalette(c( "#F5EEDC", "#DD4A48"))(100),angle_col=90,fontsize_col=2,fontsize_row =5,main="the expression heatmap of monoaminergic neurotransmission related genes ")
