# Supplementary material for: The Connectome and Chemo-Connectome Databases for Mice Brain Connection Analysis
Source: Front Neuroanat. 2022 Jun 9;16:886925. doi: 10.3389/fnana.2022.886925 (PMC9218099; doi:10.3389/fnana.2022.886925)
Supplement: Supplementary file 1 [file Data_sheet_1.ZIP › SupplementaryMaterial S1/network .R]

library(networkD3)      
library(igraph)
library(reshape2)
links <- read.csv('E:/top 50.csv',header = T,row.names = 1,stringsAsFactors = F,encoding = "UTF-8")
head(links)
plot(network, vertex.color = "gray",layout=layout.circle,vertex.label.color=c("black"),edge.width=E(network)$importance*200,vertex.label.cex=c(0.75),
     edge.arrow.size=0.2, edge.arrow.width=1,edge.color='red',vertex.size=12
)
