# Supplementary material for: The Connectome and Chemo-Connectome Databases for Mice Brain Connection Analysis
Source: Front Neuroanat. 2022 Jun 9;16:886925. doi: 10.3389/fnana.2022.886925 (PMC9218099; doi:10.3389/fnana.2022.886925)
Supplement: Supplementary file 2 [file Data_sheet_2.ZIP]

Archive with 3 entries (3 files):
- SupplementaryMaterial S2/3d-brain.m
- SupplementaryMaterial S2/brain.mat
- SupplementaryMaterial S2/Brain.stl
