# Supplementary material for: The Connectome and Chemo-Connectome Databases for Mice Brain Connection Analysis
Source: Front Neuroanat. 2022 Jun 9;16:886925. doi: 10.3389/fnana.2022.886925 (PMC9218099; doi:10.3389/fnana.2022.886925)
Supplement: Supplementary file 2 [file Data_sheet_2.ZIP › SupplementaryMaterial S2/3d-brain.m]

%
model = createpde(3);
importGeometry(model,'E:\brain.stl');
pdegplot(model,'FaceLabels','on')
delete(findobj(allchild(gca),'Type','text'))
delete(findobj(allchild(gca),'Type','Line'))
delete(findobj(allchild(gca),'Type','Quiver'))
ph=allchild(gca);
ph.FaceAlpha=0.3;
ph.EdgeAlpha=0.05;
ph.EdgeColor='k';
ph.Vertices=[ph.Vertices(:,1),ph.Vertices(:,3),-ph.Vertices(:,2)];
a=gca;
a.XLabel.String='X axis';
a.YLabel.String='Y axis';
a.ZLabel.String='Z axis';
a.View=[65,35]; #ÔØÈëÂÖÀª
 axis off
V=ph.Vertices;
for i=1:295
    text((point_info{i,2}(1)-285.5)*20+(max(V(:,1))+min(V(:,1)))/2,...
        (point_info{i,2}(2)-330.5)*20+(max(V(:,2))+min(V(:,2)))/2,...
        (218.5-point_info{i,2}(3))*20+(max(V(:,3))+min(V(:,3)))/2,...
        point_info{i,1})
end
set(gca,'XLim',[527,5711],'XDir','reverse')
region_name=cat(1,point_info(:,1));
region_pos=cat(1,point_info(:,2));
delete(findobj(allchild(gca),'Type','line'))
for i=1:2000
    p1=region_pos{ismember(region_name,projection{i,1}),:};
    p2=region_pos{ismember(region_name,projection{i,2}),:};
    line(([p1(1),p2(1)]-285.5)*20+5710.9,...
        ([p1(2),p2(2)]-330.5)*20+6620.9,...
        (218.5-[p1(3),p2(3)])*20-4359.3,...
        'color','r','linestyle','-','linewidth',projection{i,3}*10^3,...
        'markeredgecolor','k','marker','.')
end
projectionv={}
for i=1:length(projectionv)
    p1=region_pos{ismember(region_name,projectionv{i,1}),:};
    p2=region_pos{ismember(region_name,projectionv{i,2}),:};
    set(findobj(allchild(gca),'type','text','String',projectionv{i,1}),'UserData',1)
    set(findobj(allchild(gca),'type','text','String',projectionv{i,2}),'UserData',1)
    line(([p1(1),p2(1)]-285.5)*20+5710.9,...
        ([p1(2),p2(2)]-330.5)*20+6620.9,...
        (218.5-[p1(3),p2(3)])*20-4359.3,...
        'color','m','linestyle','-','linewidth',projectionv{i,3}*10^3,...
        'markeredgecolor','k','marker','.')
end
delete(findobj(allchild(gca),'Type','text','UserData',[]))
#input
projectionv={}
for i=1:length(projectionv)
    p1=region_pos{ismember(region_name,projectionv{i,1}),:};
    p2=region_pos{ismember(region_name,projectionv{i,2}),:};
    set(findobj(allchild(gca),'type','text','String',projectionv{i,1}),'UserData',1)
    set(findobj(allchild(gca),'type','text','String',projectionv{i,2}),'UserData',1)
    line(([p1(1),p2(1)]-285.5)*20+5710.9,...
        ([p1(2),p2(2)]-330.5)*20+6620.9,...
        (218.5-[p1(3),p2(3)])*20-4359.3,...
        'color','[0 0.4470 0.7410]','linestyle','-','linewidth',projectionv{i,3}*10^3,...
        'markeredgecolor','k','marker','.')
end
projectionv={}
for i=1:length(projectionv)
    p1=region_pos{ismember(region_name,projectionv{i,1}),:};
    p2=region_pos{ismember(region_name,projectionv{i,2}),:};
    set(findobj(allchild(gca),'type','text','String',projectionv{i,1}),'UserData',1)
    set(findobj(allchild(gca),'type','text','String',projectionv{i,2}),'UserData',1)
    line(([p1(1),p2(1)]-285.5)*20+5710.9,...
        ([p1(2),p2(2)]-330.5)*20+6620.9,...
        (218.5-[p1(3),p2(3)])*20-4359.3,...
        'color','[0.4660 0.6740 0.1880]','linestyle','-','linewidth',projectionv{i,3}*10^3,...
        'markeredgecolor','k','marker','.')
end
projectionv={}
for i=1:length(projectionv)
    p1=region_pos{ismember(region_name,projectionv{i,1}),:};
    p2=region_pos{ismember(region_name,projectionv{i,2}),:};
    set(findobj(allchild(gca),'type','text','String',projectionv{i,1}),'UserData',1)
    set(findobj(allchild(gca),'type','text','String',projectionv{i,2}),'UserData',1)
    line(([p1(1),p2(1)]-285.5)*20+5710.9,...
        ([p1(2),p2(2)]-330.5)*20+6620.9,...
        (218.5-[p1(3),p2(3)])*20-4359.3,...
        'color','[0.9290 0.6940 0.1250]','linestyle','-','linewidth',projectionv{i,3}*10^3,...
        'markeredgecolor','k','marker','.')
end
projectionv={}
for i=1:length(projectionv)
    p1=region_pos{ismember(region_name,projectionv{i,1}),:};
    p2=region_pos{ismember(region_name,projectionv{i,2}),:};
    set(findobj(allchild(gca),'type','text','String',projectionv{i,1}),'UserData',1)
    set(findobj(allchild(gca),'type','text','String',projectionv{i,2}),'UserData',1)
    line(([p1(1),p2(1)]-285.5)*20+5710.9,...
        ([p1(2),p2(2)]-330.5)*20+6620.9,...
        (218.5-[p1(3),p2(3)])*20-4359.3,...
        'color','[0.6140 0.2240 0.5210]','linestyle','-','linewidth',projectionv{i,3}*10^3,...
        'markeredgecolor','k','marker','.')
end
projectionv={}
for i=1:length(projectionv)
    p1=region_pos{ismember(region_name,projectionv{i,1}),:};
    p2=region_pos{ismember(region_name,projectionv{i,2}),:};
    set(findobj(allchild(gca),'type','text','String',projectionv{i,1}),'UserData',1)
    set(findobj(allchild(gca),'type','text','String',projectionv{i,2}),'UserData',1)
    line(([p1(1),p2(1)]-285.5)*20+5710.9,...
        ([p1(2),p2(2)]-330.5)*20+6620.9,...
        (218.5-[p1(3),p2(3)])*20-4359.3,...
        'color','[0.7830 0.6590 0.1250]','linestyle','-','linewidth',projectionv{i,3}*10^3,...
        'markeredgecolor','k','marker','.')
end
projectionv={}
for i=1:length(projectionv)
    p1=region_pos{ismember(region_name,projectionv{i,1}),:};
    p2=region_pos{ismember(region_name,projectionv{i,2}),:};
    set(findobj(allchild(gca),'type','text','String',projectionv{i,1}),'UserData',1)
    set(findobj(allchild(gca),'type','text','String',projectionv{i,2}),'UserData',1)
    line(([p1(1),p2(1)]-285.5)*20+5710.9,...
        ([p1(2),p2(2)]-330.5)*20+6620.9,...
        (218.5-[p1(3),p2(3)])*20-4359.3,...
        'color','[0.3370 0.9010 0.8460]','linestyle','-','linewidth',projectionv{i,3}*10^3,...
        'markeredgecolor','k','marker','.')
end
delete(findobj(allchild(gca),'Type','text','UserData',[]))
 axis off
delete(findobj(allchild(gca),'type','patch'))
set(findobj(allchild(gca),'type','line'),'visible','off')
set(findobj(allchild(gca),'type','text'),'visible','off')
set(findobj(allchild(gca),'type','line'),'visible','on')
set(findobj(allchild(gca),'type','text'),'visible','on')

for i=1:length(projectionv)
    p1=region_pos{ismember(region_name,projectionv{i,1}),:};
    p2=region_pos{ismember(region_name,projectionv{i,2}),:};
    set(findobj(allchild(gca),'type','text','String',projectionv{i,1}),'UserData',1)
    set(findobj(allchild(gca),'type','text','String',projectionv{i,2}),'UserData',1)
    line(([p1(1),p2(1)]-285.5)*20+5710.9,...
        ([p1(2),p2(2)]-330.5)*20+6620.9,...
        (218.5-[p1(3),p2(3)])*20-4359.3,...
        'color','g','linestyle','-','linewidth',projectionv{i,3}*10^3,...
        'markeredgecolor','k','marker','.')
end
#outpit
projectionv={}
for i=1:length(projectionv)
    p1=region_pos{ismember(region_name,projectionv{i,1}),:};
    p2=region_pos{ismember(region_name,projectionv{i,2}),:};
    set(findobj(allchild(gca),'type','text','String',projectionv{i,1}),'UserData',1)
    set(findobj(allchild(gca),'type','text','String',projectionv{i,2}),'UserData',1)
    line(([p1(1),p2(1)]-285.5)*20+5710.9,...
        ([p1(2),p2(2)]-330.5)*20+6620.9,...
        (218.5-[p1(3),p2(3)])*20-4359.3,...
        'color','[0.8500 0.3250 0.0980]','linestyle','-','linewidth',projectionv{i,3}*10^3,...
        'markeredgecolor','k','marker','.')
end
projectionv={}
for i=1:length(projectionv)
    p1=region_pos{ismember(region_name,projectionv{i,1}),:};
    p2=region_pos{ismember(region_name,projectionv{i,2}),:};
    set(findobj(allchild(gca),'type','text','String',projectionv{i,1}),'UserData',1)
    set(findobj(allchild(gca),'type','text','String',projectionv{i,2}),'UserData',1)
    line(([p1(1),p2(1)]-285.5)*20+5710.9,...
        ([p1(2),p2(2)]-330.5)*20+6620.9,...
        (218.5-[p1(3),p2(3)])*20-4359.3,...
        'color','[0.4940 0.1840 0.5560]','linestyle','-','linewidth',projectionv{i,3}*10^3,...
        'markeredgecolor','k','marker','.')
end
projectionv={}
for i=1:length(projectionv)
    p1=region_pos{ismember(region_name,projectionv{i,1}),:};
    p2=region_pos{ismember(region_name,projectionv{i,2}),:};
    set(findobj(allchild(gca),'type','text','String',projectionv{i,1}),'UserData',1)
    set(findobj(allchild(gca),'type','text','String',projectionv{i,2}),'UserData',1)
    line(([p1(1),p2(1)]-285.5)*20+5710.9,...
        ([p1(2),p2(2)]-330.5)*20+6620.9,...
        (218.5-[p1(3),p2(3)])*20-4359.3,...
        'color','[0.3010 0.7450 0.9330]','linestyle','-','linewidth',projectionv{i,3}*10^3,...
        'markeredgecolor','k','marker','.')
end
projectionv={}
for i=1:length(projectionv)
    p1=region_pos{ismember(region_name,projectionv{i,1}),:};
    p2=region_pos{ismember(region_name,projectionv{i,2}),:};
    set(findobj(allchild(gca),'type','text','String',projectionv{i,1}),'UserData',1)
    set(findobj(allchild(gca),'type','text','String',projectionv{i,2}),'UserData',1)
    line(([p1(1),p2(1)]-285.5)*20+5710.9,...
        ([p1(2),p2(2)]-330.5)*20+6620.9,...
        (218.5-[p1(3),p2(3)])*20-4359.3,...
        'color','[0.1560 0.2480 0.7380]','linestyle','-','linewidth',projectionv{i,3}*10^3,...
        'markeredgecolor','k','marker','.')
end
projectionv={}
for i=1:length(projectionv)
    p1=region_pos{ismember(region_name,projectionv{i,1}),:};
    p2=region_pos{ismember(region_name,projectionv{i,2}),:};
    set(findobj(allchild(gca),'type','text','String',projectionv{i,1}),'UserData',1)
    set(findobj(allchild(gca),'type','text','String',projectionv{i,2}),'UserData',1)
    line(([p1(1),p2(1)]-285.5)*20+5710.9,...
        ([p1(2),p2(2)]-330.5)*20+6620.9,...
        (218.5-[p1(3),p2(3)])*20-4359.3,...
        'color','[0.5010 0.7450 0.3330]','linestyle','-','linewidth',projectionv{i,3}*10^3,...
        'markeredgecolor','k','marker','.')
end
projectionv={}
for i=1:length(projectionv)
    p1=region_pos{ismember(region_name,projectionv{i,1}),:};
    p2=region_pos{ismember(region_name,projectionv{i,2}),:};
    set(findobj(allchild(gca),'type','text','String',projectionv{i,1}),'UserData',1)
    set(findobj(allchild(gca),'type','text','String',projectionv{i,2}),'UserData',1)
    line(([p1(1),p2(1)]-285.5)*20+5710.9,...
        ([p1(2),p2(2)]-330.5)*20+6620.9,...
        (218.5-[p1(3),p2(3)])*20-4359.3,...
        'color','[0.6780 0.5370 0.1240]','linestyle','-','linewidth',projectionv{i,3}*10^3,...
        'markeredgecolor','k','marker','.')
end
delete(findobj(allchild(gca),'Type','text','UserData',[]))

delete(findobj(allchild(gca),'type','patch'))
set(findobj(allchild(gca),'type','line'),'visible','off')
set(findobj(allchild(gca),'type','text'),'visible','off')
set(findobj(allchild(gca),'type','line'),'visible','on')
set(findobj(allchild(gca),'type','text'),'visible','on')
