# Supplementary material for: The Connectome and Chemo-Connectome Databases for Mice Brain Connection Analysis
Source: Front Neuroanat. 2022 Jun 9;16:886925. doi: 10.3389/fnana.2022.886925 (PMC9218099; doi:10.3389/fnana.2022.886925)
Supplement: Supplementary file 3 [file Table_1.XLSX]

## Sheet: connectome database
	FRP	MOp	MOs	SSp	SSs	GU	VISC	AUDd	AUDp	AUDpo	AUDv	VISal	VISam	VISl	VISp	VISpl	VISpm	VISli	VISpor	ACAd	ACAv	PL	ILA	ORBl	ORBm	ORBvl	AId	AIp	AIv	RSPagl	RSPd	RSPv	VISa	VISrl	TEa	PERI	ECT	MOB	AOB	AON	TT	DP	PIR	NLOT	COA	PAA	TR	CA1	CA2
FRP	0.00382422	0.000395466	0.00109919	6.34e-05	0.000107709	0.000188276	0.000252839	1.1e-05	4.8e-06	9.81e-06	5.98e-06	1.38e-05	3.94e-05	8.36e-06	7.68e-06	5.48e-06	2.5e-05	1.68e-05	8.87e-06	0.00013578	6.6e-05	0.000391071	0.000166043	0.00109794	0.000272371	0.00049468	0.00106896	9.94e-05	0.000303622	3.26e-05	1.46e-05	2.99e-06	2.07e-05	1.72e-05	3.19e-05	0.000100804	7.59e-05	8.72e-06	0.000132573	1.97e-05	2.77e-05	0.000114715	1.26e-05	1.6e-05	6.28e-06	5.44e-06	2.23e-06	1.03e-06	2.27e-06
MOp	0.000256879	0.000949471	0.000547313	0.000404762	0.0003389	0.000244804	0.000269759	6.83e-05	7.92e-06	1.09e-05	3.12e-05	1.68e-05	2.12e-05	6.73e-06	4.59e-06	3.13e-06	7.14e-06	7.95e-06	6.47e-06	6.41e-05	6.32e-05	3.22e-05	7.84e-06	7.07e-05	1.19e-05	2.45e-05	0.000266047	7.66e-05	4.33e-05	2.87e-05	1.31e-05	8.27e-06	5.86e-05	2.83e-05	2.27e-05	2.96e-05	3.64e-05	3.85e-07	2.47e-06	2.24e-06	6.02e-06	1.01e-05	2.35e-06	4.08e-06	1.77e-06	2.7e-06	1.11e-06	2.57e-07	4.62e-08
MOs	0.000970672	0.000539763	0.000865116	0.000196445	0.000176738	0.000103793	0.000151464	8.17e-05	1.62e-05	3.98e-05	2.58e-05	0.000135529	0.000260889	6.41e-05	4.6e-05	3.65e-05	8.43e-05	6.54e-05	5.47e-05	0.000798959	0.000336691	0.00027215	6.57e-05	0.000390079	0.000134543	0.000272759	0.000329655	3.07e-05	8.51e-05	0.000127876	0.000154922	0.000100494	0.000213426	0.000248419	5.01e-05	4.44e-05	4.74e-05	1.94e-06	3.31e-05	9.7e-06	2.59e-05	6.79e-05	8.22e-06	3.15e-06	1.62e-06	1.46e-06	8.28e-07	6.19e-07	6.48e-07
SSp	0.000148243	0.00049396	0.000364058	0.000684054	0.000491506	0.000176968	0.000273294	0.000281685	7.02e-05	0.000103822	0.00010573	0.000186024	0.000121819	4.89e-05	2.65e-05	9.12e-06	5.17e-05	6.53e-05	3.22e-05	5.85e-05	1.28e-05	1.97e-05	5.31e-06	6.17e-05	1e-05	4.66e-05	7.85e-05	4.43e-05	1.05e-05	6.49e-05	3.48e-05	1.62e-05	0.000348383	0.000236295	9.35e-05	5.64e-05	6.06e-05	4.52e-07	2.29e-06	1.81e-06	5.42e-06	1.24e-05	2.13e-06	8.86e-07	6.4e-07	1.29e-06	1.06e-06	1.41e-06	8.02e-07
SSs	0.000133499	0.000343759	0.000228545	0.000446468	0.00122851	0.000644753	0.000732551	0.000874261	0.000681814	0.000492174	0.000386903	0.000247306	0.00012804	6.11e-05	2.62e-05	2.25e-05	6.69e-05	0.000118083	5.24e-05	3.12e-05	1.06e-05	3.95e-05	2.84e-05	0.000104283	2.25e-05	4.14e-05	0.000194796	0.000243734	6.16e-05	4.03e-05	1.33e-05	5.94e-06	0.00017447	0.000148545	0.000207553	0.000162543	0.000211677	1.36e-06	2.19e-06	1.1e-05	1.95e-05	5.26e-05	1.83e-05	1.46e-05	1.02e-05	1.35e-05	2.83e-05	1.98e-06	8.87e-06
GU	0.000144489	0.000245357	0.000148422	0.00011224	0.000541016	0.00211465	0.000871912	1.26e-05	1.06e-05	1.45e-05	2.27e-05	2.02e-05	2.9e-05	3.07e-05	2.71e-05	4.24e-05	3.07e-05	2.53e-05	4.01e-05	5.16e-05	4.23e-05	0.000101081	7.53e-05	7.98e-05	6.27e-05	4.87e-05	0.000760058	0.00046534	0.000245949	4.69e-05	3.78e-05	2.38e-05	2.08e-05	1.55e-05	4.85e-05	0.000139888	0.000183975	5.29e-06	2.63e-06	2.36e-05	4.39e-05	4.68e-05	5.03e-05	4.69e-05	3.18e-05	3.41e-05	5.67e-05	3.19e-06	2.35e-07
VISC	0.000205828	0.000204573	0.000173759	0.000148654	0.000524166	0.000910546	0.00148333	6.46e-05	4.31e-05	1.77e-05	0.000113094	1.94e-05	1.8e-05	1.57e-05	1.45e-05	2.36e-05	1.92e-05	1.82e-05	3.77e-05	3.7e-05	2.12e-05	9.21e-05	9.39e-05	0.000134817	5.22e-05	5.06e-05	0.000555673	0.00107928	0.000214104	2.05e-05	1.78e-05	1.11e-05	1.55e-05	1.78e-05	0.000331485	0.000385495	0.000833178	1.29e-06	3.47e-06	3.82e-05	5.68e-05	0.00012781	8.6e-05	7.93e-05	5.35e-05	8.08e-05	0.000189585	2.89e-06	8.26e-07
AUDd	2.81e-06	3.03e-05	4.86e-05	0.000149591	0.000343216	1.03e-05	5.49e-05	0.00435451	0.00418703	0.00390047	0.00162715	0.00176061	0.000956027	0.000451149	0.000187795	0.000149213	0.000540262	0.000958453	0.000299973	5.96e-05	1.19e-05	9.61e-06	5.54e-06	2.49e-05	1.32e-05	7.55e-05	5.55e-06	7.18e-06	1.02e-05	0.000260168	5.58e-05	5.88e-06	0.00100896	0.000714665	0.000788318	8.28e-05	9.42e-05	3.87e-07	1.36e-06	9.12e-07	3.15e-06	1.5e-05	1.18e-06	1.5e-06	1.24e-06	1.48e-06	2.04e-06	7.89e-07	4.61e-07
AUDp	1.21e-06	1.5e-05	2.55e-05	5.89e-05	0.000165581	1.06e-05	4.28e-05	0.00300655	0.00520901	0.0041624	0.00230248	0.000924882	0.00056355	0.000387687	0.00020704	0.000196861	0.000422689	0.000780328	0.000372753	4.27e-05	1.7e-05	1.19e-05	1.41e-05	1.99e-05	2.15e-05	6.37e-05	7.25e-06	1.45e-05	1.75e-05	0.000211933	5.84e-05	4.17e-06	0.000503999	0.000414155	0.0010773	5.56e-05	0.000162468	6e-07	7.51e-07	4.71e-06	4.27e-06	1.55e-05	2.64e-06	3.2e-06	2.11e-06	2.15e-06	2.19e-06	2.19e-06	1.06e-06
AUDpo	2.17e-06	2.14e-05	4.98e-05	8.06e-05	0.000149998	7.04e-06	2.01e-05	0.00301425	0.00410862	0.00701319	0.00150272	0.00225253	0.00133501	0.000934171	0.000440617	0.00050881	0.000945	0.00180041	0.000914277	0.000124106	4.05e-05	2.13e-05	1e-05	4.26e-05	2.98e-05	0.000185152	7.25e-06	9.61e-06	1.68e-05	0.000456476	0.000139635	1.41e-05	0.00101316	0.000721814	0.00142778	7.35e-05	0.000158512	5.73e-07	2.27e-06	1.93e-06	4.3e-06	2.69e-05	1.6e-06	1.76e-06	9.94e-07	9.88e-07	1.32e-06	2.58e-06	1.64e-06
AUDv	1.67e-05	2.69e-05	3.07e-05	5.69e-05	0.000180065	4.06e-05	0.000159175	0.00191665	0.0041321	0.00242114	0.00232368	0.000566062	0.000286417	0.000307271	0.000180412	0.00014761	0.000257869	0.000576368	0.00040899	3.36e-05	2.13e-05	3.91e-05	7.68e-05	4.64e-05	6.47e-05	5.83e-05	3.36e-05	9.03e-05	7.8e-05	0.00014613	6.61e-05	6.72e-06	0.000253733	0.000260006	0.0011272	0.000228344	0.000594945	9.1e-07	1.83e-06	2.71e-05	3.73e-05	7.04e-05	2.76e-05	2.69e-05	1.75e-05	3.05e-05	3.01e-05	2.12e-05	1.69e-05
VISal	2.42e-06	2.93e-05	8.34e-05	0.00013338	0.000212858	5.52e-06	2.28e-05	0.00283353	0.00197543	0.00413445	0.000751838	0.00474812	0.00210291	0.00328703	0.00133842	0.000826447	0.00145366	0.00277304	0.00136929	0.000283875	8.19e-05	1.94e-05	1.01e-05	5.85e-05	3.32e-05	0.000248642	6.39e-06	7.92e-06	1.36e-05	0.000496492	0.000355373	8.14e-05	0.00133003	0.00150921	0.000850838	7.24e-05	8.86e-05	8.93e-07	4.15e-06	8.26e-07	6.3e-06	2.56e-05	2.79e-06	3.11e-06	1.69e-06	1.83e-06	2.84e-06	1.61e-06	1.77e-06
VISam	3.62e-06	5.93e-05	0.000194114	0.000153073	6.47e-05	3.56e-06	6.94e-06	0.000657445	0.000218286	0.000846724	9.36e-05	0.00204391	0.00673651	0.00130979	0.00112198	0.000604989	0.00436454	0.00133941	0.000520199	0.000987204	0.000522347	0.000164584	9.4e-05	0.000130451	0.000222766	0.000915746	4.87e-06	3.1e-06	1.54e-05	0.00244064	0.00159892	0.000807951	0.00355067	0.00121707	0.000283533	1.06e-05	2.64e-05	5.67e-07	1.17e-05	3.7e-06	1.64e-05	8.64e-05	1.31e-06	4.87e-07	8.37e-07	5.86e-07	7.98e-07	1.55e-06	2.34e-06
VISl	2.53e-06	8.88e-06	3.81e-05	3.45e-05	3.02e-05	5.83e-06	1.01e-05	0.000387488	0.000319538	0.000850882	0.000188523	0.00210699	0.00117743	0.00351758	0.00162769	0.00173368	0.00118557	0.00309697	0.00224916	0.000176909	7.99e-05	1.99e-05	9.63e-06	2.94e-05	3.48e-05	0.00015179	5.34e-06	1.34e-05	1.4e-05	0.000585381	0.000410014	8.93e-05	0.000418436	0.000845311	0.000486306	9.01e-05	0.000162652	6.89e-07	1.3e-06	1.09e-06	6.73e-06	2.23e-05	2.08e-06	9.8e-07	1.05e-06	2.32e-06	1.51e-06	7.78e-06	7.91e-06
VISp	2.99e-07	2.6e-06	1.21e-05	1.29e-05	4.35e-06	1.89e-06	1.58e-06	3.47e-05	2.15e-05	9.24e-05	1.1e-05	0.000693496	0.000456843	0.00106492	0.00117793	0.000694372	0.000629016	0.000746927	0.000456775	7.16e-05	3.99e-05	5.24e-06	3.25e-06	5e-06	8.21e-06	4.65e-05	1.24e-06	2.21e-06	2.25e-06	0.000339832	0.00023547	6.53e-05	0.000141611	0.000588918	6.03e-05	1.12e-05	1.73e-05	5.21e-07	4.71e-07	2.37e-07	3.12e-06	5.1e-06	1.25e-06	5.68e-07	9.72e-07	1.15e-06	9.03e-07	2.86e-06	2.95e-06
VISpl	1.92e-06	3.68e-06	1.62e-05	1.75e-05	1.95e-05	7.23e-06	1.22e-05	0.000157592	0.000147803	0.000392824	0.000115915	0.000943606	0.00078289	0.00259612	0.00120483	0.00275568	0.000849793	0.00234249	0.00201248	7.21e-05	4.46e-05	1.52e-05	7.79e-06	1.6e-05	2.55e-05	9.73e-05	4.92e-06	1.16e-05	1.35e-05	0.000584708	0.000316046	4.51e-05	0.000215252	0.000358099	0.000352532	0.000109043	0.000171366	9.4e-07	3.37e-07	1.12e-06	1.32e-05	2.25e-05	2.72e-06	3.96e-07	2.59e-06	5.37e-06	3.2e-06	8.51e-06	6.76e-06
VISpm	1.58e-06	2.58e-05	8.98e-05	5.73e-05	1.78e-05	3.16e-06	2.27e-06	0.000183082	6.33e-05	0.000290788	3.34e-05	0.00130938	0.00351989	0.00115561	0.00137647	0.000804877	0.00429765	0.0010604	0.000433239	0.000499668	0.00039649	7.65e-05	5.43e-05	4.64e-05	0.000115056	0.000532643	3.03e-06	2.26e-06	6.34e-06	0.00200929	0.00144073	0.000874667	0.00133183	0.000855586	0.000151321	7.77e-06	2.68e-05	1.11e-06	6.5e-06	1.85e-06	9.24e-06	3.8e-05	1.36e-06	1.22e-06	1.57e-06	1.24e-06	1.76e-06	3.65e-06	3.86e-06
VISli	5.44e-06	1.44e-05	4.6e-05	5.16e-05	6.27e-05	1.2e-05	2.1e-05	0.000955342	0.00106732	0.00227348	0.000589838	0.00236729	0.00154904	0.0037679	0.00184027	0.00229019	0.00161299	0.00486686	0.00390251	0.000173487	8.57e-05	3.75e-05	1.74e-05	5.34e-05	6.17e-05	0.00023091	1.09e-05	2.71e-05	2.98e-05	0.000975433	0.000523864	7.23e-05	0.000735367	0.000784025	0.0011795	0.000163869	0.00034889	8.48e-07	1.85e-06	2.64e-06	9.41e-06	3.46e-05	3.09e-06	8.89e-07	8.11e-07	2.85e-06	1.73e-06	1.53e-05	1.45e-05
VISpor	2.95e-06	6.4e-06	2.12e-05	2.49e-05	2.84e-05	1.39e-05	1.93e-05	0.000337915	0.000492565	0.00108402	0.000523259	0.00146412	0.000990495	0.00287554	0.00156806	0.0021583	0.00128534	0.00497397	0.00502281	8.68e-05	5.42e-05	2.37e-05	1.78e-05	3.86e-05	5.1e-05	0.000154002	1.18e-05	2.58e-05	2.84e-05	0.000788807	0.000435714	4.35e-05	0.000406051	0.000482954	0.00142976	0.000137038	0.000408409	7.92e-07	1.27e-06	4.08e-06	9.59e-06	2.27e-05	3.64e-06	1.02e-06	1.06e-06	4.96e-06	2.18e-06	2.18e-05	1.54e-05
ACAd	0.000180801	0.000152694	0.000585857	9.85e-05	6.24e-05	2.45e-05	2.5e-05	9.64e-05	2.02e-05	7.44e-05	2.79e-05	0.000266861	0.00105702	0.000160176	0.000129486	0.000107162	0.000367087	0.000155259	0.000129414	0.00276911	0.00185963	0.000771215	0.000243072	0.000290338	0.000622596	0.000649646	4.76e-05	8.58e-06	8.96e-05	0.000589964	0.000683772	0.000382564	0.000433192	0.00044023	7.5e-05	4.1e-05	4.77e-05	7.98e-07	3.38e-05	1.64e-05	5.11e-05	0.00015132	8.17e-06	1.74e-06	8.08e-07	6.43e-07	3.33e-07	5.27e-07	1.08e-07
ACAv	5.2e-05	3.48e-05	0.000283796	2.6e-05	1.12e-05	1.43e-05	1.02e-05	3.1e-05	8.53e-06	4.94e-05	1.03e-05	0.000166088	0.0011984	0.000125265	9.76e-05	8.09e-05	0.000447036	0.000104697	9.37e-05	0.00300973	0.00273565	0.000931816	0.000801166	0.000127014	0.000894505	0.000676112	1.97e-05	9.51e-06	6.16e-05	0.000738297	0.000771484	0.000388152	0.000311657	0.000241738	4.34e-05	2.45e-05	3.22e-05	1.22e-06	2.52e-05	3.45e-05	0.000124177	0.000568394	3.76e-06	3.18e-05	8.04e-06	1.79e-06	1.08e-06	1.94e-06	2.64e-06
PL	0.000572322	0.000118861	0.000376498	4.22e-05	3.35e-05	5.1e-05	3.45e-05	3.74e-05	1.02e-05	2.77e-05	1.63e-05	4.74e-05	0.000204837	2.67e-05	2.38e-05	1.92e-05	9.6e-05	4.36e-05	2.9e-05	0.000807448	0.000570092	0.00155624	0.00171357	0.00039294	0.00133859	0.000803978	0.000223427	5.98e-05	0.000392806	0.000172658	7.13e-05	2.35e-05	0.000107643	5.86e-05	5.11e-05	2.54e-05	5.82e-05	2.16e-06	2.74e-05	9.11e-05	0.000172373	0.000671127	1.42e-05	4.97e-05	1.28e-05	4.32e-06	1.17e-06	2.06e-06	2.43e-06
ILA	0.000171405	2.48e-05	0.000138205	2.21e-05	2.05e-05	3.01e-05	1.73e-05	5.83e-05	2.14e-05	6.9e-05	2.34e-05	0.000113611	0.000468487	8.3e-05	7.15e-05	5.64e-05	0.00025588	0.000132617	7.02e-05	0.000757036	0.00135349	0.00159852	0.00344206	0.000448652	0.00119672	0.00150933	8.88e-05	5.35e-05	0.000279445	0.000344463	0.000108252	4.38e-05	0.000178705	9.85e-05	8.14e-05	1.61e-05	6.92e-05	4.5e-06	3.82e-05	0.000181615	0.00050873	0.00244831	1.92e-05	0.000173958	4.27e-05	9.06e-06	4.77e-06	9.38e-06	1.38e-05
ORBl	0.00162534	0.000132833	0.000469832	5.67e-05	5.61e-05	0.000120342	0.000122314	6.78e-05	2.58e-05	8.07e-05	2.41e-05	0.000133023	0.000323248	9.23e-05	7.93e-05	5.88e-05	0.000258951	0.000176969	6.45e-05	0.000295966	0.000101571	0.000398678	0.000135558	0.00191744	0.000364912	0.00210225	0.000683511	0.000124574	0.00069439	0.000185438	6.98e-05	9.65e-06	0.000151683	0.000115778	9.94e-05	0.000108867	0.000101208	6.54e-06	0.000178472	8.55e-05	7.89e-05	0.00018677	5.28e-05	7.51e-05	1.6e-05	1.45e-05	9.07e-07	3.21e-07	3.52e-07
ORBm	0.000307873	3.25e-05	0.000148417	2.71e-05	2.3e-05	4.91e-05	3.02e-05	7.84e-05	3.16e-05	9.96e-05	3.36e-05	0.000159563	0.000532025	0.000113765	9.8e-05	7.93e-05	0.000386342	0.00021502	8.59e-05	0.000617009	0.000541313	0.00150289	0.00152946	0.000642023	0.00216478	0.00223401	0.000221454	9.88e-05	0.000831738	0.00041261	0.00016338	2.26e-05	0.000196449	0.000119351	0.000119997	5.54e-05	9.7e-05	3.41e-06	3.81e-05	0.000122046	0.000205897	0.000631248	2.96e-05	5.54e-05	1.25e-05	5.17e-06	1.25e-06	1.67e-06	1.67e-06
ORBvl	0.00109151	9.86e-05	0.000380281	5.95e-05	5.31e-05	7.23e-05	6.66e-05	0.000134612	5.36e-05	0.0001717	4.87e-05	0.000279281	0.000737723	0.000200356	0.000171878	0.000131128	0.000591465	0.00038188	0.000136711	0.000545899	0.000294233	0.000845663	0.000573775	0.00147714	0.00102012	0.00337967	0.000329966	8.19e-05	0.000557426	0.000459916	0.000175546	2.2e-05	0.000309141	0.00021139	0.000169806	6.11e-05	8.42e-05	5.82e-06	0.000121083	0.000117079	0.000123635	0.000324349	4.24e-05	3.27e-05	7.28e-06	4.14e-06	1.15e-06	6.98e-07	5.7e-07
AId	0.00061729	0.000264527	0.000277388	5.04e-05	0.000127183	0.000881729	0.000440304	3.81e-06	1.38e-06	2.73e-06	4.61e-06	4.61e-06	6.85e-06	3.38e-06	2.73e-06	2.43e-06	4.88e-06	4.19e-06	4.77e-06	5.87e-05	1.24e-05	0.000185149	4.8e-05	0.000578678	0.000127701	0.000284235	0.00138195	0.00037401	0.00059788	6.61e-06	3.89e-06	1.61e-06	5.79e-06	4.72e-06	3.45e-05	0.000135226	0.000150511	2.59e-06	4.68e-05	2.67e-05	3.91e-05	4.98e-05	2.69e-05	6.67e-05	2.02e-05	2.55e-05	8.19e-06	2.74e-07	2.59e-08
AIp	0.000161761	0.000173748	0.000139404	0.000104752	0.000489436	0.00128823	0.00136571	4.09e-05	2.89e-05	1.92e-05	7.57e-05	2.73e-05	3.59e-05	3.23e-05	2.98e-05	5.07e-05	3.81e-05	3.23e-05	5.37e-05	5.66e-05	4.82e-05	0.000107252	0.000133589	0.000115893	7.95e-05	6.67e-05	0.000588211	0.00106127	0.000239909	4.71e-05	4.15e-05	2.63e-05	2.58e-05	2.29e-05	0.000195214	0.000331125	0.000551947	2.85e-06	4.03e-06	4.48e-05	6.93e-05	0.000149377	0.00010507	8.44e-05	6.19e-05	9.66e-05	0.000211563	4.19e-06	5.93e-07
AIv	0.000484561	0.000238562	0.00022247	3.74e-05	0.000107786	0.000990255	0.000506144	2.72e-06	9.56e-07	1.38e-06	4.92e-06	2.61e-06	2.23e-06	2e-06	1.52e-06	1.77e-06	1.55e-06	1.7e-06	4.06e-06	5.29e-05	1.09e-05	0.000202083	5.52e-05	0.000479791	0.000138938	0.000241151	0.00163157	0.00046196	0.000689081	4.17e-06	3.05e-06	1.46e-06	2.75e-06	1.36e-06	3.85e-05	0.00015369	0.000179839	1.99e-06	3.09e-05	2.85e-05	4.41e-05	4.71e-05	2.9e-05	7.85e-05	2.43e-05	3.18e-05	9.82e-06	2.74e-07	1.13e-08
RSPagl	2.6e-06	5.19e-05	8.08e-05	0.000113714	3.52e-05	3.09e-06	3.58e-06	0.000265312	6.7e-05	0.000283654	6.86e-05	0.000743923	0.00244567	0.000734416	0.000752215	0.000547707	0.0021798	0.000634578	0.000295497	0.000423831	0.000342363	6.77e-05	3.89e-05	4.47e-05	9.23e-05	0.000371843	3.08e-06	2.71e-06	6.63e-06	0.00180861	0.00125339	0.000782535	0.00111608	0.000366724	0.000134842	7.26e-06	2.08e-05	6.47e-07	3.32e-06	2.12e-06	8.59e-06	3.27e-05	1.15e-06	1e-06	1.19e-06	8.43e-07	1.65e-06	6.87e-06	3.72e-06
RSPd	1.22e-06	3.18e-05	0.000142945	7.03e-05	1.69e-05	1.86e-06	1.8e-06	0.000114094	2.61e-05	0.000128673	2.18e-05	0.000463341	0.00171005	0.000509223	0.00062656	0.000465252	0.00154348	0.000373723	0.000206611	0.000554208	0.000522515	3.69e-05	2.66e-05	2.32e-05	4.69e-05	0.000174928	2.27e-06	1.97e-06	4.28e-06	0.00160769	0.00241221	0.00195157	0.000851452	0.000412801	7.41e-05	6.14e-06	1.57e-05	6.07e-07	1.69e-06	1.76e-06	1.03e-05	3.06e-05	9.2e-07	1.1e-06	1.38e-06	6.46e-07	1.94e-06	5.47e-06	5.19e-06
RSPv	1.45e-06	3.3e-05	0.000200213	7.34e-05	1.42e-05	1.25e-06	1.14e-06	6.27e-05	1.05e-05	4.94e-05	9.98e-06	0.000302093	0.00114973	0.000283832	0.000410736	0.000615238	0.000997385	0.000202316	0.000188009	0.000689082	0.00101024	4.29e-05	5.05e-05	1.71e-05	5.7e-05	9.89e-05	2.2e-06	1.21e-06	4.72e-06	0.00126058	0.00262272	0.00294493	0.000807908	0.00047892	6.09e-05	6.4e-06	2.2e-05	4.66e-07	2.03e-06	3.46e-06	1.22e-05	3.94e-05	5.71e-07	7.94e-07	1.02e-06	3.69e-07	1.59e-06	1.39e-05	6.78e-06
VISa	4.25e-06	9.67e-05	0.00017078	0.000277863	0.000129171	3.58e-06	1.31e-05	0.000679924	0.000198217	0.000689044	0.000121324	0.00156316	0.00430927	0.000796395	0.000690578	0.000282699	0.001944	0.000949955	0.000322529	0.000647975	0.000274319	0.000114123	6.27e-05	0.000107705	0.000151947	0.000577062	3.95e-06	2.83e-06	1.34e-05	0.00132428	0.000885198	0.000430225	0.00289492	0.00114683	0.000217896	2.01e-05	2.94e-05	4.65e-07	7.92e-06	3.16e-06	1.37e-05	6.26e-05	1.29e-06	3.26e-07	7.1e-07	7.26e-07	8.83e-07	2.17e-06	1.47e-06
VISrl	1.88e-06	2.55e-05	7.31e-05	0.000137272	0.000124109	2.89e-06	1.49e-05	0.000495666	0.000226909	0.000648539	0.000109712	0.00190031	0.000852028	0.00146916	0.00112593	0.000444288	0.000631119	0.00110766	0.00060229	0.00018487	5.55e-05	1.22e-05	5.84e-06	2.98e-05	1.4e-05	0.000104646	2.14e-06	3.17e-06	4.19e-06	0.000214313	0.000211615	6.26e-05	0.000617966	0.00139823	0.000182504	3.68e-05	3.82e-05	8.24e-07	2.2e-06	5.9e-07	5.84e-06	1.42e-05	1.83e-06	1.3e-06	1.39e-06	1.25e-06	1.54e-06	8.26e-07	1.32e-06
TEa	2.98e-05	2.27e-05	3.4e-05	4.21e-05	0.000124818	7.5e-05	0.000322806	0.000589423	0.00117143	0.00150773	0.000960993	0.000608895	0.000364084	0.000755037	0.000441732	0.0005317	0.000422022	0.00141627	0.00147028	5.73e-05	3.56e-05	6.12e-05	0.000109063	7.78e-05	9.14e-05	0.000107287	6.33e-05	0.000169589	0.000130431	0.000258542	0.00013829	1.71e-05	0.000218848	0.000236988	0.00129809	0.000389506	0.00129607	1.31e-06	2.77e-06	3.89e-05	6.29e-05	0.000107576	4.63e-05	4.46e-05	2.78e-05	5.16e-05	5.02e-05	3.75e-05	2.99e-05
PERI	5.02e-05	3.2e-05	4.37e-05	4.98e-05	0.000158875	0.000116473	0.000496865	0.000196605	0.000324309	0.000240569	0.000613035	0.000161038	0.00010424	0.000194013	0.000122262	0.00017206	0.000113392	0.000356257	0.00055236	5.27e-05	3.6e-05	9.96e-05	0.00019432	0.000112217	0.000142056	0.000105375	0.000102406	0.00028485	0.000218198	9.43e-05	5.53e-05	1.2e-05	8.29e-05	0.000102405	0.00110737	0.00065076	0.00186429	1.9e-06	4.24e-06	6.86e-05	0.000112822	0.000189858	8.48e-05	7.98e-05	5.12e-05	9.58e-05	9.53e-05	6.06e-05	5.02e-05
ECT	4.6e-05	2.95e-05	4e-05	4.68e-05	0.000164431	0.000115986	0.0005389	0.000211112	0.000358098	0.000270875	0.000599051	0.000169785	0.000103461	0.00020968	0.00013207	0.000175428	0.000119862	0.000399141	0.000568985	4.55e-05	3.05e-05	8.42e-05	0.000158594	0.000106222	0.000118066	9.24e-05	9.7e-05	0.000261247	0.000195604	9.24e-05	5.44e-05	1.06e-05	7.84e-05	9.99e-05	0.00116492	0.000573541	0.00203608	1.71e-06	3.51e-06	5.77e-05	9.62e-05	0.000157151	7.15e-05	6.93e-05	4.27e-05	7.95e-05	7.76e-05	4.95e-05	4.08e-05
MOB	2.37e-05	4.86e-07	1.55e-06	4.89e-07	5.93e-07	2.13e-06	1.82e-06	9.42e-08	7.84e-07	2.96e-07	6.17e-07	7.34e-07	1.75e-07	1.36e-06	1.04e-06	2.63e-07	3.26e-07	8.04e-07	3.02e-06	5.12e-06	6.8e-06	1.93e-05	7.37e-05	3.53e-05	6.64e-05	0.000154764	8.56e-06	1.91e-05	6.57e-05	8.19e-07	1.46e-06	5.76e-07	1.24e-07	7.08e-07	8.08e-07	9.33e-06	7.08e-06	0.000474463	0.00141075	0.000505973	0.000284511	0.000205783	0.000109333	0.000185133	9.45e-05	4.14e-05	1.19e-05	2.42e-06	3.46e-07
AOB	5.62e-05	7.01e-07	2.77e-06	6.98e-07	8.18e-07	2.09e-06	2.45e-06	1.23e-07	1.16e-06	4.2e-07	8.78e-07	1.11e-06	2.15e-07	1.97e-06	1.42e-06	6.91e-08	4.27e-07	1.21e-06	4.08e-06	8.76e-06	3.48e-06	1.91e-05	4.14e-05	5.41e-05	4.93e-05	0.00035064	7.46e-06	1.18e-05	5.17e-05	1.11e-06	2.15e-06	7.25e-07	1.36e-07	9.87e-07	1.02e-06	5.84e-06	5.74e-06	0.000278361	0.00260167	0.000287245	0.000125877	0.00010427	0.000121146	0.000247052	0.00021555	4.91e-05	1.08e-05	8.67e-07	2.04e-07
AON	3.71e-05	3.59e-07	3.45e-06	4.46e-07	6.31e-07	5.26e-06	3.11e-06	3.57e-07	6.11e-07	2.14e-07	4.98e-07	1.22e-07	2.26e-07	2.7e-07	2.39e-07	1.05e-06	2.39e-07	9.58e-08	2.27e-06	1.4e-05	3.74e-05	8.89e-05	0.000459814	0.000161704	0.000378883	0.000254689	5.09e-05	0.000104614	0.000404343	4.27e-07	5.43e-07	1.02e-06	5.15e-08	4.7e-07	1.46e-06	5.26e-05	2.84e-05	0.000827667	0.000935667	0.00247868	0.00160894	0.00132949	0.000486593	0.000723228	0.000132046	0.000168286	3.62e-05	8.57e-06	1.21e-06
TT	4.65e-05	1.13e-06	7.48e-06	2.18e-06	2.56e-06	7.77e-06	5.59e-06	1.83e-06	3.83e-06	1.2e-06	3.14e-06	7.66e-07	4.81e-07	1.25e-06	8.09e-07	1.64e-06	7.74e-07	5.04e-07	6.17e-06	2.93e-05	7.68e-05	0.000163271	0.00108858	0.000136862	0.000664159	0.000268591	7.08e-05	0.000158392	0.000508542	7.68e-07	9.76e-07	2.89e-06	3.3e-07	3.63e-06	5.4e-06	0.00010685	5.54e-05	0.000568716	0.000618627	0.00248062	0.00256366	0.0029777	0.00048977	0.00100546	0.000198083	0.000281341	5.99e-05	8.54e-06	2.44e-06
DP	9.47e-05	4.17e-06	1.88e-05	9.01e-06	1.02e-05	1.53e-05	1.31e-05	7.63e-06	1.61e-05	5.14e-06	1.31e-05	3.26e-06	1.22e-06	5.25e-06	3.3e-06	6.2e-07	2.69e-06	2.09e-06	1.58e-05	6.58e-05	0.000155683	0.00033124	0.00233801	0.000141214	0.000907637	0.00028955	0.00011261	0.000176729	0.000530932	1.9e-06	2.32e-06	7.81e-06	1.4e-06	1.56e-05	1.78e-05	0.000143665	9.64e-05	0.000303195	0.000380271	0.00127223	0.00189945	0.00530846	0.000305577	0.000925605	0.000186341	0.000262778	5.09e-05	6.25e-06	5.47e-06
PIR	1.11e-05	3.33e-06	1.68e-06	1.45e-06	7.05e-06	0.000139246	0.000163819	9.99e-07	1.55e-06	7.47e-07	1.03e-05	5.6e-07	7.42e-07	9.33e-07	3.54e-07	3.08e-06	2.28e-07	1.29e-06	2.11e-05	2.27e-06	1.29e-05	1.91e-05	0.000277013	0.000274192	0.000225061	0.00019596	0.000283812	0.00141657	0.00151745	6.55e-07	3.41e-07	4.79e-07	6.75e-07	2.88e-06	4.87e-05	0.00085753	0.000398938	0.000274104	0.000280325	0.00111934	0.000914069	0.000741488	0.00210756	0.001805	0.00117089	0.00183348	0.00121069	3.79e-05	1.08e-05
NLOT	1.64e-06	1.22e-06	3.54e-07	4.6e-07	1.95e-06	5.48e-05	7.82e-05	1.2e-06	2.54e-06	2.38e-06	7.43e-06	9.6e-08	4.7e-07	8.77e-07	2.33e-07	3.27e-06	8.72e-07	1.84e-06	1.35e-05	4.56e-07	5.09e-06	1.05e-05	0.000267638	3.01e-05	0.000155839	8.02e-05	0.000237144	0.000770294	0.000653186	1.59e-06	2.17e-07	7.5e-08	1.36e-06	5.2e-07	3.95e-05	0.000510957	0.00031132	8.31e-05	0.000110414	0.000440541	0.0004306	0.000391714	0.00114358	0.00295243	0.00163619	0.00284863	0.00101249	2.87e-05	3.71e-06
COA	4.89e-07	4.92e-07	2.33e-07	4.81e-06	1.56e-06	3.12e-05	4.19e-05	5.94e-07	1.12e-06	8.89e-07	6.11e-06	5.26e-07	2.31e-07	4.66e-07	5.04e-07	2.81e-06	3.21e-07	7.73e-07	1.1e-05	4.48e-07	5.32e-06	1.44e-05	0.000204413	9.63e-06	7.08e-05	3.49e-05	8.72e-05	0.00032615	0.000228133	4.78e-07	1.08e-07	1.16e-07	2.77e-06	2.9e-05	4.18e-05	0.000205285	0.000200002	3.24e-05	0.000220446	0.000201947	0.000189666	0.000196466	0.000446958	0.00107591	0.00198702	0.00124313	0.000978926	0.000113308	4.04e-05
PAA	1.23e-06	9.96e-07	3.39e-07	2.69e-06	2.56e-06	5.82e-05	7.88e-05	9.47e-07	1.91e-06	1.52e-06	8.28e-06	3.95e-07	3.5e-07	6.84e-07	3.14e-07	3.3e-06	5.42e-07	1.34e-06	1.54e-05	5e-07	6.28e-06	1.28e-05	0.000244425	2.26e-05	0.000120396	6.53e-05	0.000171662	0.000666854	0.000503714	9.81e-07	1.91e-07	1.43e-07	1.68e-06	9.63e-06	4.85e-05	0.000425824	0.000294278	6.8e-05	0.000142668	0.000359054	0.000351604	0.000324863	0.000945209	0.0019975	0.00176587	0.00208562	0.00113538	7.28e-05	2.4e-05
TR	8.7e-07	1.1e-06	5.12e-07	4.01e-06	4.84e-06	0.000113811	0.000140556	6.14e-07	6.19e-07	7.06e-07	8.38e-06	2.84e-06	4.98e-07	4.38e-07	5.72e-07	1.65e-06	4.66e-07	2.33e-07	1.23e-05	4.6e-07	4.22e-06	5.96e-06	0.000166596	8.94e-06	3.67e-05	3.12e-05	0.000137006	0.000606248	0.000161238	2.55e-07	1.49e-07	3.79e-07	2.38e-06	2.57e-05	5.48e-05	0.000357888	0.000361181	2.02e-05	0.000125721	0.000151229	0.000194642	0.00026613	0.000430538	0.000725262	0.00132927	0.000829919	0.00287203	0.000174776	7.69e-05
CA1	6.1e-06	4.17e-06	8.8e-06	7.14e-06	1.04e-05	1.48e-05	2.58e-05	1.53e-05	1.57e-05	1.87e-05	2.77e-05	2.48e-05	3.34e-05	4.65e-05	2.1e-05	5.46e-05	2.16e-05	3.5e-05	0.000144728	1.88e-05	4.11e-05	3.55e-05	0.000130551	1.59e-05	5.23e-05	2.7e-05	2.02e-05	7.36e-05	6.2e-05	2.08e-05	1.61e-05	0.000166115	3.99e-05	3e-05	5.77e-05	0.000318023	0.000217739	1.11e-05	1.2e-05	0.000141938	0.000169614	0.000187233	6.27e-05	7.28e-05	9.05e-05	7.32e-05	0.000237703	0.00138448	0.00151161
CA2	2.25e-06	1.08e-06	2.47e-06	2.87e-06	3.6e-06	5.38e-06	7.84e-06	2.65e-06	3.48e-06	2.11e-06	6.42e-06	2.67e-06	4.26e-06	6.93e-06	2.48e-06	1.3e-05	1.29e-06	3.56e-06	2.94e-05	4.82e-06	1.24e-05	1.28e-05	4.89e-05	5.03e-06	1.81e-05	1.06e-05	7.01e-06	2.68e-05	2.29e-05	3.66e-06	3.01e-06	1.58e-05	8.62e-06	5.82e-06	1.54e-05	0.000114262	7.63e-05	6.13e-06	1.02e-05	8.92e-05	8.08e-05	6.01e-05	2.88e-05	2.22e-05	5.14e-05	2.15e-05	0.000138779	0.00272459	0.00384943
CA3	1.15e-06	5.93e-07	1.44e-06	1.76e-06	2.34e-06	3.35e-06	2.75e-06	1.82e-06	2.65e-06	1.63e-06	4.55e-06	1.56e-06	1.98e-06	4.78e-06	3.4e-06	1.12e-05	1.08e-06	2.02e-06	1.7e-05	3.29e-06	1.28e-05	1.3e-05	5.16e-05	1.76e-06	1.36e-05	7.69e-06	3.79e-06	9e-06	7.94e-06	1.67e-06	2.48e-06	7.85e-06	2.02e-06	2.37e-06	1.09e-05	2.79e-05	2.66e-05	3.44e-06	1.06e-05	0.000102021	6.95e-05	4.12e-05	1.62e-05	9.67e-06	5.2e-05	9.1e-06	0.000141656	0.00227976	0.00324564
DG	1.51e-06	8.59e-07	2.1e-06	1.57e-06	2.76e-06	3.93e-06	2.89e-06	2.97e-06	5.04e-06	4.02e-06	6.71e-06	3.39e-06	1.96e-05	1.37e-05	1.23e-05	2.67e-05	1.58e-05	7.34e-06	3.12e-05	3.52e-06	1.56e-05	9.59e-06	4.38e-05	1.42e-06	1.2e-05	6.13e-06	3.37e-06	8.41e-06	5.39e-06	5.26e-06	6.47e-06	6.55e-05	4.92e-06	3.02e-06	1.49e-05	4.05e-05	3.49e-05	3.31e-06	5.25e-06	5.3e-05	5.45e-05	5.75e-05	1.1e-05	1.81e-05	2.9e-05	7.65e-06	7.4e-05	0.0010526	0.00166403
FC	1.81e-06	1.16e-06	4.27e-06	2.66e-06	5.35e-06	2.61e-06	3.63e-06	5.05e-06	6.88e-06	2.46e-06	2.17e-06	1.13e-06	9.86e-07	1.27e-06	1.38e-06	1.5e-05	1.81e-07	1.49e-06	1.87e-05	4.36e-06	7.15e-06	1.38e-06	2.99e-06	2.97e-07	4.41e-06	1.33e-06	3.28e-06	7.58e-06	2.98e-06	3.05e-06	5.64e-06	2.03e-05	1.01e-06	1.47e-06	6.51e-06	4.42e-05	1.47e-05	3.21e-06	9.44e-07	1.07e-06	3.01e-05	1.4e-05	5.71e-06	5.24e-06	4.3e-06	2.29e-06	6.03e-06	0.000478645	0.00149359
IG	6.7e-06	8.45e-06	3.55e-05	2.57e-05	5.58e-05	1.09e-05	3.64e-05	5.04e-05	7.29e-05	1.87e-05	2.11e-05	8.16e-06	2.18e-06	4.71e-07	7.46e-06	7.42e-06	5.51e-10	3e-08	1.54e-05	4.14e-05	2.65e-05	1.26e-05	2.56e-05	1.36e-07	4.26e-05	2.01e-06	1.84e-05	6.93e-05	2.48e-05	9.02e-06	1.57e-05	2.72e-05	1.38e-06	1.5e-05	6.8e-05	6.43e-05	0.000124035	1.66e-05	1.76e-09	5.46e-06	0.000185587	3.41e-05	5.24e-05	8.08e-06	3.63e-05	1.88e-05	4.61e-05	1.66e-05	0.000216561
ENTl	3.07e-05	2.59e-05	6.42e-05	4.78e-05	7.18e-05	8.84e-05	0.000194773	0.000117959	0.000116201	0.000135215	0.000182685	0.000176616	0.000172533	0.000201109	0.000101295	0.000272431	0.000133546	0.000205099	0.000689367	0.000130385	0.0001211	0.00014908	0.000366086	0.000116978	0.000272423	0.000146236	0.000129446	0.000535211	0.000446655	0.000112414	8.25e-05	6.02e-05	0.000144379	0.000173019	0.000328823	0.00212701	0.00122497	2.79e-05	3.16e-05	0.000351398	0.000638159	0.000737641	0.000437307	0.000429625	0.000410591	0.000534387	0.00087862	0.000545083	0.000462835
ENTm	1.39e-05	1.83e-05	3.97e-05	3.36e-05	4.04e-05	3.88e-05	6.35e-05	9.3e-05	9.18e-05	0.000129265	0.000133458	0.000143986	0.000129927	0.000186603	0.00011355	0.000333835	0.000129758	0.000200489	0.000564517	7.87e-05	8.53e-05	6.7e-05	0.000152674	5.3e-05	0.000110485	7.69e-05	3.81e-05	0.000163227	0.000117172	0.000114253	9.72e-05	7.89e-05	0.00010332	0.000127233	0.000246738	0.000636466	0.000451966	2.17e-06	1.16e-05	0.000156544	0.000295032	0.000284168	0.000113467	0.000124102	0.00012018	0.000124648	0.000246604	0.000464784	0.00024413
PAR	3.7e-07	8.76e-07	1.22e-06	1.71e-06	3.5e-06	9.17e-06	3.63e-06	6.05e-06	1.29e-05	1.59e-05	2.21e-05	1.02e-05	7.47e-06	3.98e-05	7.2e-05	0.000134529	2.09e-05	3.16e-05	6.59e-05	3.16e-06	9.1e-06	3.66e-06	1.36e-05	2.34e-06	8.35e-06	8.72e-06	5.51e-06	1.48e-05	1.09e-05	2.72e-05	2.73e-05	2.16e-05	2.92e-06	4.68e-06	4.33e-05	2.54e-05	4.75e-05	8.09e-07	2.09e-06	1.38e-05	3.09e-05	3.29e-05	1.46e-05	1.98e-05	1.9e-05	1.15e-05	3.05e-05	0.000114298	0.000127134
POST	3.79e-07	1.13e-06	1.55e-06	1.6e-06	4.65e-06	1.19e-05	4.71e-06	8.01e-07	3.71e-07	7.59e-07	9.98e-07	1.94e-06	7.68e-06	1.64e-05	6.68e-05	7.12e-05	2e-05	5.24e-06	5.95e-05	8.53e-06	5.65e-05	2.33e-05	0.000158736	2.04e-06	3.33e-05	2.86e-06	7.5e-06	5.27e-06	7.45e-06	2.65e-05	3.97e-05	0.000443016	2.37e-06	7.37e-07	5.35e-06	8.54e-05	0.000109251	1.14e-06	9.44e-07	7.19e-05	0.000125114	0.000271333	6.43e-06	4.16e-05	8.92e-06	4.01e-06	2.84e-05	0.00049904	0.000347079
PRE	2.67e-07	6.92e-07	8.47e-07	1.45e-06	3e-06	7.68e-06	2.87e-06	4.94e-06	1.09e-05	1.35e-05	1.91e-05	8.77e-06	6.06e-06	4.16e-05	6.21e-05	0.000125791	2.01e-05	3.05e-05	6.06e-05	2.66e-06	1.24e-05	5.94e-06	2.44e-05	1.8e-06	9.99e-06	7.72e-06	3.83e-06	1.23e-05	8.97e-06	2.56e-05	2.84e-05	5.04e-05	1.78e-06	3.58e-06	3.96e-05	2.28e-05	4.56e-05	6.32e-07	1.86e-06	1.82e-05	3.2e-05	4.3e-05	1.23e-05	2.29e-05	1.82e-05	1.01e-05	3.31e-05	0.000240577	0.000276209
SUB	4.44e-06	6.1e-06	1.3e-05	1.17e-05	1.42e-05	1.61e-05	2.28e-05	3.22e-05	3.45e-05	4.77e-05	5.18e-05	5.23e-05	6.1e-05	9.63e-05	5.69e-05	0.00015167	5.82e-05	8.67e-05	0.000256035	2.82e-05	6.86e-05	3.87e-05	0.000154971	1.85e-05	5.71e-05	3.05e-05	1.44e-05	5.71e-05	4.11e-05	4.46e-05	4.4e-05	0.000311513	3.79e-05	4.53e-05	0.000103475	0.00027738	0.000229824	1.47e-06	4.97e-06	0.00010407	0.000173596	0.000252983	4.15e-05	7.87e-05	4.99e-05	4.43e-05	0.000125689	0.00073539	0.0006887
ProS	4.9e-06	6.03e-06	1.36e-05	1.09e-05	1.52e-05	2.16e-05	3.32e-05	3.4e-05	4.13e-05	5.32e-05	6.63e-05	5.44e-05	5.51e-05	0.000103349	5.1e-05	0.000168255	5.88e-05	9.2e-05	0.00026853	3.08e-05	7.93e-05	4.94e-05	0.000194164	2.15e-05	7.21e-05	4.09e-05	2.26e-05	9.36e-05	6.47e-05	4.56e-05	4.11e-05	0.000310595	3.58e-05	4.48e-05	0.000126482	0.00033704	0.000288581	2.41e-06	9.49e-06	0.000152156	0.00023216	0.000295869	7.51e-05	0.00011834	0.000102859	8.85e-05	0.000247425	0.000832186	0.000625133
HATA	1.39e-06	1.98e-06	4.58e-06	2e-06	5.27e-06	1.53e-05	2.07e-05	1.96e-05	3.81e-05	4.44e-05	7.47e-05	2.99e-05	2.11e-05	6.62e-05	2.07e-05	0.000199898	4.33e-05	6.52e-05	0.000181662	1.72e-05	6.72e-05	5.3e-05	0.00022679	1.26e-05	6.27e-05	5.42e-05	1.31e-05	9.18e-05	3.86e-05	3.5e-05	2.56e-05	8.34e-06	6.76e-06	1.13e-05	0.000141197	9.86e-05	0.000216992	6.75e-06	5.07e-05	0.000455263	0.00036618	0.000232359	0.000117058	0.000105234	0.000281303	7.89e-05	0.000709932	0.000677466	0.000524472
APr	2.04e-07	1.15e-06	3.28e-07	1.45e-06	5.78e-06	1.58e-05	1.03e-06	8.94e-07	4.29e-07	6.52e-07	9.72e-07	1.56e-06	9.07e-07	1.56e-05	8.93e-05	0.000110318	5.23e-06	7.18e-06	1.59e-05	1.4e-06	4.14e-06	1.33e-06	6.58e-06	2.57e-07	5.03e-06	1.91e-06	1.06e-05	3.41e-06	1.04e-05	3.69e-05	5.31e-05	2.21e-05	1.56e-07	4.96e-07	3.13e-06	6.76e-06	7.65e-06	1.14e-06	1.25e-06	2.72e-06	1.71e-05	1.79e-05	7.89e-06	7.13e-06	8.14e-06	4.46e-06	5.56e-06	1.95e-05	8.95e-06
CLA	0.000232345	9e-05	0.000141846	7.47e-05	4e-05	0.000137202	6.86e-05	4.42e-06	3.99e-06	5.62e-06	4.89e-06	5.47e-06	2.74e-06	6.4e-06	4.12e-06	6.92e-07	4.26e-06	7.48e-06	8.99e-06	2.17e-05	3.82e-06	8.87e-05	3.09e-05	8.96e-05	2.26e-05	2.36e-05	0.000261613	0.000374011	0.000113097	1.88e-06	2.16e-06	2.4e-06	3.1e-06	1.92e-06	2.3e-05	0.000114276	7.91e-05	5.87e-06	5.15e-07	2.71e-05	2.31e-05	2.95e-05	0.00020695	0.000409173	0.000145082	0.000262956	0.000134837	3.4e-06	4.89e-06
EP	0.000229617	4.48e-05	0.000110976	3.71e-05	3.09e-05	9.3e-05	6.78e-05	1.43e-05	1.14e-05	2.87e-05	3.74e-05	2.23e-05	1.03e-05	1.57e-05	5.33e-06	2.2e-05	5.95e-06	2.01e-05	3.19e-05	0.000170207	9.05e-05	0.000445341	0.000428161	0.000167018	0.000225988	8.64e-05	0.000239581	0.000351658	0.000265415	5.1e-06	5.66e-06	4.1e-06	9.94e-06	1.87e-05	0.000115205	0.000129186	0.000186236	3.02e-06	1.96e-06	0.000111576	0.000109481	0.000199025	0.000204804	0.000648074	0.000418757	0.000356971	0.000276377	5.2e-05	1.41e-05
LA	0.000487863	6.41e-05	0.000215605	4.57e-05	5.83e-05	0.000154946	0.000117376	3.68e-05	2.75e-05	7.58e-05	8.36e-05	5.85e-05	2.7e-05	3.95e-05	1.19e-05	5.98e-05	1.36e-05	5.07e-05	7.48e-05	0.00046409	0.000244654	0.00117659	0.000992114	0.000407633	0.000578448	0.000223698	0.000471722	0.000293082	0.00056156	1.27e-05	1.38e-05	8.25e-06	2.59e-05	5.12e-05	0.000241652	0.000131512	0.000282069	3.36e-06	3.39e-06	0.000251696	0.000230268	0.000451197	0.00014923	0.00123669	0.000292175	0.000295341	0.000245976	7.24e-05	1.45e-05
BLA	0.000235793	2.68e-05	0.000101308	2.07e-05	2.82e-05	8.17e-05	6.97e-05	1.9e-05	1.56e-05	3.96e-05	6.24e-05	2.99e-05	1.38e-05	2.01e-05	5.92e-06	3.24e-05	6.74e-06	2.59e-05	4.65e-05	0.000238878	0.00013115	0.000621241	0.000717797	0.000205931	0.000345703	0.000117004	0.000250925	0.000173744	0.000354722	6.54e-06	7.07e-06	4.41e-06	1.32e-05	2.63e-05	0.00019397	0.000106518	0.000282038	2.16e-06	3.63e-06	0.00017529	0.000182866	0.000313382	0.000104532	0.000849437	0.000718503	0.000395822	0.00035053	0.000108874	2.71e-05
BMA	4.56e-05	5.56e-06	1.95e-05	1.13e-05	7.01e-06	3.02e-05	3.24e-05	4.01e-06	4.82e-06	8.39e-06	3.19e-05	5.74e-06	2.68e-06	4.07e-06	1.24e-06	8.24e-06	1.33e-06	5.23e-06	1.82e-05	4.67e-05	3.28e-05	0.000137818	0.000336845	4.17e-05	0.000119679	2.6e-05	7.94e-05	0.000111296	0.000153985	1.41e-06	1.62e-06	2.08e-06	2.51e-06	5.07e-06	0.000106867	8.53e-05	0.000204109	1.77e-06	3.27e-06	8.35e-05	0.000117986	0.000157235	8.6e-05	0.000460959	0.000866492	0.000408516	0.000383611	8.91e-05	2.31e-05
PA	1.17e-05	1.5e-06	5.01e-06	3.11e-06	2.71e-06	2.53e-05	2.81e-05	1.58e-06	4.13e-06	3.99e-06	4.73e-05	1.55e-06	6.83e-07	1.21e-06	3.67e-07	4.56e-06	3.88e-07	1.74e-06	1.97e-05	1.22e-05	1.61e-05	7.57e-05	0.000524372	1.28e-05	0.000117847	1.17e-05	6.12e-05	0.00012591	0.000163665	4.7e-07	4.35e-07	3.54e-07	6.16e-07	1.21e-06	0.000172469	9.24e-05	0.000326325	1.28e-06	3.28e-06	0.000109861	0.000131051	0.000190382	9.28e-05	0.000485413	0.00116706	0.000512577	0.000430089	0.000174568	5.13e-05
CP	4.53e-06	1.89e-05	1.28e-05	1.47e-05	8.16e-06	2.98e-05	1.03e-05	1.26e-06	5.81e-07	7.93e-07	2.32e-06	1.05e-06	1.9e-06	7.39e-07	3.12e-07	1.27e-06	8.57e-07	1.01e-06	2.51e-06	9.31e-06	1.05e-05	9.98e-06	9.09e-06	3.64e-06	7.58e-06	4.98e-06	3.07e-05	2.66e-05	4.58e-05	2.1e-06	1.74e-06	1.87e-06	2.04e-06	1.22e-06	6.6e-06	5.68e-06	1.34e-05	3.54e-06	2.11e-06	1.28e-05	8.25e-06	6.08e-06	2.04e-05	2.11e-05	9.77e-06	1.2e-05	2.47e-05	1.91e-06	1.05e-06
ACB	2.54e-06	2.47e-06	5.38e-06	8.62e-07	1.36e-06	6.28e-06	5.9e-06	3.34e-07	4.32e-07	1.29e-07	9.85e-07	3.7e-08	6.94e-08	3.28e-08	8.79e-08	1.02e-07	1.13e-08	1.56e-07	6.36e-07	1.16e-06	1.24e-06	4.42e-06	1.96e-05	1.99e-06	1.86e-05	3.02e-06	1.14e-05	1.91e-05	3.78e-05	8.55e-08	2.01e-07	3.46e-07	9.23e-09	4.49e-08	2.19e-06	4.57e-06	6.81e-06	1.08e-05	1.31e-05	8.1e-05	2.06e-05	7.79e-06	2.37e-05	1.02e-05	9.2e-06	1.29e-05	9.87e-06	5.16e-06	2.41e-06
FS	1.47e-05	2.03e-05	1.22e-05	5.44e-06	7.43e-06	6.33e-05	4.08e-05	3.33e-07	3.37e-07	6.46e-08	7.77e-07	4.1e-08	1.34e-07	9.65e-08	2.15e-07	1.07e-06	6.93e-08	3.65e-07	2.26e-06	2.24e-06	1.86e-06	7.68e-06	2.01e-05	1.45e-05	1.94e-05	1.4e-05	6.92e-05	0.000131587	0.000139958	3.81e-07	3.24e-07	6.79e-07	3.19e-08	7.07e-08	3.48e-06	3.55e-05	3.37e-05	6.71e-06	6.98e-06	4.68e-05	4.83e-05	3.7e-05	0.000148281	0.000207673	6.78e-05	8.05e-05	5.1e-05	5.73e-06	4.05e-07
OT	6.01e-06	6.7e-06	7.56e-06	1.92e-06	2.72e-06	1.58e-05	1.43e-05	3.41e-07	3.77e-07	7.91e-08	1.04e-06	3.04e-08	1.11e-07	4.4e-08	1.44e-07	5.33e-07	2.57e-08	2.3e-07	1.03e-06	1.06e-06	1.76e-06	7.29e-06	2.96e-05	5.79e-06	2.41e-05	7.01e-06	2.53e-05	5.24e-05	7.29e-05	1.75e-07	1.73e-07	4.28e-07	1.5e-08	8.65e-08	4.54e-06	1.33e-05	1.72e-05	4.84e-06	9.19e-06	8.38e-05	3.32e-05	2e-05	6.34e-05	0.000264887	0.000104612	5.64e-05	3.42e-05	8.44e-06	1.68e-06
LS	2.04e-07	4.24e-07	2.72e-06	5.64e-07	9.97e-07	1.08e-06	9.84e-07	3.66e-07	5.29e-07	1.1e-06	3.66e-07	6.15e-08	9.45e-07	1.14e-06	5.1e-07	1.97e-06	3.86e-07	7.91e-08	2.44e-06	9.46e-06	5.63e-05	2.42e-06	6.03e-06	3.08e-07	3.33e-06	9.25e-07	1.01e-06	7.92e-07	1.47e-06	1.36e-06	2.2e-06	3.86e-06	3.22e-07	4.44e-07	2.19e-06	3.94e-06	5.02e-06	5.92e-06	6.68e-06	3.74e-06	2.51e-05	1.85e-05	1.06e-06	3.56e-06	1.74e-06	1.12e-06	1.02e-06	3.1e-05	7.27e-05
SF	3.87e-07	9.37e-07	4.04e-06	7.04e-07	1.03e-06	1.28e-06	8.37e-07	3.68e-07	4.47e-07	1.02e-06	3.31e-07	4.95e-08	2.75e-06	1.09e-06	5.77e-07	2.89e-06	7.61e-07	9.84e-08	2.81e-06	1.63e-05	0.000150356	3.27e-06	1.66e-05	6.26e-07	9.82e-06	2.4e-06	9.75e-07	6.71e-07	1.88e-06	4.06e-06	6.5e-06	1.04e-05	1.03e-06	5.68e-07	2.08e-06	5.82e-06	4.72e-06	9.82e-07	6.98e-07	4.15e-06	4.25e-05	4.34e-05	1.05e-06	1.15e-05	3.26e-06	1.09e-06	7.26e-07	6.02e-05	0.000156156
SH	7.01e-08	8.56e-08	1.19e-06	3.12e-07	5.61e-07	4.36e-07	6.48e-07	2.45e-07	3.11e-07	8.55e-07	2.19e-07	2.23e-08	1.57e-07	8.67e-07	3.52e-07	1.2e-06	2.06e-07	6.86e-08	1.69e-06	4.92e-06	1.31e-05	2.5e-06	1.94e-06	1.1e-07	3.85e-07	2.79e-07	4.65e-07	4.33e-07	5.61e-07	1.86e-07	2.75e-07	7.83e-07	2.3e-09	2.94e-07	1.65e-06	2.07e-06	3.76e-06	1.93e-06	1.06e-06	1.69e-06	1.68e-05	1.15e-05	4.38e-07	1.36e-07	3.63e-07	1.68e-07	4.1e-07	2.81e-05	4.65e-05
AAA	2.11e-05	2.04e-06	2.47e-06	9.49e-07	1.02e-06	1.65e-05	1.32e-05	2.06e-07	6.21e-08	3.22e-09	6.13e-07	5.43e-08	8.17e-08	1.63e-07	1.86e-07	1.24e-06	1.41e-08	1.24e-07	3.26e-06	1.1e-06	2.47e-06	1.94e-05	5.98e-05	1.65e-05	4.62e-05	1.54e-05	5e-05	7.1e-05	9.8e-05	7.21e-08	1.83e-07	3.23e-07	6.13e-08	1.55e-07	9.05e-06	5.78e-05	4.27e-05	2.9e-06	3.51e-05	3.76e-05	5.89e-05	5.08e-05	7.07e-05	0.00127292	0.000414524	0.000201037	0.000173757	2.31e-05	3.81e-06
BA	7.14e-07	1.18e-07	1.25e-07	4.12e-07	3.63e-07	4.64e-06	1.89e-06	1.3e-07	7.73e-08	2.5e-08	7.62e-07	2.86e-08	8.47e-08	5.46e-08	3.05e-07	1.57e-06	1.47e-09	4.91e-08	2.39e-07	1.09e-07	3.48e-06	1.17e-05	4.88e-05	2.64e-06	1.97e-05	4.82e-06	7.3e-06	1.18e-05	1.96e-05	6.32e-08	2.1e-07	3.51e-07	6.55e-09	2.64e-07	1.22e-05	5.91e-06	2.18e-05	2.33e-06	7.48e-05	1.68e-05	2.44e-05	2.85e-05	2.45e-05	0.00135677	0.000624234	0.000188179	0.000120425	2.6e-05	5.55e-06
CEA	4.19e-06	5.46e-06	3.04e-06	9.4e-06	4.39e-06	3.8e-05	3.08e-05	2.91e-07	1.72e-07	1.25e-07	3.35e-06	3.4e-07	5.61e-08	1.12e-06	1.9e-07	3.07e-06	3.73e-08	8.5e-07	8.15e-06	5.67e-07	4.11e-07	3.82e-06	1.64e-05	3.95e-06	1.24e-05	3.01e-06	2.74e-05	5.87e-05	2.63e-05	4.61e-07	4.19e-07	2.38e-07	1.26e-07	3.22e-07	2.12e-05	2.36e-05	5.52e-05	8.08e-07	1.04e-05	1.02e-05	2e-05	1.39e-05	2.97e-05	0.000313349	0.000153931	9.49e-05	0.000168645	1.22e-05	1.28e-06
IA	5.47e-06	4.02e-06	2.4e-06	6.79e-06	3.02e-06	2.62e-05	2.25e-05	2.21e-07	1.19e-07	8.53e-08	1.31e-06	2.34e-07	4.64e-08	6.2e-07	1.27e-07	1.18e-06	2.96e-08	4.81e-07	4.03e-06	5.65e-07	5.77e-07	4.9e-06	2.16e-05	5.22e-06	1.56e-05	4.27e-06	2.5e-05	5.24e-05	3.67e-05	1.68e-07	2e-07	2.03e-07	8.57e-08	2.28e-07	9.53e-06	2.38e-05	3.46e-05	1.57e-06	3.76e-05	1.51e-05	2.67e-05	2.07e-05	3.83e-05	0.000461978	0.000270675	0.000120438	0.000142733	1.3e-05	1.64e-06
MEA	2.19e-06	6.19e-07	5.09e-07	3.03e-06	7.48e-07	5.51e-06	5.85e-06	1.58e-07	8.97e-08	6.51e-08	7.44e-07	6.42e-08	2.89e-08	1.84e-07	1e-07	6.64e-07	1.16e-08	1.76e-07	1.38e-06	1.77e-07	8.87e-07	4.06e-06	1.79e-05	2.7e-06	9.8e-06	2.8e-06	8.01e-06	1.84e-05	1.78e-05	6.78e-08	9.64e-08	1.09e-07	3.12e-08	1.31e-07	5.89e-06	9.64e-06	1.57e-05	3.41e-06	0.00010768	1.29e-05	1.59e-05	1.61e-05	2.53e-05	0.00054149	0.000498147	0.000124875	0.000112524	1.29e-05	2.37e-06
GPe	7.78e-05	1.76e-05	4.01e-05	1.4e-05	1.94e-05	4.25e-05	2.64e-05	3.3e-05	5.02e-06	1.72e-06	1.99e-05	8.41e-06	8.73e-06	5.24e-07	9.1e-07	7.51e-07	4.82e-06	6.46e-07	2.29e-06	0.000126651	2.2e-05	0.000172624	7.84e-05	5.5e-05	0.000103407	6.38e-05	0.000168069	7.29e-05	0.000137015	8.96e-06	3.07e-06	1.7e-06	9.87e-06	5.62e-06	5.16e-05	1.74e-05	8.44e-05	3.89e-06	5.93e-06	2.38e-05	2.51e-05	4.98e-05	1.79e-05	0.000438887	2.72e-05	4.16e-05	2.55e-05	5.67e-07	1.38e-07
GPi	0.000134646	1.39e-05	2.54e-05	1.15e-05	1.17e-05	6e-05	4.16e-05	1.36e-05	2.05e-06	8.84e-07	8.86e-06	3.77e-06	3.53e-06	2.43e-07	4.8e-07	1.31e-06	1.96e-06	2.6e-07	3.38e-06	5.77e-05	9.21e-06	0.000155202	0.000106767	8.3e-05	0.000213352	8.53e-05	0.000255764	0.000142859	0.000328192	3.73e-06	1.4e-06	7.11e-07	4.64e-06	2.63e-06	3.06e-05	3.48e-05	8.58e-05	1.19e-05	1.71e-05	5.93e-05	6.56e-05	7.19e-05	5.4e-05	0.00140926	4.27e-05	7.53e-05	5.61e-05	1.51e-06	6.3e-08
SI	4.34e-05	3.66e-06	6.28e-06	2.8e-06	2.13e-06	1.96e-05	1.35e-05	7.39e-07	1.87e-07	2.13e-07	6.97e-07	3.99e-07	1.38e-06	1.31e-07	2.93e-07	2.31e-06	9.03e-07	2.07e-07	2.39e-06	6.46e-06	8.65e-06	3.96e-05	5.13e-05	3.17e-05	8.09e-05	3.23e-05	8.25e-05	5.92e-05	0.000142014	2.3e-06	3.12e-06	7.37e-06	1.18e-06	4.67e-07	4.84e-06	1.82e-05	2.52e-05	7.73e-05	9.86e-05	0.000207417	0.000209152	8.19e-05	5.77e-05	0.000782091	6.02e-05	9.25e-05	3.77e-05	1.24e-05	1.78e-05
MA	4.66e-05	3.21e-06	5e-06	2.6e-06	1.77e-06	1.93e-05	1.42e-05	1.86e-07	3.42e-08	9.74e-08	4.93e-07	2.2e-07	6.88e-09	5.56e-08	8.94e-08	4.97e-07	3.46e-08	1.59e-08	1.65e-06	2.97e-06	1.48e-06	3.77e-05	4.5e-05	3.66e-05	8.83e-05	3.78e-05	8.53e-05	6.33e-05	0.000153454	8.11e-08	2.61e-07	3.04e-07	2.86e-07	2.03e-07	4.39e-06	2.03e-05	2.35e-05	0.000175202	0.000187572	0.000384008	0.000333338	9.65e-05	8.75e-05	0.000925758	9.29e-05	0.000135449	4.63e-05	1.2e-06	2.83e-07
MS	1.58e-06	1.47e-06	4.29e-06	9.16e-07	2.55e-07	1.72e-06	9.93e-07	6.7e-07	3.29e-07	6.38e-07	5.54e-07	1.68e-06	1.11e-05	8.85e-07	2.32e-06	3e-05	7.95e-06	1.62e-06	1.95e-05	1.82e-05	7.06e-05	1.39e-05	7.59e-05	2.97e-06	2.83e-05	1.12e-05	2.78e-06	6.85e-06	1.09e-05	2.29e-05	3.13e-05	8.24e-05	5.61e-06	1.72e-06	2.1e-06	2.41e-05	1.3e-05	4.9e-06	1.42e-05	5.18e-05	8.81e-05	0.00013733	4.54e-06	5.79e-05	4.79e-05	5.97e-06	5.88e-05	0.000332338	0.000584177
NDB	5.99e-06	1.97e-06	5.28e-06	1.26e-06	4.3e-07	4.14e-06	2.25e-06	8.18e-07	4.4e-07	4.45e-07	6.44e-07	1.22e-06	1.14e-05	8.89e-07	1.8e-06	1.67e-05	7.45e-06	1.67e-06	9.8e-06	1.91e-05	5.31e-05	1.8e-05	5.75e-05	1.38e-05	3.4e-05	2.02e-05	1.39e-05	2.56e-05	5.69e-05	1.87e-05	2.55e-05	6.18e-05	6.79e-06	1.86e-06	2.21e-06	2.48e-05	1.53e-05	0.000119302	0.00015567	0.00028564	0.000286913	0.000131989	5.21e-05	0.000327193	8.21e-05	8.57e-05	4.61e-05	9.54e-05	0.000154931
TRS	3.22e-07	1.83e-07	6.22e-07	3.31e-07	6.15e-07	1.65e-06	6.54e-07	3.53e-07	1.71e-07	3.5e-07	2.7e-07	7.69e-07	1.48e-06	1.75e-07	7.27e-07	1.29e-05	1.48e-06	3.44e-07	8.79e-06	3.09e-06	2.21e-05	3.15e-06	3.71e-05	6.48e-07	1.13e-05	3.54e-06	1.17e-06	1.53e-06	1.98e-06	5.87e-06	8.11e-06	2.42e-05	2.37e-07	2.6e-07	9.71e-07	8.17e-06	3.7e-06	6.5e-07	6.95e-07	2.6e-05	4.25e-05	6.71e-05	1.52e-06	3.07e-05	3.46e-05	2.58e-06	2.98e-05	0.00018466	0.000329233
BST	3.91e-06	1.98e-06	4.76e-06	1.7e-06	2.44e-06	4.92e-06	4.21e-06	3.15e-06	6.8e-07	4.9e-07	1.77e-06	9.01e-07	2.09e-06	1.7e-07	3.78e-07	2.95e-06	1.31e-06	3.16e-07	1.67e-06	1.29e-05	1.12e-05	1.45e-05	1.68e-05	3.94e-06	6.96e-06	4.82e-06	1.03e-05	7.98e-06	7.24e-06	3.19e-06	3.7e-06	8.47e-06	1.77e-06	8.06e-07	4.9e-06	5.56e-06	1.13e-05	1.6e-06	3.42e-06	9.5e-06	1.98e-05	2.3e-05	2.99e-06	2.43e-05	3.48e-05	7.05e-06	2.07e-05	1.84e-05	2.85e-05
BAC	1.89e-07	2.77e-07	1.66e-06	4.24e-07	7.04e-07	2.56e-06	2.99e-06	3.11e-07	1.59e-07	1.75e-07	2.15e-07	2.21e-07	2.73e-07	5.38e-08	1.51e-07	1.91e-06	2.21e-07	1.28e-07	9.81e-07	1.65e-06	3.42e-06	1.59e-06	7.9e-06	5.45e-07	1.72e-06	6.56e-07	1.58e-06	5.8e-06	1.41e-06	7.62e-07	1.07e-06	2.83e-06	1.86e-07	1.11e-07	1.39e-06	2.75e-06	4.37e-06	6.82e-07	6.9e-07	5.43e-06	1.23e-05	1.19e-05	1.65e-06	2.31e-05	4.65e-05	3.49e-06	1.43e-05	1.69e-05	2.79e-05
VAL	0.000165272	0.000435819	0.000316583	0.000239277	0.000103141	7.77e-05	2.47e-05	4.31e-05	2.42e-06	6.47e-06	3.08e-06	3.76e-05	0.000107645	1.16e-05	1.55e-05	1.52e-05	3.74e-05	7.54e-06	7.54e-06	0.000353973	0.000230812	0.000202824	9.04e-05	9.35e-05	7.67e-05	7.27e-05	0.000102538	9e-06	4.46e-05	0.000143106	0.000137715	0.000278151	0.00023272	7.47e-05	7.29e-06	8.27e-06	1.39e-05	1.88e-06	1.47e-05	4.87e-06	6.05e-06	3.88e-05	1.83e-06	2.4e-06	1.59e-06	1.12e-06	2.41e-06	1.55e-06	7.21e-07
VM	0.000420459	0.000299965	0.000362555	8.84e-05	8.66e-05	0.000151296	6.73e-05	9.43e-06	1.75e-06	2.86e-06	3.11e-06	6.91e-06	7.64e-06	4.83e-06	2.94e-06	8.32e-06	4.2e-06	4.35e-06	8.5e-06	0.000125315	6.18e-05	0.000222141	9.15e-05	0.000246664	7.82e-05	0.000104104	0.000335004	2.46e-05	9.8e-05	1.26e-05	2e-05	1.36e-05	1.2e-05	6.79e-06	1.12e-05	1.86e-05	2.3e-05	3.77e-06	4.71e-05	3.23e-06	1.71e-05	4.64e-05	5.17e-06	2e-06	1.95e-06	1.29e-06	2.09e-06	2.28e-06	7.51e-07
VPL	2.82e-05	0.00020143	0.000105008	0.000492407	0.000588835	6.58e-05	0.000181091	1.97e-05	1.34e-06	2.39e-06	2.32e-06	1.42e-05	8.31e-05	7e-06	2.93e-05	2.2e-05	4.69e-05	3.61e-06	3.04e-06	8.25e-05	2e-05	3.53e-05	5.59e-06	7.76e-06	4.4e-06	6.15e-06	1.45e-05	2.6e-06	4.71e-06	0.000105796	0.000164471	0.000102239	0.000127799	3.99e-05	4.32e-06	1.84e-06	5.67e-06	1.01e-06	7.42e-07	8.57e-07	4.06e-06	3.46e-06	1.9e-06	3.37e-06	2.15e-06	2.06e-06	3.09e-06	3.69e-06	2.71e-05
VPLpc	3.1e-05	0.000162324	3.63e-05	0.000185342	0.001327	0.00041976	0.000959462	2.91e-06	4.3e-07	5.35e-07	3.52e-06	9.27e-07	1.06e-06	1.02e-06	7.42e-07	3.5e-07	4.43e-07	3.68e-07	1.19e-06	7.94e-06	2.87e-06	1.34e-05	3.44e-06	1.45e-05	3.64e-06	3.9e-06	3.18e-05	2.51e-06	1.21e-05	2.08e-06	2.66e-06	1.91e-06	4.96e-05	1.21e-06	3.94e-06	4.12e-06	1.06e-05	4.55e-06	3.28e-06	1.32e-07	1.73e-06	1.01e-06	5.85e-06	3.82e-06	5.54e-06	4.87e-06	1.27e-06	6.19e-07	3.25e-06
VPM	1.98e-05	0.00017541	6.39e-05	0.000506342	0.000804515	0.000139267	0.000329861	2.1e-05	3.15e-06	1.15e-05	6.06e-06	0.000101611	3.7e-05	0.000117638	0.000118146	9.26e-06	2.61e-05	6.41e-05	2.41e-05	3.29e-05	4.88e-06	1.64e-05	2.45e-06	6.9e-06	2.62e-06	3.18e-06	1.34e-05	2.11e-06	5.65e-06	2.74e-05	1.66e-05	8.64e-06	7.85e-05	6.89e-05	1.26e-05	3.44e-06	9.77e-06	1.92e-06	1.33e-06	3.19e-07	3.03e-06	1.64e-06	2.92e-06	3.62e-06	2.8e-06	2.72e-06	1.95e-06	3.53e-06	2.73e-05
VPMpc	0.000203057	0.000179905	0.000153858	8.96e-05	0.00014304	0.000215977	0.00020161	2.97e-06	7.5e-07	5.77e-07	1.67e-06	1.65e-06	6.68e-07	1.06e-06	6.59e-07	1.12e-06	3.41e-07	8.35e-07	2.98e-06	3.58e-05	8.69e-06	8.34e-05	3.26e-05	0.000179174	2.38e-05	2.86e-05	0.00029251	6.45e-05	8.7e-05	1.74e-06	1.01e-05	4.44e-06	3.93e-06	1.41e-06	7.59e-06	5.6e-05	4.39e-05	2.22e-06	1.8e-05	1.14e-06	9.54e-06	2.98e-05	5.08e-06	1.62e-06	1.99e-06	2.89e-06	3.47e-06	7.69e-07	6.71e-07
PoT	2.52e-06	5.55e-05	2.49e-05	8.45e-05	0.00110921	0.000237054	0.000855513	0.000246952	0.00106068	0.000588197	0.00144382	0.000195457	7.49e-05	0.000182821	0.000168118	3.32e-05	8.05e-05	0.000171559	0.000125232	2.15e-05	5.31e-06	9.16e-06	4.99e-07	1.02e-06	1.55e-06	3.76e-06	8.15e-06	4.55e-06	7.88e-06	3.04e-05	8e-06	2.68e-06	0.000123197	0.00010758	0.000740658	1.81e-05	0.000182559	4.36e-06	1.16e-06	1.54e-07	1.97e-06	7.08e-07	7.23e-06	7.15e-06	8.21e-06	1.05e-05	4.2e-06	1.8e-06	5.84e-06
SPF	4.93e-05	6.8e-05	3.66e-05	5.5e-05	0.00116579	0.000368635	0.00100419	1.08e-05	8.45e-05	1.94e-05	0.000124791	1.38e-06	1.44e-06	1.4e-06	1.16e-06	5.94e-07	2.22e-06	1.09e-06	3.8e-06	7e-06	4.2e-06	2.17e-05	1.33e-05	7.55e-05	8.89e-06	7.32e-06	0.000144129	4.72e-05	5.38e-05	1.95e-06	1.18e-05	5.52e-06	4.76e-05	1.44e-06	5.42e-05	4.4e-05	4.96e-05	4.73e-06	3.71e-06	8.21e-07	5.08e-06	1.87e-05	8.2e-06	4.7e-06	6.43e-06	7.19e-06	4.44e-06	1.04e-06	3.19e-06
SPA	0.000342307	7.3e-05	0.000118523	1.58e-05	4.08e-05	0.000235569	0.000241436	6.58e-07	5.75e-07	3.46e-07	1.53e-06	1.23e-07	2.1e-07	2.79e-07	3.79e-07	7.3e-07	2.8e-07	1.1e-07	2.85e-06	1.16e-05	8.95e-06	8.5e-05	4.64e-05	0.000221397	4.66e-05	4.09e-05	0.000546137	0.000108756	9.93e-05	4.69e-07	3.66e-05	1.87e-05	1.13e-06	7.32e-07	8.42e-06	8.33e-05	6.05e-05	9.76e-07	3.64e-06	7.64e-06	1.11e-05	4.52e-05	5.83e-06	4.61e-06	4.38e-06	7.13e-06	1.23e-05	3.51e-06	1.42e-06
PP	2.95e-08	1.08e-06	5.72e-07	2.61e-06	3.79e-05	8.01e-06	9.7e-05	0.000301933	0.0032329	0.000715955	0.0046568	1.23e-05	6.32e-10	8.41e-06	1.34e-05	1.73e-06	6.01e-05	2.02e-05	3.67e-05	2.3e-07	5.35e-07	4.85e-07	2.94e-09	2.44e-07	8.51e-07	1.62e-07	5.08e-06	5.67e-06	1.91e-06	1.16e-06	6.89e-07	1.31e-06	5.34e-08	7.5e-07	0.00179122	1.43e-05	0.000376469	1.7e-06	7.26e-07	2.6e-08	2e-06	5.18e-11	7.71e-06	1.3e-05	1.07e-05	2.21e-05	9.59e-06	1.35e-06	1.59e-06
MG	4.17e-07	5.08e-06	2.25e-06	2.1e-05	0.000319446	6.75e-05	0.000287846	0.000368529	0.00250678	0.0010184	0.00347394	0.00016406	2.77e-05	0.000168878	0.000169295	1.12e-05	9.01e-05	0.000169139	0.000142313	1.98e-06	1.13e-06	1.21e-06	2.1e-07	3.07e-07	9.52e-07	5.93e-07	5.02e-06	5.04e-06	3.21e-06	4.35e-06	1.5e-06	1.5e-06	3.06e-05	7.27e-05	0.00154169	1.37e-05	0.000331385	2.23e-06	6.02e-07	3.92e-08	2.38e-06	3.14e-07	6.74e-06	1.01e-05	9.09e-06	1.66e-05	7.4e-06	1.64e-06	2.94e-06
LGd	1.29e-07	3.1e-06	2.05e-06	2.06e-05	2.91e-05	8.25e-07	8.48e-06	0.000191161	0.00025596	0.000472673	0.00028125	0.0026657	0.000487599	0.00331287	0.00334418	0.000129266	0.000530571	0.00176018	0.00062639	2.65e-06	1.11e-06	7.7e-07	2.02e-07	9.55e-08	1.4e-07	3.34e-07	3.75e-07	1.02e-06	3.85e-07	2.36e-05	3.63e-05	1.77e-05	0.000296117	0.00146193	0.000303369	6.9e-06	6.72e-05	1.78e-07	8.85e-08	1.02e-08	7.87e-07	2.43e-07	4.19e-07	6.51e-07	7.45e-07	8.73e-07	5.73e-07	7.67e-06	2.44e-06
LP	3.22e-06	8.9e-05	0.000115944	0.000102045	0.000160133	6.81e-06	6.03e-05	0.000290682	0.000278775	0.000633185	0.000276863	0.000975475	0.000412982	0.00107884	0.00105793	0.000105433	0.000292604	0.000677387	0.00032151	0.000143572	2.46e-05	2.31e-05	2.37e-06	2.5e-06	2.14e-06	8.12e-06	3.87e-06	3.98e-06	3.51e-06	0.000169769	0.000177264	5.83e-05	0.000403006	0.000610092	0.000414098	2.2e-05	0.000123804	4.85e-07	2.05e-06	3.39e-07	1.97e-06	1.51e-06	1.16e-06	2.69e-06	2.01e-06	1.25e-06	1.17e-06	5.84e-06	1.29e-05
PO	2.13e-05	0.000271612	0.000105216	0.000312687	0.000520443	0.000114526	0.00029586	6.53e-05	9.41e-06	3.88e-05	2.63e-05	0.000116759	0.000163383	9.13e-05	8.44e-05	3.71e-05	7.59e-05	7.16e-05	3.93e-05	8.06e-05	2.23e-05	2.24e-05	3.26e-06	9.14e-06	3.38e-06	7.02e-06	2.36e-05	5.89e-06	1.32e-05	0.000108429	0.00011376	5.96e-05	0.000198877	0.00010204	6.15e-05	1.41e-05	3.85e-05	4.28e-06	2.2e-06	6.7e-07	3.25e-06	1.47e-06	5.84e-06	5.67e-06	7.06e-06	4.84e-06	3.41e-06	2.75e-06	1e-05
POL	2.92e-06	5.17e-05	4.12e-05	7.6e-05	0.000347041	4.69e-05	0.000225456	0.000581941	0.00156052	0.00156306	0.00191932	0.000341063	0.000131024	0.000269051	0.000232645	6.79e-05	0.000154013	0.00036952	0.000323961	4.57e-05	9.39e-06	1.89e-05	1.17e-06	1.88e-06	1.61e-06	7.96e-06	4.6e-06	5.45e-06	3.28e-06	5.77e-05	1.49e-05	3.1e-06	0.000162745	0.000174097	0.00132859	2.82e-05	0.000322314	1.55e-06	2.18e-06	1.19e-07	2.8e-06	1.64e-06	3.64e-06	4.81e-06	5.26e-06	7.62e-06	4.16e-06	2.15e-06	5.99e-06
SGN	1.05e-06	1.21e-05	9.46e-06	2.1e-05	9.53e-05	4.82e-06	6.02e-05	0.000871374	0.00182137	0.00283852	0.00189655	0.000452339	8.13e-05	0.000394683	0.000373987	3.81e-05	0.000193231	0.000583299	0.000543681	1.07e-05	3.06e-06	5.17e-06	1.07e-06	7.82e-07	9.93e-07	2.82e-06	2.44e-06	5.11e-06	2.55e-06	1.84e-05	4.73e-06	1.82e-06	6.82e-05	0.000176737	0.00180774	1.72e-05	0.000408902	1.13e-06	6.66e-07	8.08e-08	4.5e-06	1.56e-06	2.22e-06	2.91e-06	4.45e-06	4.59e-06	3.98e-06	1.94e-06	2.78e-06
Eth	7.6e-06	0.000231903	0.000121311	0.000262313	0.000548247	6.72e-05	0.000308668	0.000169861	3.24e-05	0.000115216	7.73e-05	0.000202083	0.000239294	0.000114417	7.35e-05	7.57e-05	0.000107785	0.000135606	8.78e-05	9.97e-05	1.6e-05	2.74e-05	1.32e-06	3.3e-06	2.03e-06	1.2e-05	1.42e-05	6.74e-06	8.59e-06	0.000119262	5.45e-05	1.35e-05	0.000297562	0.00017202	0.000174705	3.17e-05	8.95e-05	2.92e-06	3.04e-06	4.9e-07	2.01e-06	1.54e-06	4.18e-06	3.59e-06	4.86e-06	3.38e-06	2.44e-06	2.47e-06	8.81e-06
AV	2.67e-05	0.000147247	0.000266175	0.00010978	2.03e-05	1.57e-06	5.86e-07	4.26e-05	4.13e-06	1.31e-05	2.05e-06	0.000102682	0.000305055	3.47e-05	4.86e-05	4.32e-05	0.000118737	1.85e-05	9.71e-06	0.000885394	0.000749254	0.000252274	0.000122508	1.74e-05	7.11e-05	6.25e-05	5.41e-06	1.48e-06	1.58e-05	0.000314754	0.000463119	0.00167575	0.000400466	0.000179961	4.11e-06	3.11e-06	7.27e-06	1.85e-06	5.58e-06	6.62e-06	4.99e-06	4.37e-05	7.59e-07	1.99e-06	2.06e-06	1.55e-06	1.74e-06	3.51e-06	1.6e-06
AM	0.000100423	3.95e-05	8.72e-05	2.33e-05	8.36e-06	1.26e-05	8.52e-06	9.72e-06	1.92e-06	6.68e-06	3.17e-06	2.95e-05	0.000134381	2.81e-05	2.09e-05	9.86e-05	8.22e-05	2.61e-05	6.06e-05	0.000587098	0.00125695	0.000712442	0.00073266	0.000145936	0.00054122	0.000272781	4.49e-05	1.93e-05	0.000148537	0.000167389	0.000134238	0.000359044	6.4e-05	2.95e-05	3.04e-05	4.11e-05	7.94e-05	8.19e-06	2.04e-05	4.86e-05	5.38e-05	0.000326122	7.09e-06	1.61e-05	1.21e-05	3.8e-06	6.26e-06	1.52e-05	4.79e-06
AD	1.32e-05	3.97e-05	9.29e-05	3.68e-05	4.43e-06	8.73e-06	2.71e-06	1.15e-05	1.3e-06	4.19e-06	1.1e-06	3.16e-05	0.000146117	1.38e-05	2.68e-05	3.62e-05	6.51e-05	6.5e-06	8.08e-06	0.000534876	0.000592617	0.000210322	0.000240354	2.87e-05	0.000105045	3.23e-05	2.76e-05	1.78e-05	9.46e-05	0.000175842	0.000351096	0.00152941	0.000144	5.9e-05	4.13e-06	2.9e-06	1.12e-05	1.28e-06	3.06e-06	1.94e-05	8.86e-06	4.74e-05	1.64e-06	5.2e-06	3.24e-06	2.26e-06	2.28e-06	9.79e-06	2.03e-05
IAM	0.000258306	1.29e-05	4.91e-05	8.27e-06	8.1e-06	2.67e-05	2.52e-05	3.97e-06	2.15e-06	5.43e-06	4.28e-06	1.26e-05	4.9e-05	1.48e-05	1.37e-05	5.41e-05	3.24e-05	1.45e-05	4.75e-05	0.000259262	0.000494008	0.000562836	0.000469077	0.000317555	0.000426503	0.000413501	8.87e-05	3.92e-05	0.000217439	6.22e-05	4.38e-05	8.39e-05	1.65e-05	1.32e-05	2.72e-05	6.85e-05	8.24e-05	4.6e-06	2.26e-05	3.49e-05	4.91e-05	0.000251783	1.64e-05	1.67e-05	1.21e-05	6.96e-06	1.29e-05	1.85e-05	4.69e-06
IAD	0.000151218	1.2e-05	7.92e-05	8.44e-06	3.21e-06	1.02e-05	5.25e-06	4.89e-06	1.13e-06	3.68e-06	2.25e-06	1.72e-05	9.05e-05	1.61e-05	1.41e-05	6.22e-05	4.95e-05	1.42e-05	3.86e-05	0.000721816	0.00119193	0.000844581	0.000736237	0.000144826	0.000606792	0.000279385	5.81e-05	1.59e-05	0.000193791	0.000109257	0.000103976	0.000456997	4e-05	1.84e-05	2.43e-05	2.86e-05	6.72e-05	1.02e-05	2.16e-05	6.29e-05	4.17e-05	0.000276847	4.47e-06	1.67e-05	7.93e-06	3e-06	4.5e-06	1.01e-05	2.14e-06
LD	2.33e-06	7.23e-05	7.98e-05	0.000100131	2.15e-05	7.35e-06	6.86e-06	1.25e-05	1.82e-06	8.23e-06	2.21e-06	7.93e-05	0.000519971	7.55e-05	0.00020403	0.000130414	0.00030116	3.88e-05	2.23e-05	0.000165253	0.000119997	2.53e-05	1.24e-05	2.77e-06	4.91e-06	5.21e-06	3.24e-06	1.87e-06	7.44e-06	0.000583388	0.00121907	0.000755817	0.000381618	0.000145514	7.61e-06	3.01e-06	5.81e-06	1.16e-06	6.08e-07	5.57e-07	7.22e-06	3.55e-06	2.84e-06	7.92e-06	4.71e-06	3.46e-06	1.35e-06	2e-05	4.2e-05
IMD	0.000876156	6.94e-05	0.000224912	9.43e-06	2.29e-05	0.000179092	0.00013596	4.49e-07	3.53e-07	2.18e-07	1.07e-06	3.81e-07	2.75e-06	5.08e-07	1.07e-06	2.58e-06	1.31e-06	4.99e-07	2.69e-06	7.12e-05	6.1e-05	0.000363221	0.000249119	0.000490765	0.000270306	0.000173214	0.000888564	7.86e-05	0.00028047	2.96e-06	1.33e-05	1.55e-05	1.1e-06	6.41e-07	7.98e-06	4.89e-05	4.47e-05	1.29e-06	8.29e-06	2.5e-05	1.53e-05	5.78e-05	4.6e-06	1.19e-05	4.1e-06	4.32e-06	7.08e-06	2.91e-06	8.74e-06
MD	0.000603355	5.15e-05	0.000171702	1.51e-05	1.38e-05	8.25e-05	3.72e-05	1.67e-06	5.03e-07	9.81e-07	1.36e-06	5.12e-06	2.39e-05	2.83e-06	3.95e-06	1e-05	1.01e-05	1.9e-06	5.92e-06	0.000208203	0.000227418	0.000392192	0.000350521	0.000378016	0.000336878	0.000165842	0.000578381	4.04e-05	0.000321696	2.07e-05	4.54e-05	0.000156982	2.12e-05	9.86e-06	8.25e-06	1.77e-05	2.93e-05	2.49e-06	1.09e-05	3.29e-05	1.65e-05	7.08e-05	3.81e-06	1.28e-05	4.49e-06	2.35e-06	3.03e-06	4.66e-06	1.14e-05
SMT	0.000315252	0.000169884	0.000212326	4.43e-05	6.43e-05	0.000192237	0.000228828	5.89e-06	2.33e-06	4.51e-06	5.12e-06	8.23e-06	1.52e-05	9.04e-06	8.13e-06	2.25e-05	9.42e-06	8.62e-06	3.24e-05	0.000118085	0.000115859	0.00025293	0.000215029	0.000497426	0.000205575	0.000301316	0.000376013	0.00011804	0.000275111	1.89e-05	1.95e-05	3.07e-05	1.13e-05	1.18e-05	2.51e-05	0.000137974	0.00011409	3.23e-06	3.82e-05	1.12e-05	3.49e-05	0.000180146	2.08e-05	8.16e-06	7.67e-06	8.2e-06	1.37e-05	1.42e-05	4.26e-06
PR	0.000197661	0.000112201	0.000148559	2.91e-05	3.91e-05	0.000117787	0.000129744	4.78e-06	2.4e-06	4.04e-06	4.71e-06	6.98e-06	2.64e-05	9.18e-06	9.23e-06	4.82e-05	1.77e-05	9.36e-06	5.7e-05	0.000121669	0.000258563	0.000249574	0.000483892	0.000327926	0.00028256	0.000259983	0.000245186	0.000126624	0.000280159	4.17e-05	3.24e-05	8.25e-05	1.24e-05	8.42e-06	2.32e-05	0.000211102	0.000134751	6.47e-06	3.34e-05	4.72e-05	0.000112002	0.000401934	6.03e-05	3.26e-05	4.11e-05	3.76e-05	7.69e-05	7.41e-05	1.56e-05
PVT	0.000127078	7.24e-06	3.38e-05	3.12e-06	5.32e-06	3.28e-05	7.39e-06	2.43e-06	1.27e-06	8.35e-07	1.72e-06	4.35e-06	1.55e-05	3.18e-06	3.65e-06	1.54e-05	1.03e-05	3.15e-06	1.05e-05	0.000100555	0.0002035	0.000297208	0.000601593	0.00014809	0.000344502	0.000101848	0.000161114	5e-05	0.00032379	2.07e-05	2.75e-05	4.23e-05	4.73e-06	2.12e-06	1.78e-05	1.76e-05	5.62e-05	4.03e-06	8.6e-06	0.000107036	6.65e-05	0.000152512	1.02e-05	2.74e-05	2.19e-05	4.76e-06	8.9e-06	2.17e-05	1.72e-05
PT	5.16e-05	3.18e-06	2.68e-05	3.24e-06	7.22e-06	1.27e-05	3.52e-06	5.03e-06	2.14e-06	2.93e-06	2.01e-06	1.5e-05	6.9e-05	1.53e-05	1.19e-05	6.39e-05	4.78e-05	1.52e-05	3.86e-05	0.00029471	0.000771781	0.000480135	0.000782008	5.68e-05	0.000431663	0.000155608	2.51e-05	1.9e-05	9.84e-05	9.1e-05	6.34e-05	0.000121427	1.43e-05	6.29e-06	3.04e-05	2.97e-05	7.53e-05	8.06e-06	1.21e-05	8.52e-05	8.3e-05	0.000278636	1.24e-05	2.93e-05	3.64e-05	6.58e-06	1.26e-05	3.51e-05	1.28e-05
RE	8.6e-05	3.82e-05	4.88e-05	1.32e-05	2.21e-05	8.14e-05	0.000105095	3.52e-06	2.65e-06	4.28e-06	4.94e-06	6.33e-06	3.7e-05	9.77e-06	1.19e-05	7.45e-05	2.54e-05	1.04e-05	8.22e-05	0.00012012	0.000376783	0.000274251	0.000742497	0.000250986	0.000381338	0.000268622	0.000149489	0.000159887	0.000325219	6.17e-05	4.23e-05	0.0001277	1.5e-05	7.23e-06	2.65e-05	0.000300453	0.000176158	8.25e-06	2.42e-05	8.13e-05	0.000173526	0.000615107	9.31e-05	5.53e-05	7.08e-05	6.14e-05	0.000127897	0.000124424	2.55e-05
Xi	8.47e-05	5.26e-05	5.4e-05	1.63e-05	3.24e-05	0.000119975	0.000164307	3.02e-06	2.59e-06	3.4e-06	4.8e-06	3.59e-06	3.17e-05	7.34e-06	1e-05	7.44e-05	2.14e-05	8.21e-06	8.7e-05	0.000104787	0.000353933	0.000251373	0.000770433	0.00027121	0.000365905	0.000231737	0.000206805	0.000204321	0.00037152	5.82e-05	3.97e-05	0.000137678	1.3e-05	4.43e-06	2.41e-05	0.000370392	0.000203357	9.43e-06	2.54e-05	8.94e-05	0.000197166	0.000689681	0.000112021	6.19e-05	7.93e-05	7.51e-05	0.000155197	0.000145148	2.78e-05
RH	0.000262363	8.05e-05	9.38e-05	2.61e-05	5.02e-05	0.000180341	0.000245567	3.67e-06	2.18e-06	4.61e-06	4.8e-06	8.07e-06	2.23e-05	9.86e-06	9.77e-06	3.16e-05	1.48e-05	9.55e-06	3.83e-05	0.00011171	0.000176754	0.000318557	0.000274787	0.000486778	0.000253136	0.000337407	0.000318481	0.000131748	0.000284498	2.8e-05	2.09e-05	4.14e-05	1.17e-05	1.16e-05	2.69e-05	0.000156671	0.000126958	2.49e-06	2.47e-05	1.75e-05	3.96e-05	0.000217119	2.27e-05	1.19e-05	1.08e-05	1e-05	1.69e-05	1.77e-05	5.01e-06
CM	0.00038163	6.71e-05	0.000101142	1.86e-05	3.96e-05	0.000164438	0.000201328	2.2e-06	1.22e-06	2.07e-06	2.72e-06	4.56e-06	1.75e-05	5.36e-06	5.22e-06	1.79e-05	1.05e-05	5.2e-06	1.88e-05	0.000167431	0.000227469	0.000448266	0.000291047	0.000378495	0.000281197	0.000263468	0.000365577	9.87e-05	0.000225757	2.12e-05	1.73e-05	3.78e-05	6.38e-06	5.33e-06	1.9e-05	9.8e-05	8.77e-05	2.98e-06	1.84e-05	2.49e-05	2.46e-05	0.000138398	1.08e-05	1.05e-05	6.21e-06	5.81e-06	8.17e-06	7.24e-06	2.67e-06
PCN	0.000418436	0.00016281	0.000203265	7.8e-05	7.3e-05	0.000140916	9.4e-05	5.85e-06	1.15e-06	2.5e-06	2.51e-06	8.31e-06	2.44e-05	5.61e-06	5.89e-06	1.45e-05	1.07e-05	4.53e-06	1.38e-05	0.00023277	0.000250695	0.00031541	0.000179603	0.000306844	0.000195075	0.000179125	0.000377673	4.06e-05	0.000142223	2.8e-05	3.99e-05	0.000145186	2.65e-05	1.27e-05	1.18e-05	4.25e-05	4.32e-05	3.51e-06	2.2e-05	9.25e-06	1.29e-05	8.33e-05	5.95e-06	5.84e-06	2.8e-06	2.76e-06	3.28e-06	3e-06	1.31e-06
CL	5.81e-05	0.000121322	0.000140633	0.000105302	7.06e-05	2.68e-05	3.38e-05	1.29e-05	1.3e-06	6.3e-06	4.5e-06	5.36e-05	0.000219388	1.85e-05	2.19e-05	2.7e-05	8.56e-05	1.05e-05	7.98e-06	0.000331473	0.000227742	9.99e-05	7.19e-05	5.2e-05	5.51e-05	2.66e-05	6.62e-05	9.74e-06	7.18e-05	0.000156585	0.000228511	0.000404096	0.0002455	0.000110981	1.02e-05	4.55e-06	1.15e-05	2.33e-06	3.4e-06	6.36e-06	5.47e-06	1.36e-05	3.8e-06	6.2e-06	5.24e-06	3.56e-06	3.08e-06	5.79e-06	1.17e-05
PF	8.19e-05	8.97e-05	5.19e-05	7.98e-05	0.000120997	6.68e-05	7.67e-05	1.66e-05	2.55e-06	9.28e-06	9.58e-06	2.04e-05	3.77e-05	7.91e-06	4.71e-06	6.53e-06	1.45e-05	1.17e-05	1.01e-05	2e-05	6.69e-06	1.89e-05	6.05e-06	3.99e-05	9.82e-06	1.04e-05	0.00011056	7.9e-06	1.59e-05	1.83e-05	9.07e-05	3.03e-05	4.84e-05	2.28e-05	2.24e-05	8.69e-06	1.39e-05	2.28e-06	9.08e-07	1.21e-06	4.19e-06	2.79e-06	3.87e-06	2.44e-06	3.76e-06	2.91e-06	2.45e-06	2.62e-06	1.43e-06
PIL	5.41e-08	1.16e-06	5.82e-07	3.1e-06	7.05e-05	1.55e-05	0.000121847	0.000298555	0.00318982	0.000708517	0.00459419	1.23e-05	3.12e-08	8.4e-06	1.33e-05	1.73e-06	5.94e-05	2.02e-05	3.67e-05	2.44e-07	5.59e-07	4.88e-07	4.91e-09	2.41e-07	8.63e-07	1.61e-07	5.15e-06	5.63e-06	2.05e-06	1.17e-06	6.98e-07	1.33e-06	1.41e-06	7.92e-07	0.00176811	1.42e-05	0.000371887	1.78e-06	7.16e-07	2.59e-08	2e-06	1.72e-09	7.74e-06	1.29e-05	1.07e-05	2.19e-05	9.49e-06	1.35e-06	1.65e-06
RT	4e-05	0.000168543	0.000116681	0.000354107	0.000282384	1.46e-05	3.04e-05	2.17e-05	2.15e-06	6.56e-06	2.61e-06	5.62e-05	0.000122157	5.27e-05	7.96e-05	3.2e-05	7.06e-05	2.78e-05	1.26e-05	0.000142096	7.66e-05	7.4e-05	3.4e-05	1.69e-05	2.12e-05	2.02e-05	2.34e-05	5.09e-06	1.02e-05	0.000136398	0.000214244	0.000190237	0.000147064	7.15e-05	7.39e-06	3.98e-06	9.23e-06	6.38e-07	1.95e-06	3.47e-06	7e-06	1.69e-05	1.81e-06	3.66e-06	2.74e-06	1.87e-06	4.09e-06	4.38e-06	1.89e-05
IGL	4.19e-08	2.83e-06	3.36e-07	8.51e-05	0.000102555	3.87e-06	4.05e-05	0.000183114	0.00101564	0.000423461	0.00142808	0.00178205	0.000315633	0.00221901	0.00223942	8.29e-05	0.000361483	0.0011705	0.000413239	2.02e-07	3.11e-07	2.12e-07	5.35e-08	1.1e-07	4.07e-07	1.48e-07	1.63e-06	2.16e-06	7.58e-07	5.04e-06	2.06e-06	1.2e-06	0.000190747	0.000976942	0.000644191	7.97e-06	0.000136642	5.93e-07	2.47e-07	1.71e-08	1.22e-06	2.23e-07	2.46e-06	4.27e-06	3.37e-06	6.73e-06	3.08e-06	5.92e-06	6.76e-06
IntG	1.13e-07	3.87e-06	6.74e-07	8.75e-05	0.000208242	2.85e-05	0.000160785	0.000259523	0.00263083	0.000622652	0.00377939	0.000131869	2.16e-05	0.00015684	0.000161976	7.44e-06	7.34e-05	9.92e-05	6.22e-05	3.47e-07	6.5e-07	4.63e-07	3.4e-08	2.28e-07	8.99e-07	2.05e-07	4.59e-06	4.83e-06	2.15e-06	1.59e-06	9.59e-07	1.32e-06	1.75e-05	6.77e-05	0.00147214	1.24e-05	0.00031075	1.73e-06	6.21e-07	3e-08	2.22e-06	2.01e-07	6.79e-06	1.12e-05	9.13e-06	1.84e-05	8.02e-06	2.11e-06	7.35e-06
LGv	4.87e-08	9.42e-06	6.79e-07	0.000280277	0.000304093	7.74e-06	7.41e-05	0.000149024	0.00128196	0.000337187	0.0018411	0.000753209	0.000137153	0.000937476	0.000949547	3.75e-05	0.000170743	0.000494078	0.000178567	4.88e-07	7.42e-07	2.56e-07	8e-08	1.72e-07	8e-07	2.19e-07	2.3e-06	2.66e-06	1.16e-06	7.21e-06	1.15e-05	6.37e-06	8.44e-05	0.000415661	0.000735274	7.47e-06	0.000155618	8.84e-07	3.81e-07	3.51e-08	2.53e-06	6.18e-07	3.61e-06	6.6e-06	4.58e-06	9.36e-06	4.36e-06	4.77e-06	2.01e-05
SubG	2.18e-07	1.95e-05	6.49e-07	0.000615654	0.000835069	5.62e-05	0.000247508	4.15e-05	0.000428135	9.5e-05	0.000617018	3.01e-06	2.03e-07	1.7e-06	3.08e-06	2.05e-06	1.01e-05	2.84e-06	5.71e-06	2.68e-07	1.01e-06	1.14e-07	1.13e-07	1.95e-07	1.27e-06	3.41e-07	2.12e-06	1.61e-06	2.11e-06	1.05e-06	1.66e-06	1.17e-06	1.24e-05	7.56e-06	0.000238665	3.44e-06	5.37e-05	1.3e-06	3.04e-07	5.86e-08	4.01e-06	1.32e-06	3.08e-06	5.51e-06	2.94e-06	5.09e-06	2.69e-06	5e-06	4.3e-05
MH	2.83e-05	6.79e-06	2.95e-06	7.26e-06	2.55e-06	3.17e-05	7.86e-06	9.52e-07	4.3e-07	2.1e-07	1.86e-06	8.26e-07	3.5e-06	2.64e-07	3.92e-07	6.84e-07	1.39e-06	1.16e-07	2.79e-07	1.11e-05	1.06e-05	0.000197269	0.000394922	0.000146513	0.000234276	6e-05	9.8e-05	6.68e-05	0.000351906	3.09e-06	1.67e-05	1.45e-05	3.92e-06	2.14e-06	8.47e-06	5.82e-06	3.87e-05	8.91e-07	1.07e-05	0.000104034	5.47e-05	8.92e-05	5.53e-06	2.68e-05	1.05e-05	2.1e-06	1.98e-06	4.67e-06	1.5e-05
LH	3.09e-05	1.17e-05	2.55e-05	8.26e-06	5.36e-06	2.22e-05	6e-06	1.76e-06	6.55e-07	9.52e-07	1.86e-06	1.13e-05	4.71e-05	3.59e-06	3.84e-06	4.59e-06	1.87e-05	1.79e-06	1.08e-06	4.23e-05	1.79e-05	0.000131682	0.000229781	0.000127528	0.000167749	5e-05	7.85e-05	4.28e-05	0.000272574	2.69e-05	6e-05	3.88e-05	5.05e-05	2.69e-05	5.77e-06	5.45e-06	2.44e-05	8.11e-07	1e-05	6.02e-05	3.36e-05	5.31e-05	4.95e-06	1.78e-05	8.16e-06	2.71e-06	2.67e-06	7.17e-06	1.01e-05
SO	6.46e-07	1.36e-06	3.45e-06	7.46e-07	4.08e-07	1.17e-06	7.91e-07	4.17e-07	2.88e-07	3.24e-07	4.21e-07	5.91e-07	5.04e-06	8.27e-07	1.16e-06	4.53e-06	3.62e-06	4.81e-07	1.42e-06	1.81e-05	3.69e-05	1.14e-05	3.46e-05	1.81e-06	1.06e-05	3.72e-06	9.23e-07	2.04e-06	2.96e-06	6.28e-06	9.26e-06	2.35e-05	2.58e-06	8.81e-07	9.79e-07	1.52e-06	2.17e-06	5.88e-07	5.71e-07	8.86e-06	2.84e-05	5.34e-05	1.37e-06	1.92e-05	1.34e-05	9.79e-06	3.83e-06	1.15e-05	8.69e-06
ASO	1.44e-07	2.84e-07	8.55e-07	2.45e-07	3.01e-07	5.54e-07	5.71e-07	1.6e-07	1.28e-07	1.18e-07	4.44e-07	1.27e-07	9.72e-07	2.29e-07	3.07e-07	8.68e-07	7.07e-07	2.57e-07	7.47e-07	4.78e-06	1.47e-05	4.34e-06	2.14e-05	7.27e-07	6.16e-06	2.25e-06	4.45e-07	1.4e-06	2.43e-06	1.52e-06	1.88e-06	5.55e-06	5.41e-07	2.29e-07	1.43e-06	1.93e-06	3.42e-06	1.91e-07	7.87e-07	4.27e-06	1.06e-05	2.32e-05	1.89e-06	2.2e-05	2.44e-05	2.13e-05	5.45e-06	8.95e-06	4.5e-06
PVH	2.01e-07	2.57e-07	1.19e-06	1.83e-07	2.1e-07	4.65e-07	4.68e-07	1.27e-07	9.6e-08	9.51e-08	2.98e-07	9.05e-08	7.94e-07	1.83e-07	2.39e-07	6.11e-07	5.04e-07	2.14e-07	5.71e-07	9.27e-06	2.34e-05	3.84e-06	1.96e-05	7.39e-07	5.7e-06	2.09e-06	5.05e-07	1.28e-06	2.35e-06	1.14e-06	1.35e-06	4.48e-06	4.21e-07	1.77e-07	8.68e-07	1.57e-06	2.34e-06	1.86e-07	1.39e-06	4.3e-06	9.55e-06	2.1e-05	1.35e-06	1.85e-05	1.81e-05	1.21e-05	4.81e-06	1.06e-05	6.18e-06
PVa	1.97e-07	5.49e-07	1.53e-06	3.89e-07	3.67e-07	7.21e-07	4.87e-07	1.91e-07	1.4e-07	1.48e-07	3.8e-07	2.64e-07	1.88e-06	3.5e-07	4.6e-07	9.93e-07	1.27e-06	2.68e-07	7.97e-07	6.84e-06	1.55e-05	4.55e-06	1.82e-05	6.73e-07	4.96e-06	1.83e-06	5.17e-07	1.11e-06	1.94e-06	2.36e-06	2.89e-06	7.7e-06	1.17e-06	4.41e-07	1.3e-06	1.37e-06	2.84e-06	1.99e-07	4.69e-07	3.89e-06	1.14e-05	2.33e-05	1.81e-06	2.01e-05	2.42e-05	2.3e-05	4.77e-06	7.29e-06	3.93e-06
PVi	4.48e-07	2.9e-07	9.35e-07	2.88e-07	5.23e-07	1.3e-06	7.95e-07	1.85e-07	2.41e-07	2.05e-07	6.25e-07	1.01e-07	4.84e-07	3.35e-07	3.17e-07	8.46e-07	3.98e-07	3.57e-07	1.27e-06	3.33e-06	9.54e-06	3.6e-06	1.65e-05	9.57e-07	5.18e-06	1.89e-06	1.1e-06	1.57e-06	2.38e-06	1.06e-06	1.25e-06	3.21e-06	3.19e-07	1.23e-07	2.06e-06	2.28e-06	4.45e-06	4.28e-07	4.96e-07	3.37e-06	9.12e-06	1.79e-05	2.5e-06	2.36e-05	3.22e-05	3.08e-05	7.35e-06	6.86e-06	6.71e-06
ARH	2.71e-07	1.77e-07	9.73e-07	3.05e-07	5.78e-07	1.26e-06	9.38e-07	1.9e-07	2.96e-07	4.77e-07	7.33e-07	9e-08	2.08e-07	6.87e-07	5.56e-07	4.13e-07	2.62e-07	6.19e-07	1.73e-06	2.58e-06	3.17e-06	1.03e-06	7.36e-06	1.79e-07	1.91e-06	7.51e-07	7.07e-07	1.55e-06	1.37e-06	7.89e-07	1.12e-06	1.82e-06	1.49e-07	1.22e-07	3.46e-06	2.48e-06	6.21e-06	8.98e-07	1.99e-07	2.43e-06	7.25e-06	1.03e-05	3.77e-06	3.31e-05	5.51e-05	4.99e-05	1.26e-05	4.13e-06	2.52e-06
ADP	1.97e-07	5.4e-07	2.95e-06	2.91e-07	1.85e-07	3.82e-07	2.03e-07	1.53e-07	7.79e-08	1.45e-07	8.02e-08	2.1e-07	1.74e-06	2.82e-07	4.14e-07	7.14e-07	1.01e-06	1.71e-07	5.02e-07	1.77e-05	2.86e-05	2.87e-06	9.38e-06	4.2e-07	2.37e-06	8.8e-07	4.99e-07	6.18e-07	1e-06	1.78e-06	2.21e-06	5.54e-06	1.03e-06	3.7e-07	1.39e-07	2.46e-07	3.16e-07	2.98e-07	4.58e-07	3.26e-06	8.4e-06	1.5e-05	4.18e-07	6.32e-06	4.02e-06	1.15e-06	2.55e-06	1.03e-05	1.31e-05
AVP	5.31e-07	1.43e-06	3.6e-06	7.44e-07	3.26e-07	8.57e-07	2.26e-07	3.79e-07	2.09e-07	2.82e-07	2.31e-07	6.34e-07	4.78e-06	7.85e-07	1.09e-06	2.63e-06	3.24e-06	4.04e-07	1.02e-06	1.71e-05	3.15e-05	8.74e-06	2.47e-05	1.25e-06	6.42e-06	2.33e-06	8.33e-07	1.09e-06	1.98e-06	5.53e-06	7.13e-06	1.84e-05	2.97e-06	1.02e-06	2.88e-07	5.67e-07	6.88e-07	3.98e-07	3.91e-07	6.3e-06	2.17e-05	4.05e-05	6.11e-07	9.8e-06	4.35e-06	1.35e-06	2.49e-06	9.81e-06	8.35e-06
AVPV	3.87e-07	9.99e-07	2.57e-06	5.82e-07	3.68e-07	8.19e-07	1.54e-07	2.53e-07	1.44e-07	1.94e-07	1.51e-07	4.39e-07	3.11e-06	5.18e-07	7.22e-07	1.3e-06	2.05e-06	2.66e-07	6.62e-07	1.16e-05	2.05e-05	5.31e-06	1.51e-05	7.24e-07	3.62e-06	1.34e-06	8.03e-07	7.19e-07	1.68e-06	3.5e-06	4.25e-06	1.11e-05	2.07e-06	7.15e-07	1.89e-07	4.2e-07	6.62e-07	2.92e-07	2.58e-07	4e-06	1.39e-05	2.49e-05	5.62e-07	7.37e-06	3.51e-06	1.26e-06	2.66e-06	7.22e-06	6.56e-06
DMH	7.59e-07	4.64e-07	8.84e-07	5.44e-07	9.26e-07	3.38e-06	1.35e-06	3.66e-07	5.46e-07	7.23e-07	9.7e-07	1.56e-07	3.01e-07	1.16e-06	9.01e-07	9.67e-07	4.28e-07	1.02e-06	2.79e-06	2.17e-06	5.52e-06	2.65e-06	1.21e-05	9.25e-07	3.94e-06	1.37e-06	1.91e-06	2.44e-06	2.53e-06	1.27e-06	1.15e-06	2.07e-06	3.79e-07	1.32e-07	2.95e-06	3.92e-06	6.2e-06	1.48e-06	4.04e-07	3.6e-06	1.08e-05	1.6e-05	3.19e-06	2.25e-05	3.23e-05	3.05e-05	1.34e-05	6.62e-06	1.07e-05
MEPO	1.49e-07	3.77e-07	2.87e-06	2.17e-07	1.87e-07	3.51e-07	2.2e-07	1e-07	5.37e-08	1.12e-07	5.2e-08	1.34e-07	1.23e-06	1.81e-07	2.76e-07	3.95e-07	5.99e-07	1.02e-07	3.95e-07	1.92e-05	3.15e-05	1.77e-06	6.31e-06	2.57e-07	1.62e-06	6.03e-07	4.8e-07	5.59e-07	9.25e-07	1.1e-06	1.34e-06	3.28e-06	6.49e-07	2.3e-07	1.09e-07	2.01e-07	2.92e-07	2.84e-07	4.5e-07	2.6e-06	5.77e-06	1.01e-05	4.01e-07	5.1e-06	3.71e-06	1.09e-06	2.58e-06	9.76e-06	1.33e-05
MPO	4.57e-07	1.2e-06	3.27e-06	6.26e-07	2.87e-07	7.26e-07	2.66e-07	3.42e-07	1.92e-07	2.59e-07	2.27e-07	5.26e-07	4.07e-06	6.84e-07	9.42e-07	2.42e-06	2.76e-06	4.01e-07	9.58e-07	1.67e-05	3.12e-05	7.84e-06	2.35e-05	1.15e-06	6.35e-06	2.29e-06	7.24e-07	1.12e-06	1.94e-06	4.75e-06	6.25e-06	1.61e-05	2.47e-06	8.69e-07	3.48e-07	6.77e-07	8.29e-07	3.86e-07	5.68e-07	6.12e-06	1.99e-05	3.73e-05	6.9e-07	1.16e-05	6.31e-06	2.52e-06	2.75e-06	1.04e-05	8.77e-06
OV	3.32e-07	8e-07	2.11e-06	5.04e-07	3.85e-07	7.93e-07	1.26e-07	1.99e-07	1.19e-07	1.54e-07	1.17e-07	3.44e-07	2.36e-06	3.97e-07	5.61e-07	8.53e-07	1.54e-06	2.06e-07	5.13e-07	9.23e-06	1.6e-05	3.91e-06	1.12e-05	5.26e-07	2.58e-06	9.6e-07	7.87e-07	5.82e-07	1.57e-06	2.62e-06	3.11e-06	8.19e-06	1.63e-06	5.64e-07	1.42e-07	3.66e-07	6.42e-07	2.59e-07	2.09e-07	3.08e-06	1.08e-05	1.84e-05	5.43e-07	6.38e-06	3.11e-06	1.15e-06	2.69e-06	6.08e-06	5.73e-06
PD	2.68e-07	7.1e-07	2.58e-06	3.8e-07	2.02e-07	4.55e-07	2.78e-07	2.3e-07	1.25e-07	1.78e-07	1.58e-07	2.95e-07	2.37e-06	4.2e-07	5.61e-07	1.32e-06	1.53e-06	3.18e-07	6.37e-07	1.66e-05	3.19e-05	4.83e-06	1.7e-05	7.24e-07	4.56e-06	1.64e-06	5.01e-07	9.35e-07	1.58e-06	2.71e-06	3.5e-06	9.16e-06	1.43e-06	5.35e-07	3.02e-07	6.04e-07	7.54e-07	2.84e-07	9.11e-07	4.77e-06	1.36e-05	2.52e-05	6.56e-07	1.24e-05	8.29e-06	2.97e-06	3.01e-06	1.04e-05	8.56e-06
PS	3.95e-07	1.03e-06	3.37e-06	5.31e-07	2.38e-07	5.84e-07	2.41e-07	2.95e-07	1.6e-07	2.28e-07	1.73e-07	4.33e-07	3.44e-06	5.7e-07	8.14e-07	2.05e-06	2.3e-06	3.34e-07	8.25e-07	1.84e-05	3.25e-05	6.52e-06	1.92e-05	9.69e-07	5.16e-06	1.87e-06	6.48e-07	9.62e-07	1.57e-06	3.97e-06	5.27e-06	1.33e-05	2.09e-06	7.35e-07	2.33e-07	4.59e-07	5.03e-07	3.73e-07	5.02e-07	5.34e-06	1.68e-05	3.11e-05	5.32e-07	9.38e-06	4.79e-06	1.34e-06	2.48e-06	1.05e-05	1.06e-05
PVp	1.36e-06	7e-07	9.43e-07	1.06e-06	1.78e-06	4.81e-06	2.64e-06	6.74e-07	1.24e-06	2.69e-06	1.96e-06	3.3e-07	2.68e-07	4.48e-06	3.41e-06	1.21e-06	1.06e-06	3.74e-06	8.81e-06	1.64e-06	3.57e-06	1.72e-06	7.6e-06	4.16e-07	3.37e-06	1.45e-06	2.95e-06	5.03e-06	3.88e-06	3.39e-06	2.4e-06	2.65e-06	4.12e-07	3.06e-07	6.57e-06	1.21e-05	1.45e-05	5.32e-06	4.33e-07	2.97e-06	1.37e-05	1.2e-05	7.08e-06	2.63e-05	4.19e-05	5.92e-05	2.95e-05	5.82e-06	1.03e-05
PVpo	2.76e-07	7.85e-07	2.25e-06	4.44e-07	2.55e-07	5.94e-07	2.28e-07	2.27e-07	1.24e-07	1.73e-07	1.81e-07	3.52e-07	2.55e-06	4.48e-07	5.99e-07	1.08e-06	1.67e-06	2.86e-07	6.37e-07	1.17e-05	2.27e-05	4.87e-06	1.66e-05	6.91e-07	4.21e-06	1.55e-06	5.7e-07	8.4e-07	1.65e-06	2.91e-06	3.48e-06	9.4e-06	1.66e-06	6.01e-07	3.66e-07	6.74e-07	9.86e-07	2.35e-07	6.52e-07	4.33e-06	1.28e-05	2.44e-05	7.19e-07	1.12e-05	8.04e-06	4.16e-06	2.99e-06	8.86e-06	6.75e-06
SBPV	1.78e-07	4.46e-07	1.28e-06	3.11e-07	2.94e-07	5.71e-07	4.87e-07	1.82e-07	1.3e-07	1.36e-07	3.84e-07	2.05e-07	1.53e-06	3.09e-07	4.07e-07	9.62e-07	1.05e-06	2.78e-07	7.59e-07	6.77e-06	1.74e-05	4.71e-06	2.09e-05	7.41e-07	5.86e-06	2.15e-06	4.69e-07	1.27e-06	2.27e-06	2.05e-06	2.49e-06	7.06e-06	9.24e-07	3.59e-07	1.19e-06	1.64e-06	2.85e-06	2e-07	8.08e-07	4.37e-06	1.15e-05	2.45e-05	1.67e-06	2e-05	2.16e-05	1.84e-05	4.9e-06	9.11e-06	4.85e-06
SCH	2.37e-07	6.56e-07	1.79e-06	4.34e-07	3.67e-07	7.45e-07	4.93e-07	2.21e-07	1.57e-07	1.72e-07	3.94e-07	3.15e-07	2.29e-06	4.15e-07	5.42e-07	1.26e-06	1.54e-06	3.02e-07	8.65e-07	8.09e-06	1.77e-05	5.23e-06	1.99e-05	7.7e-07	5.42e-06	1.99e-06	5.5e-07	1.18e-06	2e-06	2.81e-06	3.52e-06	9.31e-06	1.38e-06	5.17e-07	1.33e-06	1.36e-06	2.85e-06	2.29e-07	4.69e-07	4.37e-06	1.32e-05	2.65e-05	1.81e-06	2.05e-05	2.42e-05	2.25e-05	4.81e-06	7.76e-06	4.39e-06
SFO	5.24e-06	1.72e-06	5.27e-06	4.25e-07	1.48e-06	2.83e-06	2.62e-06	2.49e-08	2.49e-08	2.71e-08	9.18e-08	4.44e-08	2.73e-07	1.45e-08	4.45e-08	1.26e-07	1.06e-08	1.96e-09	1.52e-07	1.92e-05	2.98e-05	1.15e-05	8.68e-06	7.9e-06	8.18e-06	4.31e-06	7.82e-06	8.17e-07	3.1e-06	1.28e-07	4.8e-07	1.96e-06	5.73e-08	2.36e-08	2.15e-07	5.76e-07	6.12e-07	1.16e-07	7.02e-07	2.5e-06	1.88e-05	1.57e-05	1.75e-07	2.32e-06	1.98e-06	4.28e-07	7.44e-07	2.22e-06	2.83e-06
VMPO	5.38e-07	1.51e-06	3.58e-06	7.89e-07	3.39e-07	9.3e-07	2.7e-07	4.03e-07	2.26e-07	3.08e-07	2.78e-07	7.05e-07	5.26e-06	8.72e-07	1.15e-06	2.78e-06	3.55e-06	4.58e-07	1.14e-06	1.69e-05	3.28e-05	9.5e-06	2.78e-05	1.34e-06	7.28e-06	2.63e-06	8.3e-07	1.21e-06	2.19e-06	6.03e-06	7.66e-06	2.02e-05	3.19e-06	1.11e-06	4.5e-07	7.68e-07	1.04e-06	3.91e-07	4.72e-07	6.89e-06	2.36e-05	4.48e-05	7.85e-07	1.2e-05	6.75e-06	3.48e-06	2.77e-06	1.01e-05	7.4e-06
VLPO	7.55e-07	1.96e-06	4.74e-06	9.73e-07	3.7e-07	1.09e-06	3.37e-07	5.2e-07	3.05e-07	4e-07	3.5e-07	8.99e-07	7.09e-06	1.14e-06	1.54e-06	4.67e-06	4.88e-06	5.5e-07	1.56e-06	2.33e-05	4.53e-05	1.34e-05	3.76e-05	1.96e-06	1.06e-05	3.76e-06	9.9e-07	1.66e-06	2.77e-06	8.29e-06	1.12e-05	2.9e-05	4.03e-06	1.36e-06	4.83e-07	9.04e-07	1.02e-06	5.92e-07	5.24e-07	9.3e-06	3.22e-05	6.19e-05	8.33e-07	1.26e-05	5.64e-06	2.34e-06	2.56e-06	1.22e-05	9.64e-06
AHN	2.59e-07	5.75e-07	1.53e-06	3.83e-07	3.21e-07	7.09e-07	5.36e-07	2.29e-07	1.64e-07	1.74e-07	4.08e-07	2.56e-07	1.97e-06	3.87e-07	5.12e-07	1.46e-06	1.39e-06	3.25e-07	8.58e-07	7.92e-06	1.93e-05	5.6e-06	2.28e-05	9.09e-07	6.48e-06	2.35e-06	5.63e-07	1.38e-06	2.33e-06	2.59e-06	3.37e-06	9.18e-06	1.13e-06	4.31e-07	1.23e-06	1.62e-06	2.85e-06	2.63e-07	7.2e-07	5.06e-06	1.43e-05	2.87e-05	1.65e-06	2.04e-05	2.07e-05	1.72e-05	4.89e-06	9.32e-06	5.4e-06
LM	1.47e-06	1.23e-06	1.54e-06	1.49e-06	2.12e-06	1.16e-05	3.72e-06	7.51e-07	1.11e-06	1.89e-06	1.66e-06	3.52e-07	8.84e-07	3.06e-06	2.44e-06	2.17e-06	1.2e-06	2.69e-06	6.79e-06	4.17e-06	9.04e-06	4.96e-06	1.62e-05	1.71e-06	6.37e-06	2e-06	4.99e-06	6e-06	5.57e-06	3.32e-06	2.45e-06	3.55e-06	9.72e-07	3.78e-07	4.7e-06	1.05e-05	1.08e-05	3.62e-06	4.77e-07	5.58e-06	1.83e-05	2.5e-05	5.15e-06	2.27e-05	2.57e-05	3.37e-05	2.41e-05	1.01e-05	3.48e-05
MM	1.73e-06	1.26e-06	2.28e-06	1.2e-06	2.09e-06	6.84e-06	2.94e-06	8.82e-07	1.47e-06	2.37e-06	2.23e-06	5.63e-07	1.61e-06	4.22e-06	3.16e-06	4.3e-06	1.96e-06	3.82e-06	9.87e-06	7.66e-06	1.56e-05	7.66e-06	2.19e-05	1.91e-06	9.13e-06	2.8e-06	5.36e-06	6.76e-06	6.84e-06	5.19e-06	3.79e-06	6.15e-06	1.29e-06	4.49e-07	5.73e-06	1.38e-05	1.37e-05	4.76e-06	5.46e-07	6.93e-06	2.22e-05	3.05e-05	6.03e-06	2.03e-05	2.5e-05	3.9e-05	2.41e-05	1.41e-05	5.75e-05
SUM	1.64e-06	1.39e-06	2.78e-06	9.87e-07	1.78e-06	6.97e-06	2.6e-06	7.63e-07	1.11e-06	1.36e-06	1.72e-06	5.54e-07	2.12e-06	2.56e-06	1.92e-06	5.16e-06	2.02e-06	2.55e-06	7.46e-06	1.02e-05	2.07e-05	1.03e-05	2.81e-05	2.77e-06	1.13e-05	3.2e-06	5.87e-06	6.22e-06	7.24e-06	4.88e-06	3.7e-06	7.42e-06	1.53e-06	4.61e-07	3.74e-06	1.06e-05	9.36e-06	2.72e-06	5.44e-07	8.81e-06	2.46e-05	3.88e-05	3.87e-06	1.66e-05	1.63e-05	1.87e-05	1.54e-05	1.75e-05	7.62e-05
TM	8.44e-07	5.75e-07	7.33e-07	8.89e-07	1.21e-06	4.84e-06	1.87e-06	4.94e-07	7.79e-07	1.42e-06	1.25e-06	1.99e-07	2.46e-07	2.24e-06	1.77e-06	8.74e-07	6.04e-07	1.89e-06	4.65e-06	1.45e-06	3.52e-06	1.74e-06	8.82e-06	5.71e-07	2.97e-06	1.07e-06	2.26e-06	3.36e-06	2.79e-06	1.86e-06	1.44e-06	2.42e-06	4.37e-07	2.01e-07	4.02e-06	6.54e-06	8.58e-06	2.74e-06	3.67e-07	3.52e-06	1.15e-05	1.35e-05	4.33e-06	2.32e-05	3.59e-05	3.65e-05	2.01e-05	6.38e-06	1.05e-05
MPN	3.23e-07	8.97e-07	2.51e-06	4.87e-07	2.46e-07	5.93e-07	2.65e-07	2.71e-07	1.49e-07	2.03e-07	2.12e-07	3.98e-07	2.99e-06	5.28e-07	7.04e-07	1.53e-06	2e-06	3.53e-07	7.57e-07	1.35e-05	2.67e-05	5.99e-06	2.02e-05	8.74e-07	5.31e-06	1.93e-06	5.83e-07	1e-06	1.83e-06	3.49e-06	4.35e-06	1.16e-05	1.88e-06	6.85e-07	4.13e-07	7.83e-07	1.06e-06	2.78e-07	7.79e-07	5.2e-06	1.57e-05	2.99e-05	7.72e-07	1.3e-05	8.89e-06	4.25e-06	3.12e-06	1e-05	7.29e-06
PMd	1.41e-06	9.21e-07	1.44e-06	1.02e-06	1.79e-06	6.78e-06	2.57e-06	7.24e-07	1.22e-06	1.97e-06	1.8e-06	3.84e-07	8.03e-07	3.39e-06	2.55e-06	2.44e-06	1.2e-06	2.97e-06	7.46e-06	3.94e-06	8.61e-06	4.33e-06	1.45e-05	1.29e-06	5.82e-06	1.88e-06	3.94e-06	5.16e-06	4.81e-06	3.43e-06	2.49e-06	3.62e-06	8.42e-07	3.02e-07	4.78e-06	1.03e-05	1.12e-05	4.01e-06	5.13e-07	4.92e-06	1.66e-05	2.14e-05	5.11e-06	2.04e-05	2.65e-05	3.55e-05	2.3e-05	9.78e-06	3.08e-05
PMv	1.04e-06	5.78e-07	8.08e-07	8e-07	1.35e-06	4.82e-06	2.11e-06	5.37e-07	9e-07	1.83e-06	1.48e-06	2.49e-07	2.9e-07	3.02e-06	2.31e-06	1.06e-06	7.84e-07	2.53e-06	6.1e-06	1.65e-06	3.9e-06	1.89e-06	9.1e-06	5.53e-07	3.34e-06	1.26e-06	2.54e-06	4.06e-06	3.29e-06	2.43e-06	1.8e-06	2.4e-06	3.83e-07	2.3e-07	4.88e-06	8.53e-06	1.06e-05	3.63e-06	4.36e-07	3.53e-06	1.27e-05	1.41e-05	5.27e-06	2.4e-05	3.69e-05	4.36e-05	2.37e-05	6.61e-06	1.18e-05
PVHd	6.93e-07	6.46e-07	9.52e-07	9.8e-07	8.65e-07	2.9e-06	1.53e-06	3.05e-07	3.54e-07	2.44e-07	5.77e-07	6.27e-08	3.47e-07	1.75e-07	3.42e-07	5.72e-07	2.79e-07	2.1e-07	7.8e-07	3.28e-06	1.1e-05	4.23e-06	1.79e-05	1.49e-06	5.74e-06	2.2e-06	1.75e-06	1.81e-06	2.63e-06	7.99e-07	9.44e-07	3.13e-06	5.27e-07	1.49e-07	1.43e-06	2.19e-06	3.4e-06	2.76e-07	7.89e-07	4.02e-06	1.07e-05	1.96e-05	1.8e-06	2.14e-05	2.13e-05	1.74e-05	6.08e-06	7.72e-06	5.77e-06
VMH	1.97e-07	1.57e-07	7.67e-07	2.56e-07	4.84e-07	1.09e-06	7.87e-07	1.67e-07	2.07e-07	2.6e-07	6.43e-07	7.39e-08	2.35e-07	3.34e-07	3.01e-07	4.47e-07	2.28e-07	3.21e-07	1.09e-06	2.29e-06	4.47e-06	1.52e-06	9.99e-06	2.81e-07	2.63e-06	9.55e-07	6.09e-07	1.35e-06	1.47e-06	6.31e-07	9.5e-07	1.89e-06	1.51e-07	9.9e-08	2.88e-06	1.74e-06	5.21e-06	4.85e-07	2.31e-07	2.79e-06	7.5e-06	1.24e-05	3.16e-06	2.94e-05	4.68e-05	4.16e-05	1.01e-05	4.88e-06	3.02e-06
PH	2.12e-06	1.37e-06	2.65e-06	9.23e-07	1.68e-06	6.64e-06	2.49e-06	5.7e-07	8.06e-07	8.33e-07	1.21e-06	3.71e-07	1.35e-06	1.52e-06	1.16e-06	3.41e-06	1.25e-06	1.53e-06	4.84e-06	7.63e-06	1.48e-05	8.96e-06	2.18e-05	3.47e-06	9.31e-06	2.97e-06	5.59e-06	4.32e-06	5.47e-06	3.05e-06	2.4e-06	5.27e-06	1.11e-06	3.19e-07	2.5e-06	6.64e-06	6.18e-06	1.67e-06	5.16e-07	6.74e-06	2.09e-05	3.08e-05	2.58e-06	1.44e-05	1.45e-05	1.27e-05	1.13e-05	1.25e-05	5.02e-05
LHA	9.38e-07	2.58e-06	2.01e-06	5.46e-06	3.4e-06	1.25e-05	6.01e-06	1.37e-06	1.68e-06	1.18e-06	1.48e-06	1.54e-07	9.47e-07	4.57e-07	1.4e-06	1.18e-06	7.44e-07	4.01e-07	1.59e-06	4.54e-06	1.09e-05	4.87e-06	1.52e-05	2.11e-06	4.65e-06	1.78e-06	4.45e-06	4.35e-06	3.45e-06	1.66e-06	2.26e-06	5.17e-06	2.83e-06	6.13e-07	2.21e-06	3.97e-06	4.51e-06	8.54e-07	3.67e-07	5.83e-06	1.65e-05	2.36e-05	2.63e-06	3.03e-05	2.16e-05	1.63e-05	1.02e-05	7.53e-06	1.29e-05
LPO	7.16e-07	1.6e-06	4.12e-06	8.04e-07	3.46e-07	1.06e-06	6.15e-07	4.72e-07	2.9e-07	3.55e-07	3.33e-07	6.78e-07	5.7e-06	9.35e-07	1.32e-06	4.68e-06	4.05e-06	5.38e-07	1.43e-06	2.17e-05	4.22e-05	1.21e-05	3.52e-05	1.91e-06	1.05e-05	3.72e-06	9.33e-07	1.9e-06	2.81e-06	6.98e-06	1.01e-05	2.54e-05	3.14e-06	1.07e-06	5.26e-07	1.16e-06	1.17e-06	6.15e-07	6.81e-07	9.06e-06	2.99e-05	5.64e-05	9.57e-07	1.59e-05	7.64e-06	3.3e-06	3.03e-06	1.24e-05	9.86e-06
PST	1.79e-06	1.17e-05	5.8e-06	2.75e-05	1.77e-05	4.67e-05	2.02e-05	6.28e-06	7.99e-06	5.08e-06	5.8e-06	6.54e-08	1.28e-07	1.67e-07	5.13e-06	1.78e-07	7.92e-08	1.14e-07	2.76e-06	1.88e-06	6.84e-06	5.36e-06	6.82e-06	6.04e-06	3.29e-06	1.3e-06	1.55e-05	6.09e-06	4.8e-06	1.11e-06	1.93e-06	2.4e-06	1.24e-05	2.2e-06	3.43e-06	4.31e-06	4.76e-06	2.04e-06	1.25e-07	3.32e-06	1.27e-05	1.23e-05	3.18e-06	2.36e-05	1.38e-05	1.07e-05	9.48e-06	9.07e-06	2.53e-05
PSTN	2.15e-06	9.03e-06	4.85e-06	1.77e-05	1.88e-05	4.19e-05	2.5e-05	3.9e-06	4.91e-06	3.23e-06	3.82e-06	1.46e-07	4.83e-07	4.98e-07	3.34e-06	8.57e-07	3.9e-07	4.67e-07	2.85e-06	3.24e-06	8.15e-06	5.9e-06	1.15e-05	5.02e-06	5.08e-06	1.7e-06	1.36e-05	7.35e-06	5.19e-06	1.49e-06	1.81e-06	2.74e-06	7.66e-06	1.43e-06	3.14e-06	5.24e-06	5.21e-06	1.67e-06	2.12e-07	3.97e-06	1.44e-05	1.9e-05	2.69e-06	1.82e-05	1.16e-05	8.26e-06	1.09e-05	9.17e-06	3.16e-05
PeF	2.39e-07	4.12e-07	7.22e-07	6.65e-07	5.38e-07	1.77e-06	1.15e-06	2.45e-07	2.5e-07	1.87e-07	5.01e-07	9.57e-08	6.54e-07	1.83e-07	3.22e-07	7.54e-07	4.99e-07	2.09e-07	6.6e-07	3.35e-06	1.04e-05	3.48e-06	1.69e-05	7.44e-07	4.75e-06	1.75e-06	8.48e-07	1.64e-06	2.14e-06	1.09e-06	1.45e-06	4.1e-06	5.34e-07	1.94e-07	1.54e-06	1.85e-06	3.42e-06	2.23e-07	5.14e-07	4.2e-06	1.08e-05	1.97e-05	1.85e-06	2.29e-05	2.31e-05	1.93e-05	5.87e-06	7.26e-06	4.59e-06
RCH	1.84e-07	4.18e-07	1.45e-06	3.5e-07	4.2e-07	7.54e-07	6.28e-07	1.8e-07	1.65e-07	1.48e-07	4.91e-07	2.02e-07	1.48e-06	2.79e-07	3.71e-07	1.15e-06	1.02e-06	2.44e-07	8.25e-07	6.16e-06	1.3e-05	4.02e-06	1.68e-05	6.15e-07	4.7e-06	1.72e-06	5.1e-07	1.22e-06	1.84e-06	1.95e-06	2.75e-06	6.72e-06	8.07e-07	3.25e-07	2.05e-06	1.42e-06	3.94e-06	2.31e-07	3.16e-07	3.79e-06	1.12e-05	2.17e-05	2.47e-06	2.64e-05	3.64e-05	3.43e-05	6.3e-06	6.38e-06	3.52e-06
STN	2.12e-06	1.82e-05	8.61e-06	4.18e-05	4.37e-05	7.13e-05	5.96e-05	9.23e-06	1.18e-05	7.45e-06	8.76e-06	5.73e-08	1.1e-07	1.32e-07	7.49e-06	7.85e-08	3.93e-08	4.48e-08	3.62e-06	2.09e-06	8.35e-06	5.92e-06	2.88e-06	7.99e-06	2.79e-06	1.13e-06	2.19e-05	1.19e-05	4.99e-06	1.44e-06	2.72e-06	3.12e-06	1.84e-05	3.26e-06	5.36e-06	5.47e-06	6.99e-06	2.82e-06	6.87e-08	1.45e-06	9.98e-06	5.53e-06	3.14e-06	1.53e-05	8.01e-06	6.63e-06	5.99e-06	1.08e-05	3.19e-05
TU	1.82e-07	2.01e-07	6.63e-07	3.76e-07	4.65e-07	1.38e-06	7.35e-07	1.73e-07	2.06e-07	2.26e-07	5.73e-07	6.64e-08	2.08e-07	2.39e-07	2.52e-07	3.62e-07	1.94e-07	2.29e-07	8.15e-07	1.89e-06	3.44e-06	1.29e-06	8.71e-06	2.65e-07	2.04e-06	7.31e-07	6.55e-07	1.18e-06	1.24e-06	4.91e-07	8.06e-07	2.05e-06	1.94e-07	9.76e-08	2.54e-06	1.31e-06	4.52e-06	3.67e-07	1.78e-07	3.03e-06	7.67e-06	1.13e-05	2.68e-06	2.7e-05	4.3e-05	3.43e-05	9.63e-06	4.94e-06	3.16e-06
ZI	1.7e-06	1.06e-05	4.96e-06	1.89e-05	7.15e-05	5.54e-05	0.000123138	3.41e-06	4.35e-06	2.71e-06	4.43e-06	4.66e-08	2.19e-07	1.2e-07	2.76e-06	1.95e-07	1e-07	6.38e-08	1.49e-06	2.18e-06	5.86e-06	3.5e-06	4.63e-06	3.68e-06	2.34e-06	1.01e-06	1.2e-05	2.36e-05	2.78e-06	7.49e-07	1.42e-06	2e-06	7.11e-06	1.33e-06	6.93e-06	7.93e-06	1.17e-05	1.06e-06	1.62e-07	1.72e-06	8.93e-06	7.3e-06	1.61e-06	1.67e-05	1.26e-05	6.68e-06	3.63e-06	5.36e-06	1.44e-05
SCs	5.1e-08	2.08e-07	1.51e-07	4.93e-07	1.35e-06	1.3e-06	2.4e-07	1.32e-06	7.43e-07	3.64e-07	7.36e-07	6.58e-07	9.22e-07	2.47e-06	3.57e-06	6.28e-07	2.02e-06	1.01e-06	4.85e-07	2.35e-07	5.65e-07	1.11e-07	3.1e-07	7.76e-08	4.24e-07	1.4e-07	9.09e-07	2.93e-07	1.48e-06	6.95e-06	8.32e-06	4.19e-05	1.67e-06	3.81e-07	2.98e-07	2.4e-07	4.47e-07	2.05e-07	1.08e-08	7.53e-08	2.32e-06	5.05e-07	8.67e-07	9.56e-07	1.06e-06	6.76e-07	4.36e-07	3.37e-07	1.95e-08
IC	1.48e-07	2.54e-07	1.8e-07	6.47e-07	1.61e-06	1.91e-06	5.39e-07	9.47e-06	8.96e-06	7.64e-06	4.62e-06	1.13e-06	2.18e-07	1.69e-07	7.15e-07	3.14e-07	1.29e-06	6.08e-07	5.86e-07	2.48e-07	1.7e-06	4.62e-07	1.41e-06	9.42e-08	9.88e-07	1.47e-07	9.65e-07	6.14e-07	2.15e-06	1.5e-06	9.63e-07	1.35e-06	3.44e-07	1.68e-07	1.48e-06	4.48e-07	5.19e-07	7.33e-07	7.66e-08	1.43e-07	6.79e-06	9.42e-07	1.31e-06	4.21e-07	7.72e-07	1.97e-06	1.1e-06	8.55e-08	1.77e-08
NB	4.21e-07	7.87e-07	5.19e-07	7.19e-07	6.77e-06	1.14e-06	6.03e-06	2.76e-05	3.52e-05	3.38e-05	3.68e-05	1.52e-06	1.91e-07	1.15e-06	5.55e-06	8.83e-07	1.95e-05	4.03e-06	2.61e-06	6.69e-08	1.85e-07	1.24e-07	2.21e-07	2.25e-07	1.26e-07	2.98e-07	5.8e-07	9.15e-07	5.01e-07	4.44e-06	8.91e-07	2.97e-06	8.67e-07	1.14e-07	2.99e-05	4.23e-07	9.84e-06	2.01e-07	1.1e-07	4.9e-08	1.35e-06	3.44e-07	3.72e-07	3.51e-06	3.89e-06	7.42e-07	2.68e-07	1.61e-07	1.95e-07
SAG	2.5e-07	3.41e-07	3.58e-07	3.8e-07	3.67e-06	9.44e-07	3.4e-06	1.47e-05	1.91e-05	1.97e-05	1.99e-05	1.28e-06	1.42e-07	1.95e-06	7.92e-06	1.38e-06	1.16e-05	5.08e-06	1.94e-06	8.8e-08	2.25e-07	1.57e-07	1.72e-07	1.14e-07	1.39e-07	1.76e-07	6.4e-07	5.6e-07	4.38e-07	3.37e-06	1.12e-06	4.08e-06	6.51e-07	7.4e-08	1.65e-05	2.45e-07	5.51e-06	1.56e-07	5.79e-08	6e-08	1.38e-06	4.3e-07	3.81e-07	2.53e-06	2.48e-06	6.54e-07	4.65e-07	1.32e-07	2.22e-07
PBG	1.63e-07	3.29e-07	2.69e-07	4.47e-07	6.82e-06	1.05e-06	6.93e-06	3e-05	4.03e-05	3.96e-05	4.37e-05	1.9e-06	1.36e-07	2.33e-06	9.06e-06	1.59e-06	1.09e-05	6.81e-06	3.4e-06	7.88e-08	2.05e-07	1.49e-07	1.67e-07	6.75e-08	1.36e-07	1.29e-07	5.98e-07	9.99e-07	5.07e-07	2.65e-06	1.16e-06	4.13e-06	7.37e-07	9.98e-08	3.55e-05	2.66e-07	1.13e-05	1.35e-07	5.03e-08	5.54e-08	1.16e-06	3.15e-07	4.16e-07	4.43e-06	4.74e-06	9.81e-07	5.08e-07	2.07e-07	3.2e-07
MEV	2.36e-06	1.6e-06	3.1e-06	4.98e-07	1.03e-06	2.87e-06	5.17e-07	1.51e-07	1.56e-07	1.22e-07	3e-07	1.82e-07	5.12e-08	5.81e-08	1.58e-07	1.07e-07	5.29e-08	6.75e-08	3.95e-07	5.52e-07	8.19e-07	6.46e-07	1.33e-06	9.52e-07	6.15e-07	3.12e-07	3.74e-06	5.03e-07	1.26e-06	1.32e-07	1.36e-07	3.88e-07	4.69e-08	1.85e-08	3.54e-07	3.4e-07	1.06e-06	4.09e-07	3.07e-07	4.48e-07	9.42e-06	4.22e-06	1.03e-06	2.84e-06	1.51e-06	1.13e-06	9.68e-07	1.52e-07	1.37e-07
SCO	5.26e-08	2.3e-07	1.12e-07	4.87e-07	5.51e-07	8.91e-07	4.45e-07	4.28e-07	8.7e-07	3.1e-07	4.22e-07	6.37e-08	1.96e-07	2.14e-07	2.62e-07	5.78e-07	1.58e-07	1.05e-07	7.33e-07	3.85e-07	1.6e-06	2.56e-07	8.94e-07	6.82e-08	3.41e-07	5.28e-08	9.59e-07	9.96e-07	7.9e-07	1.43e-06	1.02e-06	5.85e-06	4.08e-07	5.94e-08	5.51e-07	9.16e-07	1.86e-06	8.1e-08	2.2e-07	9.94e-07	2.29e-06	1.2e-06	1.57e-06	5.15e-06	4.87e-06	3.82e-06	4.17e-06	1.08e-06	1.8e-06
SNr	1.01e-06	3.57e-06	1.93e-06	9.79e-07	6.77e-06	3.85e-06	7.46e-06	2.32e-05	3.17e-05	2.91e-05	3.5e-05	1.21e-06	2.87e-06	2.82e-07	1.56e-06	5.96e-07	2.01e-05	2.13e-06	3.22e-06	8.8e-07	1.21e-06	2.11e-06	2.15e-06	1.05e-06	3.07e-06	9.52e-07	3.5e-06	1.96e-06	2.44e-06	9.52e-06	9.91e-06	1.55e-05	5.3e-07	1.45e-07	2.78e-05	1.45e-06	1.04e-05	8.36e-07	6.13e-07	1.09e-06	3.38e-06	1.17e-06	1.39e-06	8.94e-06	4.96e-06	3.86e-06	1.12e-06	4.81e-07	1.29e-06
VTA	1.06e-06	9.25e-07	1.31e-06	6.37e-07	1.19e-06	2.13e-06	1.15e-06	1.12e-06	1.04e-06	1.15e-06	1.25e-06	3.5e-07	4.96e-06	1.99e-07	7.32e-07	9.51e-07	6.64e-06	3.68e-07	2.23e-06	3.47e-06	1.08e-05	5.52e-06	1.13e-05	2.38e-06	5.7e-06	1.73e-06	3.83e-06	1.46e-06	3.97e-06	2.15e-05	1.78e-05	2.58e-05	1.56e-06	2.32e-07	1.49e-06	5.16e-06	3.46e-06	3.02e-07	6.98e-07	5.21e-06	9.62e-06	1.45e-05	2.01e-06	7.8e-06	2.33e-06	5.49e-06	3.54e-06	3e-06	9.62e-06
PN	4.93e-07	5.99e-07	1.13e-06	5.75e-07	8.51e-07	1.85e-06	7.6e-07	4.58e-07	1.91e-07	4.53e-07	3.04e-07	3.38e-07	2.98e-06	2.43e-07	4.31e-07	1.32e-06	2.28e-06	3.48e-07	5.94e-06	3.62e-06	1.63e-05	5.39e-06	1.41e-05	2.06e-06	4.41e-06	1.72e-06	2.26e-06	1.64e-06	4.12e-06	7.9e-06	6.68e-06	1.26e-05	1.32e-06	2.98e-07	7.53e-07	1.2e-05	4.87e-06	1.99e-07	7.95e-07	7.17e-06	1.55e-05	2.13e-05	2.19e-06	9.32e-06	2.39e-06	5.88e-06	4.09e-06	1e-05	3.68e-05
RR	8.69e-07	1.27e-06	9.23e-07	5.23e-07	3.1e-06	2.21e-06	3.58e-06	1.05e-05	1.41e-05	1.3e-05	1.56e-05	5.8e-07	2.87e-06	1.64e-07	9.41e-07	4.89e-07	9.73e-06	9.63e-07	1.69e-06	9.33e-07	1.51e-06	1.92e-06	2.53e-06	1.07e-06	2.91e-06	8.42e-07	2.89e-06	1.24e-06	1.98e-06	1.65e-05	1.21e-05	1.69e-05	8.18e-07	1e-07	1.26e-05	1.03e-06	5.09e-06	3.92e-07	3.78e-07	1.41e-06	3.34e-06	2.1e-06	1.15e-06	4.52e-06	3.15e-06	2.64e-06	1.92e-06	5.7e-07	1.62e-06
MRN	4.98e-07	6.92e-07	7.41e-07	5.52e-07	3.83e-06	1.66e-06	3.82e-06	1.45e-05	1.94e-05	1.81e-05	2.14e-05	7e-07	8.82e-07	2.73e-07	1.04e-06	4.45e-07	5.87e-06	1.4e-06	1.87e-06	6.32e-07	1.62e-06	9.27e-07	2e-06	4.67e-07	9.57e-07	3.64e-07	1.46e-06	1.03e-06	1.33e-06	7.95e-06	3.54e-06	6.29e-06	5.17e-07	1.09e-07	1.72e-05	8.46e-07	6.31e-06	2.67e-07	3.81e-07	1.19e-06	4.42e-06	3.09e-06	1.08e-06	4.05e-06	3.43e-06	2.35e-06	2.52e-06	7.11e-07	1.44e-06
SCm	2.7e-07	5.57e-07	3.54e-07	5.32e-07	1.3e-06	1.06e-06	5.61e-07	3.65e-06	3.26e-06	2.94e-06	2.26e-06	6.32e-07	7.14e-07	8.55e-07	1.59e-06	3.65e-07	6.26e-06	6.52e-07	4.37e-07	2.28e-07	4.88e-07	1.68e-07	3.62e-07	1.68e-07	2.89e-07	1.81e-07	7.38e-07	3.41e-07	8.85e-07	5.96e-06	3.78e-06	1.46e-05	1.15e-06	2.29e-07	1.37e-06	3.16e-07	8.57e-07	3.11e-07	8.72e-08	1.31e-07	1.95e-06	4.66e-07	6.34e-07	9.36e-07	7.7e-07	6.73e-07	5.32e-07	1.85e-07	6.45e-08
PAG	3.1e-07	3.79e-07	4.92e-07	3.56e-07	5.8e-07	1.29e-06	3.8e-07	5.34e-07	4.03e-07	3.07e-07	4.44e-07	1.8e-07	3.75e-07	1.21e-07	1.84e-07	2.25e-07	6.08e-07	1.04e-07	5.09e-07	5.71e-07	1.54e-06	7.08e-07	1.91e-06	3.02e-07	5.92e-07	2.21e-07	1.03e-06	6.47e-07	1.22e-06	1.69e-06	9.69e-07	3.22e-06	2.41e-07	7.4e-08	4.04e-07	6.54e-07	8.55e-07	4.23e-07	3.42e-07	1.24e-06	4.49e-06	3.07e-06	1.03e-06	2.28e-06	1.47e-06	1.93e-06	2.87e-06	7.35e-07	1.4e-06
APN	2.08e-07	7.44e-07	4.42e-07	1.05e-06	5.18e-06	1.63e-06	5.16e-06	2.13e-05	2.89e-05	2.68e-05	3.21e-05	7.94e-07	2.71e-07	2.33e-07	4.45e-07	4.23e-07	3.73e-06	1.6e-06	2.34e-06	2.8e-07	5.22e-07	1.75e-07	2.67e-07	8.97e-08	3.14e-07	1.2e-07	9.17e-07	9.6e-07	8.54e-07	4.64e-06	1.53e-06	4.69e-06	3.77e-07	9.18e-08	2.55e-05	6.09e-07	8.5e-06	1.74e-07	7.35e-08	1.71e-07	1.8e-06	6.06e-07	9.05e-07	3.78e-06	4.08e-06	1.5e-06	9.07e-07	2.68e-07	2.39e-07
MPT	8.61e-09	2.51e-07	9.32e-08	7.94e-07	1.14e-06	1.79e-06	8.97e-07	2.97e-07	3.78e-07	1.17e-07	1.58e-07	4.94e-08	8.35e-08	3.51e-07	3.94e-07	2.19e-07	3.17e-07	1.34e-07	2.23e-07	1.97e-07	6.36e-07	2.22e-08	6.5e-08	5.96e-09	2.93e-07	8.47e-09	2.54e-06	1.08e-06	1.56e-06	6.69e-07	1.61e-06	1.16e-05	1.55e-07	3.31e-08	3.97e-07	4.78e-07	8.25e-07	8.73e-08	8.6e-09	1.73e-07	2.49e-06	2.18e-07	1.54e-06	2.78e-06	2.2e-06	1.84e-06	8.17e-07	6.97e-07	4.03e-07
NOT	3.63e-07	8.56e-07	4.54e-07	9e-07	1.41e-06	1.76e-06	8.67e-07	8.27e-07	7.19e-07	5.51e-07	7.4e-07	1.09e-07	1.9e-07	3.92e-07	8.27e-07	2.33e-07	5.06e-06	2e-07	2.79e-07	1.84e-07	4.25e-07	7.79e-08	1.37e-07	1.78e-07	2.85e-07	1.01e-07	2.02e-06	8.03e-07	1.23e-06	2.42e-06	1.94e-06	1.05e-05	3.14e-07	6.39e-08	7.59e-07	5.27e-07	8.29e-07	1.3e-07	6.14e-08	9.25e-08	2.09e-06	2.82e-07	1.14e-06	1.68e-06	1.24e-06	1.14e-06	4.73e-07	4.41e-07	1.62e-07
NPC	6.88e-08	2.52e-07	1.62e-07	5.36e-07	6.83e-07	1.24e-06	5.25e-07	4e-07	6.91e-07	2.93e-07	4.1e-07	4.76e-08	1.86e-07	1.6e-07	2.23e-07	4.08e-07	2.8e-07	8.38e-08	5.95e-07	3.71e-07	1.18e-06	1.61e-07	5.28e-07	4.97e-08	3.07e-07	4.36e-08	1.24e-06	8.52e-07	8.89e-07	1.67e-06	1.31e-06	6.4e-06	3.04e-07	5.81e-08	5.16e-07	7.33e-07	1.37e-06	9.83e-08	1.29e-07	6.05e-07	2.09e-06	7.64e-07	1.41e-06	3.74e-06	3.46e-06	2.88e-06	2.65e-06	7.14e-07	9.67e-07
OP	4.92e-08	3.18e-07	1.47e-07	7.89e-07	1.07e-06	1.77e-06	8.25e-07	3.6e-07	5.01e-07	1.91e-07	2.73e-07	3.62e-08	6.52e-08	1.42e-07	2.08e-07	2.52e-07	6.46e-07	6.91e-08	2.99e-07	2.09e-07	7.02e-07	2.92e-08	7.61e-08	1.74e-08	2.78e-07	1.67e-08	2.24e-06	1.01e-06	1.38e-06	1.03e-06	1.19e-06	7.43e-06	2.05e-07	2.87e-08	4.55e-07	5.69e-07	1.02e-06	9.92e-08	1.56e-08	1.93e-07	2.31e-06	2.21e-07	1.53e-06	3.05e-06	2.57e-06	2.09e-06	9.94e-07	6.73e-07	4.95e-07
PPT	2.28e-07	6.18e-07	3.28e-07	8.16e-07	1.24e-06	1.65e-06	8.2e-07	7.36e-07	7.7e-07	5.61e-07	7.54e-07	7.23e-08	1.47e-07	2.72e-07	5.33e-07	2.5e-07	3.55e-06	1.51e-07	3.28e-07	2.13e-07	5.33e-07	7.41e-08	1.41e-07	1.09e-07	2.73e-07	8.03e-08	1.87e-06	7.94e-07	1.18e-06	2.19e-06	1.52e-06	8.72e-06	2.31e-07	4.79e-08	8.01e-07	5.14e-07	9.15e-07	1.21e-07	4.98e-08	1.42e-07	2.1e-06	3.21e-07	1.18e-06	2.02e-06	1.6e-06	1.38e-06	6.88e-07	4.68e-07	2.62e-07
RPF	1.71e-07	3.25e-07	4.13e-07	3.94e-07	6.23e-07	1.37e-06	5.07e-07	8.3e-07	1.03e-06	8.65e-07	1.12e-06	6.59e-08	6.64e-07	8.42e-08	2.2e-07	3.64e-07	5.07e-07	9.98e-08	9.33e-07	8.91e-07	1.99e-06	6.47e-07	1.83e-06	2.41e-07	6.66e-07	1.79e-07	8.2e-07	6.87e-07	9.46e-07	5.01e-06	3.07e-06	8.16e-06	3.83e-07	1.18e-07	1.01e-06	9.84e-07	1.25e-06	1.82e-07	3.77e-07	1.31e-06	2.78e-06	2.5e-06	1.33e-06	2.52e-06	2.17e-06	3.31e-06	4.18e-06	4.57e-07	7.3e-07
CUN	9.74e-07	7.4e-07	1.27e-06	3.15e-07	8.08e-07	1.49e-06	4.32e-07	3.79e-06	3.96e-06	4.27e-06	2.17e-06	5.98e-07	1.16e-07	5.01e-07	1.83e-06	3.96e-07	2.39e-06	1.22e-06	4.01e-07	2.85e-07	4.42e-07	3.74e-07	6.19e-07	4.06e-07	2.86e-07	1.89e-07	1.63e-06	3.31e-07	6.24e-07	1.1e-06	3.61e-07	1.12e-06	1.4e-07	4.44e-08	1.33e-06	2.82e-07	8.66e-07	4.57e-07	1.33e-07	2.31e-07	4.14e-06	1.77e-06	5.4e-07	1.4e-06	7.39e-07	4.99e-07	7.19e-07	7.68e-08	6.75e-08
RN	5.16e-07	6.21e-07	7.4e-07	4.74e-07	1.69e-06	1.59e-06	1.89e-06	5.25e-06	6.84e-06	6.39e-06	7.68e-06	3.55e-07	2.44e-06	1.19e-07	4.51e-07	5.18e-07	3.45e-06	4.91e-07	1.34e-06	1.55e-06	4.04e-06	2.38e-06	5.34e-06	1.09e-06	2.4e-06	7.47e-07	2.16e-06	1.25e-06	2.3e-06	1.77e-05	9.64e-06	1.28e-05	1.03e-06	1.58e-07	6.31e-06	1.67e-06	3.27e-06	2.82e-07	7.98e-07	3.04e-06	5.89e-06	6.55e-06	1.69e-06	4.66e-06	2.81e-06	4.71e-06	5.06e-06	1.3e-06	3.02e-06
III	1.79e-07	2.62e-07	3.12e-07	4.18e-07	7.82e-07	1.55e-06	5.92e-07	4.06e-07	1.57e-07	5.38e-08	4.51e-07	5.11e-08	3.22e-07	1.87e-08	1e-07	3.93e-07	2.18e-07	1.42e-08	9.79e-07	6.03e-07	2.01e-06	1.3e-06	3.85e-06	3.4e-07	1.29e-06	2.89e-07	1.21e-06	1.44e-06	2.2e-06	1.41e-06	1.05e-06	3.32e-06	1.71e-07	9.07e-08	3.66e-07	1.37e-06	1.41e-06	3.33e-07	1.05e-06	3.71e-06	8.08e-06	5.52e-06	1.73e-06	2.75e-06	2.6e-06	2.9e-06	7.84e-06	4.35e-06	9.64e-06
MA3	3.13e-07	6.16e-07	1.03e-06	6.1e-07	8.96e-07	2.06e-06	9.83e-07	5.1e-07	2.25e-07	3.96e-07	4.21e-07	2.22e-07	1.93e-06	1.63e-07	3.02e-07	8.96e-07	1.03e-06	2.44e-07	1.58e-06	3.21e-06	1.04e-05	4.54e-06	1.24e-05	1.57e-06	3.07e-06	1.03e-06	2.13e-06	1.87e-06	3.77e-06	6.2e-06	3.76e-06	8.44e-06	9.77e-07	2.61e-07	7.91e-07	3.62e-06	2.74e-06	3.28e-07	1.57e-06	6.55e-06	1.12e-05	1.65e-05	3.02e-06	8.55e-06	3.74e-06	9.26e-06	1.11e-05	2.59e-06	4.9e-06
EW	2.57e-07	4.97e-07	7.98e-07	5.73e-07	8.86e-07	1.94e-06	8.79e-07	5.08e-07	2.05e-07	2.81e-07	4.57e-07	1.65e-07	1.43e-06	1.24e-07	2.38e-07	8.26e-07	7.38e-07	1.8e-07	1.57e-06	2.51e-06	8.3e-06	3.75e-06	1.04e-05	1.19e-06	2.69e-06	8.26e-07	1.82e-06	1.87e-06	3.45e-06	3.87e-06	2.62e-06	6.6e-06	7.34e-07	2.18e-07	6.64e-07	3.14e-06	2.46e-06	3.53e-07	1.5e-06	6.21e-06	1.08e-05	1.4e-05	2.73e-06	7.05e-06	3.64e-06	7.46e-06	1.12e-05	3.76e-06	7.75e-06
IV	4.99e-07	4.49e-07	6.98e-07	4.69e-07	1.01e-06	1.99e-06	5.43e-07	1.96e-07	1.06e-07	5.24e-08	3.41e-07	1.7e-07	1.17e-07	2.89e-08	1.46e-07	1.64e-07	1.15e-07	1.41e-08	5.76e-07	2.34e-07	9.95e-07	5.7e-07	1.62e-06	3.43e-07	6.74e-07	2.21e-07	1.58e-06	8.98e-07	1.83e-06	3.81e-07	3.13e-07	1.06e-06	7.38e-08	4.73e-08	3.9e-07	7.46e-07	1.31e-06	2.64e-07	5.58e-07	1.52e-06	8.76e-06	3.99e-06	1.36e-06	2.5e-06	1.79e-06	1.56e-06	2.71e-06	1.93e-06	4.15e-06
Pa4	6.37e-07	5.32e-07	8.84e-07	5.19e-07	1.12e-06	2.17e-06	5.94e-07	1.97e-07	1.16e-07	5.93e-08	3.7e-07	2e-07	1.34e-07	3.26e-08	1.71e-07	1.73e-07	1.33e-07	1.5e-08	6.38e-07	2.59e-07	1.05e-06	5.6e-07	1.57e-06	3.76e-07	6.75e-07	2.21e-07	1.77e-06	9.23e-07	1.89e-06	4.81e-07	3.71e-07	1.18e-06	8.01e-08	5.03e-08	4.34e-07	7.77e-07	1.45e-06	2.7e-07	5.76e-07	1.43e-06	9.2e-06	4.15e-06	1.45e-06	2.6e-06	1.92e-06	1.78e-06	2.77e-06	1.82e-06	3.9e-06
VTN	6.91e-07	5e-07	9.77e-07	8.6e-07	1.94e-06	2.95e-06	9.45e-07	1.27e-07	1.11e-07	7.05e-08	4.35e-07	4.55e-07	2.2e-07	2.66e-08	3.64e-07	1.66e-07	4.56e-08	1.06e-08	1.08e-06	1.81e-07	1.08e-06	3.19e-07	9.32e-07	3.04e-07	5.41e-07	1.71e-07	1.95e-06	1.22e-06	2.57e-06	3.59e-07	5e-07	1.17e-06	7.57e-08	7.37e-08	7.63e-07	1.26e-06	2.41e-06	2.34e-07	6.15e-07	8.17e-07	8.22e-06	2.85e-06	1.96e-06	3.24e-06	2.51e-06	3.27e-06	2.44e-06	1.24e-06	3.06e-06
AT	4.04e-07	3.44e-07	5.94e-07	6.54e-07	1.41e-06	2.26e-06	8.27e-07	2.23e-07	1.17e-07	8.45e-08	3.87e-07	3.37e-07	5.46e-07	3.91e-08	2.88e-07	3.99e-07	3.92e-07	3.23e-08	3.07e-06	5.05e-07	3.73e-06	1.02e-06	2.99e-06	5.44e-07	1.21e-06	4.84e-07	1.64e-06	1.43e-06	2.74e-06	1.75e-06	1.55e-06	3.43e-06	2.19e-07	1e-07	6.01e-07	5.19e-06	2.99e-06	2.27e-07	7.82e-07	2.64e-06	9.67e-06	5.72e-06	1.88e-06	3.38e-06	2.35e-06	3.52e-06	3.76e-06	5.91e-06	2.05e-05
LT	3.18e-07	2.57e-06	1.23e-06	2.32e-06	6.11e-05	4.66e-06	6.67e-05	0.000291734	0.000399988	0.000370812	0.000443287	1.09e-05	6.78e-07	1.86e-06	8.83e-07	9.38e-07	1.01e-05	2.15e-05	2.58e-05	3.13e-07	3.19e-07	7.61e-07	1.23e-06	1.63e-07	5.89e-07	2.36e-07	2.23e-06	8.27e-06	2.17e-06	1.18e-06	6.48e-07	1.06e-06	4.8e-07	5.15e-07	0.000348295	1.25e-06	0.000108992	5.64e-07	3.83e-07	3.95e-07	2.08e-06	6.38e-07	1.4e-06	3.88e-05	4.24e-05	7.3e-06	1.54e-06	1.35e-06	1.41e-06
DT	7.01e-07	1.36e-06	8.02e-07	9.55e-07	6.1e-06	1.35e-06	5.11e-06	2.1e-05	2.69e-05	2.53e-05	2.93e-05	9.19e-07	1.98e-07	4.5e-07	3.03e-06	4.8e-07	2.16e-05	2.15e-06	2.01e-06	5.77e-08	1.69e-07	1.43e-07	2.79e-07	3.65e-07	1.75e-07	3.61e-07	7.02e-07	8.36e-07	5.31e-07	5.29e-06	7.4e-07	2.63e-06	7.39e-07	9.88e-08	2.42e-05	5.66e-07	8.31e-06	1.99e-07	1.4e-07	3.21e-08	1.43e-06	3.97e-07	4.07e-07	2.95e-06	3.26e-06	6.43e-07	2.68e-07	1.35e-07	1.17e-07
MT	1.43e-06	1.3e-06	1.23e-06	5.51e-07	1.58e-06	2.09e-06	1.62e-06	2.65e-06	3.27e-06	3.01e-06	3.66e-06	3.77e-07	5.48e-06	1.47e-07	9.34e-07	7.48e-07	1.1e-05	4.15e-07	2.15e-06	2.33e-06	5.7e-06	4.29e-06	6.59e-06	2.27e-06	6.13e-06	1.7e-06	4.45e-06	1.26e-06	3.29e-06	2.32e-05	2.25e-05	3.4e-05	1.24e-06	1.41e-07	3.19e-06	3.67e-06	3.32e-06	3.65e-07	3.94e-07	3.27e-06	5.81e-06	6.88e-06	1.26e-06	5.04e-06	1.72e-06	2.97e-06	1.53e-06	2.45e-06	8.83e-06
SNc	1.22e-06	2.67e-06	1.62e-06	8.02e-07	5.01e-06	3.13e-06	5.49e-06	1.66e-05	2.26e-05	2.07e-05	2.49e-05	9.27e-07	4.04e-06	2.26e-07	1.33e-06	6.04e-07	1.69e-05	1.54e-06	2.54e-06	1.28e-06	1.9e-06	2.76e-06	3.17e-06	1.5e-06	4.28e-06	1.21e-06	3.96e-06	1.67e-06	2.64e-06	1.67e-05	1.59e-05	2.37e-05	8.34e-07	1.32e-07	1.98e-05	1.47e-06	7.87e-06	6.53e-07	4.96e-07	1.59e-06	3.44e-06	2.05e-06	1.25e-06	7.09e-06	3.82e-06	3.25e-06	1.14e-06	5.6e-07	1.63e-06
PPN	1.38e-06	1.19e-06	1.81e-06	4.14e-07	1.72e-06	2.29e-06	1.71e-06	4.17e-06	5.57e-06	5.46e-06	6.19e-06	3.77e-07	3.23e-07	4.15e-07	1.67e-06	4.2e-07	4.3e-06	1.11e-06	8.65e-07	3.86e-07	6.57e-07	6.4e-07	9.84e-07	6.23e-07	6.96e-07	3.04e-07	2.6e-06	5.99e-07	1.06e-06	2.38e-06	1.38e-06	2.98e-06	2.08e-07	3.65e-08	5.17e-06	3.89e-07	2.45e-06	3.15e-07	2.27e-07	4.19e-07	6.14e-06	2.72e-06	9.09e-07	3.08e-06	2.14e-06	1.19e-06	1.14e-06	2.45e-07	4.54e-07
IF	3.88e-07	7.21e-07	1.33e-06	7e-07	9.97e-07	2.19e-06	9.25e-07	5.12e-07	2.28e-07	5.52e-07	3.64e-07	3.87e-07	2.9e-06	2.99e-07	4.63e-07	1.43e-06	1.77e-06	4.28e-07	4.74e-06	4.33e-06	1.81e-05	6.34e-06	1.73e-05	2.25e-06	4.56e-06	1.76e-06	2.26e-06	1.82e-06	4.68e-06	5.92e-06	4.31e-06	9.12e-06	1.52e-06	3.66e-07	9.09e-07	1.02e-05	4.66e-06	2.49e-07	1.11e-06	8.29e-06	1.68e-05	2.5e-05	2.75e-06	1.18e-05	3.13e-06	7.79e-06	5.83e-06	7.87e-06	2.65e-05
IPN	2.98e-07	4.21e-07	7.98e-07	4.1e-07	6.15e-07	1.37e-06	5.01e-07	3.43e-07	1.32e-07	3.19e-07	2.03e-07	2.85e-07	1.93e-06	1.92e-07	2.94e-07	1.33e-06	1.34e-06	2.6e-07	8.77e-06	2.59e-06	1.58e-05	3.84e-06	1.09e-05	1.53e-06	3.27e-06	1.55e-06	1.36e-06	1.53e-06	3.35e-06	3.82e-06	3.45e-06	8.64e-06	9.55e-07	2.46e-07	5.06e-07	1.66e-05	5.56e-06	1.33e-07	5.07e-07	6.52e-06	1.63e-05	1.9e-05	1.6e-06	6.93e-06	1.64e-06	3.65e-06	2.55e-06	1.54e-05	5.93e-05
RL	3.33e-07	6.79e-07	1.16e-06	7.06e-07	1.04e-06	2.31e-06	1.05e-06	5.56e-07	2.37e-07	4.51e-07	4.65e-07	2.88e-07	2.24e-06	2.21e-07	3.69e-07	1.08e-06	1.22e-06	3.21e-07	2.03e-06	3.67e-06	1.3e-05	5.48e-06	1.5e-05	1.85e-06	3.77e-06	1.29e-06	2.31e-06	1.99e-06	4.41e-06	5.26e-06	3.41e-06	7.42e-06	1.19e-06	3.08e-07	8.74e-07	4.87e-06	3.26e-06	3.47e-07	1.56e-06	7.64e-06	1.38e-05	2.02e-05	3.12e-06	1.03e-05	3.86e-06	8.98e-06	9.83e-06	4.05e-06	9.18e-06
CLI	2.92e-07	4.5e-07	6.6e-07	5.67e-07	9.66e-07	2.01e-06	8.88e-07	4.42e-07	1.79e-07	1.91e-07	4.53e-07	2.07e-07	1.18e-06	1.02e-07	2.4e-07	6.63e-07	7.02e-07	1.24e-07	2.26e-06	1.69e-06	6.7e-06	2.98e-06	8.46e-06	1.1e-06	2.45e-06	8.16e-07	1.9e-06	1.82e-06	3.44e-06	3.46e-06	2.36e-06	5.15e-06	6.05e-07	1.83e-07	5.79e-07	4.31e-06	2.6e-06	3.38e-07	1.39e-06	5.59e-06	1.15e-05	1.16e-05	2.45e-06	5.89e-06	3.19e-06	5.94e-06	8.31e-06	5.91e-06	1.65e-05
DR	3.95e-07	3.46e-07	5.76e-07	6.58e-07	1.46e-06	2.38e-06	7.47e-07	1.58e-07	1.02e-07	5.98e-08	3.71e-07	3.11e-07	1.6e-07	2.14e-08	2.56e-07	1.51e-07	2.77e-08	1.13e-08	7.37e-07	1.67e-07	9.2e-07	4.51e-07	1.33e-06	2.63e-07	6.02e-07	1.85e-07	1.52e-06	1.1e-06	2.27e-06	2.44e-07	3.53e-07	9.71e-07	6.8e-08	6.18e-08	5.81e-07	8.88e-07	1.8e-06	2.4e-07	5.86e-07	1.26e-06	7.63e-06	2.96e-06	1.64e-06	2.9e-06	2.12e-06	2.44e-06	2.62e-06	1.54e-06	3.27e-06
NLL	2.17e-07	4.18e-07	2.73e-07	5.42e-07	6e-07	2.94e-06	1.02e-06	3.83e-07	3.4e-07	3.14e-07	5.36e-07	9.09e-08	2.3e-08	2.42e-07	6.4e-07	7.77e-08	5.28e-07	3.62e-08	1.37e-07	1.06e-07	2.91e-07	2.24e-07	5.37e-07	1.88e-07	4.94e-07	3.2e-07	8.2e-07	1.7e-06	8.15e-07	3.63e-08	1.43e-07	2.08e-07	1.55e-07	4.18e-08	5.24e-07	7.41e-07	8.38e-07	1.81e-07	1.63e-07	3.81e-07	2.28e-06	6.46e-07	5.69e-07	1.86e-06	1.15e-06	1.09e-06	3.95e-07	1.38e-07	2.81e-07
PSV	1.32e-07	2.59e-07	1.07e-07	5.2e-07	8.48e-07	2.26e-06	1.63e-06	5.79e-07	4.49e-07	3.02e-07	5.85e-07	1.93e-07	3.56e-09	2.84e-07	7.21e-07	1.34e-07	3.5e-07	3.97e-08	8.67e-07	6.48e-08	3.38e-07	1.83e-07	2.25e-07	1.3e-07	6.02e-07	2.35e-07	8.75e-07	3.36e-06	1.5e-06	9.6e-08	2.41e-07	3.29e-07	1.46e-07	5.87e-08	7.13e-07	1.18e-06	1.51e-06	3.15e-07	3.02e-07	1.96e-07	2.2e-06	1.84e-07	1.09e-06	2.18e-06	1.83e-06	1.6e-06	8.55e-07	1.05e-07	6.46e-08
PB	4.21e-07	6.02e-07	3.26e-07	4.52e-07	1.01e-06	1.31e-05	2.99e-06	2.43e-07	2.78e-07	2.32e-07	4.55e-07	1.68e-07	3.25e-08	1.03e-07	3.13e-07	3.46e-07	1.26e-07	5.2e-08	1.25e-06	1.68e-07	6.56e-07	6.62e-07	1.73e-06	4.42e-07	4.4e-07	6.25e-07	2.62e-06	6.59e-06	2.7e-06	2.89e-07	2.74e-07	6.12e-07	4.27e-08	2.51e-08	1.48e-06	2.05e-06	3.79e-06	6.63e-07	7.25e-08	2.17e-06	6.03e-06	2.35e-06	2.3e-06	8.05e-06	4.4e-06	4.76e-06	3.02e-06	8.67e-08	2.55e-08
SOC	1.5e-07	8.72e-07	5.89e-07	7.37e-07	3.54e-07	1.42e-06	2.67e-07	6.11e-08	6.71e-08	1.03e-07	8.64e-08	3.42e-08	5.65e-08	3.54e-08	8.25e-08	1.42e-07	3.38e-08	3.03e-08	3.81e-07	5.06e-07	9.79e-07	1.06e-06	1.84e-06	4.86e-07	4.53e-07	2.57e-07	8.77e-07	1.75e-06	8.16e-07	8.71e-08	5.4e-07	5.03e-07	1.04e-07	2.34e-08	1.82e-07	3.42e-07	9.64e-07	1.5e-07	5.21e-08	9.48e-07	2.42e-06	3.16e-06	4.76e-07	1.7e-06	7.28e-07	3.52e-07	4.36e-07	4.53e-07	1.19e-06
B	4.13e-07	3.22e-07	5.3e-07	5.21e-07	8.92e-07	3.56e-06	2.23e-06	3.58e-07	7.77e-07	7.61e-07	1.21e-06	4.65e-07	5.36e-07	4.92e-07	6.99e-07	1.12e-06	2.75e-07	2.99e-07	3.34e-06	1.59e-06	5.28e-06	2.15e-06	5.41e-06	3.66e-07	1.53e-06	1.36e-06	2.68e-06	3.96e-06	4.34e-06	1.33e-06	2.56e-06	3.99e-06	6.57e-07	1.91e-07	3.83e-06	5.99e-06	9.78e-06	1.64e-06	1.12e-08	7.16e-06	1.78e-05	1.07e-05	5.09e-06	1.41e-05	7.2e-06	1.11e-05	6.79e-06	3.45e-07	4.78e-07
DTN	2.69e-07	4.77e-07	1.35e-06	4.92e-07	5.38e-07	1.01e-06	8.87e-07	3.66e-07	4.7e-07	8.8e-07	8.52e-07	6.64e-07	1.36e-06	7.86e-07	5.17e-07	1.26e-06	6.81e-07	4.22e-07	4.7e-06	4.27e-06	1.1e-05	3.24e-06	1.02e-05	7.26e-07	2.99e-06	3.81e-06	1.4e-06	1.72e-06	2.83e-06	2.26e-06	5.16e-06	6.74e-06	2.24e-06	5.89e-07	1.76e-06	6.37e-06	5.78e-06	7.52e-07	4.39e-08	6.72e-06	2.39e-05	1.9e-05	2.12e-06	5.48e-06	2.98e-06	4.32e-06	2.47e-06	6.03e-07	1.54e-06
PDTg	2.34e-07	4.06e-07	1.27e-06	3.87e-07	4.15e-07	7.31e-07	5.16e-07	3.81e-07	3.74e-07	8.51e-07	7.28e-07	5.24e-07	1.37e-06	7.45e-07	4.1e-07	1.03e-06	6.5e-07	4.26e-07	3.75e-06	4.14e-06	1.1e-05	2.97e-06	9.79e-06	7.67e-07	3.21e-06	3.62e-06	1.01e-06	1.2e-06	2.44e-06	2.06e-06	5.45e-06	6.92e-06	2.05e-06	5.48e-07	1e-06	4.86e-06	3.79e-06	4.6e-07	3.84e-08	6.78e-06	2.51e-05	1.88e-05	1.21e-06	3.04e-06	1.77e-06	2.28e-06	1.09e-06	5.84e-07	1.41e-06
PCG	3.1e-07	3.91e-07	1.03e-06	4.7e-07	6.25e-07	1.54e-06	1.23e-06	3.72e-07	5.59e-07	8.33e-07	9.55e-07	5.53e-07	1.07e-06	6.7e-07	5.56e-07	1.15e-06	5.26e-07	3.81e-07	3.95e-06	3.27e-06	8.96e-06	2.77e-06	8.37e-06	6.06e-07	2.54e-06	2.86e-06	1.73e-06	2.28e-06	3.27e-06	1.87e-06	4.32e-06	5.83e-06	1.61e-06	4.33e-07	2.32e-06	5.82e-06	6.7e-06	9.97e-07	3.05e-08	6.94e-06	2.22e-05	1.6e-05	2.96e-06	7.94e-06	4.18e-06	6.25e-06	3.67e-06	5.15e-07	1.14e-06
PG	2.73e-07	1.88e-06	1.22e-06	1.57e-06	5.26e-07	1.54e-06	1.18e-07	4.23e-08	3.39e-08	1.46e-08	9.54e-08	1.24e-08	1.34e-07	1.08e-08	1.65e-08	7.84e-08	1.79e-08	1.72e-08	1.57e-07	3.98e-07	8.56e-07	4.68e-07	1.29e-06	4.54e-07	5.77e-07	4.57e-07	6.8e-07	2.74e-07	3.72e-07	1.45e-07	3.1e-07	7.06e-07	2.49e-07	1.39e-08	1.13e-07	3.31e-07	3.49e-07	7.11e-08	1.39e-08	1.27e-06	2.33e-06	2.96e-06	3.49e-07	1.5e-06	7.87e-07	3.11e-07	3.01e-07	1.27e-06	3.7e-06
PRNc	1.31e-07	4.13e-07	4.04e-07	3.83e-07	4.25e-07	1.31e-06	3.85e-07	2.07e-07	1.11e-07	1.68e-07	1.2e-07	8.54e-08	2.22e-07	9.61e-08	9.04e-08	2.24e-07	9.99e-08	6.11e-08	7.39e-07	9.97e-07	2.14e-06	1.1e-06	2.26e-06	4.64e-07	7.9e-07	5.79e-07	7e-07	1.22e-06	9.31e-07	3.4e-07	1.37e-06	1.07e-06	3.59e-07	9.03e-08	2.56e-07	9.04e-07	1.1e-06	2.07e-07	4.47e-08	1.24e-06	4.67e-06	4.01e-06	5.46e-07	1.54e-06	7.54e-07	4.81e-07	4.39e-07	6.6e-07	1.73e-06
SG	2.19e-07	3.76e-07	1.23e-06	3.45e-07	3.68e-07	6.42e-07	3.79e-07	3.8e-07	3.32e-07	8.2e-07	6.65e-07	4.63e-07	1.34e-06	7.14e-07	3.62e-07	9.18e-07	6.26e-07	4.17e-07	3.33e-06	4.01e-06	1.08e-05	2.82e-06	9.43e-06	7.71e-07	3.23e-06	3.48e-06	8.51e-07	9.8e-07	2.25e-06	1.95e-06	5.45e-06	6.83e-06	1.94e-06	5.23e-07	7.02e-07	4.22e-06	2.98e-06	3.46e-07	3.65e-08	6.63e-06	2.49e-05	1.83e-05	8.47e-07	2.08e-06	1.29e-06	1.48e-06	5.58e-07	5.7e-07	1.35e-06
SUT	1.31e-07	3.12e-07	1.66e-07	3.1e-07	6.77e-07	5.14e-06	1.69e-06	3.9e-07	2.11e-07	2.38e-07	3.12e-07	8.17e-08	3.29e-08	1.25e-07	4e-07	1.18e-07	4.12e-07	2.67e-08	5.46e-07	1.61e-07	4.35e-07	2.49e-07	5.22e-07	1.99e-07	4.32e-07	2.85e-07	1.02e-06	3.88e-06	1.24e-06	1.06e-07	3.93e-07	3e-07	1.08e-07	3.18e-08	4.68e-07	8.13e-07	1.05e-06	2.01e-07	1.16e-07	4.8e-07	2.74e-06	6.92e-07	8.18e-07	2.51e-06	1.73e-06	1.36e-06	6.98e-07	6.19e-08	4.98e-08
TRN	2.8e-07	1.73e-06	1.03e-06	1.45e-06	5.5e-07	1.61e-06	1.75e-07	1.19e-07	5.94e-08	6.22e-08	1.69e-07	5.54e-08	3.37e-07	3.16e-08	4.83e-08	2.49e-07	1.01e-07	4.34e-08	5.71e-07	7.61e-07	1.62e-06	9.03e-07	2.11e-06	6.72e-07	8.73e-07	7.75e-07	7.75e-07	6.31e-07	7.67e-07	4.09e-07	3.8e-07	8.6e-07	5.51e-07	5.48e-08	2.15e-07	6.73e-07	6.04e-07	1.13e-07	2.24e-08	2.05e-06	3.43e-06	4.53e-06	4.88e-07	2.13e-06	9.83e-07	3.94e-07	3.96e-07	2.79e-06	7.9e-06
V	1e-07	2.67e-07	1.2e-07	4.14e-07	7.75e-07	2.6e-06	1.63e-06	5.19e-07	3.29e-07	2.53e-07	4.2e-07	1.38e-07	9.39e-09	1.95e-07	5.37e-07	1.26e-07	3.11e-07	2.97e-08	7.74e-07	1.2e-07	3.81e-07	2.04e-07	2.2e-07	1.47e-07	5.31e-07	2.07e-07	8.19e-07	3.66e-06	1.37e-06	1e-07	4.26e-07	3.23e-07	1.14e-07	4.23e-08	5.58e-07	9.86e-07	1.24e-06	2.57e-07	2.17e-07	2.39e-07	2.36e-06	2.52e-07	9.81e-07	2.24e-06	1.79e-06	1.45e-06	7.31e-07	8.2e-08	4.72e-08
P5	8.85e-08	1.62e-07	1.16e-07	3.73e-07	7.6e-07	1.97e-06	9.02e-07	5.73e-07	3.01e-07	3.13e-07	3.41e-07	7.52e-08	3.33e-08	1.63e-07	4.36e-07	8.34e-08	2.78e-07	3.42e-08	2.77e-07	3.94e-07	7.91e-07	4.07e-07	3.81e-07	1.16e-07	6.33e-07	1.74e-07	7.46e-07	1.36e-06	9.81e-07	8.24e-08	1.12e-06	4.59e-07	1.44e-07	3.63e-08	4.69e-07	8.61e-07	9.88e-07	2.34e-07	1.34e-07	3e-07	3.3e-06	4.76e-07	7.47e-07	1.09e-06	8.28e-07	9.98e-07	3.5e-07	8.2e-08	9.97e-08
Acs5	6.87e-08	1.38e-07	1.24e-07	3.13e-07	7.46e-07	1.44e-06	6.51e-07	5.51e-07	2.12e-07	2.33e-07	1.55e-07	3.29e-08	2.29e-08	7.14e-08	2.17e-07	4.6e-08	9.38e-08	1.99e-08	1.65e-07	5.01e-07	9.13e-07	4.48e-07	2.96e-07	1.38e-07	6.28e-07	7.7e-08	6.41e-07	7.29e-07	8.54e-07	6.23e-08	1.5e-06	4.84e-07	8.66e-08	2.05e-08	3.24e-07	6.52e-07	7.96e-07	2.26e-07	8.28e-08	2.27e-07	3.43e-06	4.04e-07	6.84e-07	7.92e-07	5.94e-07	7.18e-07	2.6e-07	6.77e-08	7.07e-08
PC5	1.61e-07	1.53e-07	7.49e-08	5.35e-07	7.24e-07	1.59e-06	1.28e-06	5.53e-07	5.78e-07	4.33e-07	8.42e-07	1.62e-07	3.2e-09	4.2e-07	9.95e-07	1.23e-07	5.01e-07	5.69e-08	2.92e-07	8.15e-08	2.91e-07	2.26e-07	2.81e-07	7.57e-08	6.29e-07	2.38e-07	7.15e-07	2.02e-06	1.01e-06	4.47e-08	1.95e-07	2.28e-07	2.08e-07	6.88e-08	7.56e-07	1.13e-06	1.24e-06	2.65e-07	2.87e-07	1.54e-07	2.02e-06	1.51e-07	7.77e-07	1.43e-06	1.2e-06	1.47e-06	4.63e-07	9.61e-08	1.02e-07
I5	8.14e-08	3.71e-07	1.5e-07	4.22e-07	8.78e-07	2.95e-06	2.07e-06	5.34e-07	2.5e-07	1.42e-07	2.59e-07	1.8e-07	5.34e-09	1.11e-07	3.64e-07	1.5e-07	1.72e-07	1.72e-08	1.34e-06	6.03e-08	3.46e-07	1.37e-07	1.48e-07	2e-07	5.06e-07	2.19e-07	9.27e-07	5.19e-06	1.82e-06	1.49e-07	3.3e-07	3.89e-07	6.63e-08	3.83e-08	5.51e-07	1.08e-06	1.52e-06	3.02e-07	2.52e-07	2.61e-07	2.33e-06	2.46e-07	1.28e-06	3.08e-06	2.5e-06	1.68e-06	1.1e-06	9.49e-08	2.2e-08
CS	2.32e-06	1.96e-06	2.81e-06	1.64e-06	1.34e-06	2.45e-06	1.24e-06	2.25e-06	9.14e-07	1.34e-06	2.59e-06	1.56e-06	7.2e-06	9.81e-07	9.87e-07	5.28e-06	3.31e-06	7.11e-07	1.35e-05	9.76e-06	1.71e-05	7.77e-06	1.72e-05	3.37e-06	8.3e-06	7.52e-06	3.04e-06	2.73e-06	8.65e-06	8.56e-06	3.17e-06	5.15e-06	8.34e-06	1.53e-06	3.42e-06	1.08e-05	4.13e-06	6.57e-07	1.5e-07	2.01e-05	2.09e-05	3.18e-05	2.87e-06	1.3e-05	3.25e-06	1.69e-06	1.79e-06	4.07e-05	0.000105487
LC	5.01e-07	3.88e-07	2.99e-07	6.21e-07	1.16e-06	7e-06	3.23e-06	3.11e-07	9.05e-07	6.85e-07	1.36e-06	4.78e-07	1.84e-07	3.81e-07	8.04e-07	1.19e-06	1.34e-07	2.26e-07	3.42e-06	6.11e-07	2.76e-06	1.84e-06	3.75e-06	2.21e-07	6.98e-07	5.91e-07	3.59e-06	5.8e-06	5.06e-06	1.05e-06	1.14e-06	2.5e-06	2.04e-07	6.91e-08	4.94e-06	6.71e-06	1.22e-05	2.08e-06	4.14e-09	6.74e-06	1.34e-05	7.12e-06	6.59e-06	1.84e-05	9.39e-06	1.45e-05	9.08e-06	2.41e-07	1.71e-07
LDT	4.5e-07	3.83e-07	6.43e-07	5.84e-07	9.36e-07	3.29e-06	2.33e-06	3.42e-07	8.09e-07	7.75e-07	1.26e-06	5.71e-07	5.76e-07	5.34e-07	7.49e-07	1.28e-06	3.21e-07	3e-07	4.05e-06	1.85e-06	5.61e-06	2.39e-06	6.03e-06	3.89e-07	1.47e-06	1.69e-06	2.83e-06	4.01e-06	4.44e-06	1.51e-06	2.5e-06	4e-06	8.98e-07	2.45e-07	4.16e-06	6.98e-06	1.07e-05	1.75e-06	1.72e-08	7.01e-06	1.74e-05	1.14e-05	5.45e-06	1.52e-05	7.73e-06	1.19e-05	7.35e-06	3.72e-07	6.35e-07
NI	2.14e-07	5.51e-07	1.65e-06	4.76e-07	4.11e-07	6.16e-07	3.94e-07	3.7e-07	3.21e-07	8.95e-07	6.67e-07	7.2e-07	1.66e-06	8.73e-07	4.2e-07	1.28e-06	8.29e-07	4.55e-07	5.09e-06	5.24e-06	1.29e-05	3.58e-06	1.19e-05	8.71e-07	3.5e-06	4.7e-06	8.94e-07	9.42e-07	2.15e-06	2.57e-06	6.03e-06	7.59e-06	2.83e-06	7.33e-07	8.16e-07	6.26e-06	3.83e-06	3.48e-07	5.72e-08	6.27e-06	2.55e-05	2.17e-05	7.82e-07	1.71e-06	1.12e-06	1.25e-06	5.38e-07	8.12e-07	2.24e-06
PRNr	3.83e-07	6.62e-07	6.37e-07	6.29e-07	8.22e-07	1.53e-06	5.19e-07	7.15e-07	2.35e-07	3.52e-07	4.35e-07	2.31e-07	9.76e-07	1.63e-07	2.58e-07	7.33e-07	5.38e-07	1.09e-07	1.92e-06	1.7e-06	2.88e-06	1.41e-06	2.7e-06	6.58e-07	1.54e-06	1.12e-06	9.62e-07	7.43e-07	1.75e-06	1.18e-06	1.28e-06	1.06e-06	1.19e-06	2.12e-07	6.89e-07	1.94e-06	1.09e-06	2.25e-07	6.45e-08	2.97e-06	5.17e-06	4.85e-06	8.93e-07	2.41e-06	8.11e-07	7.02e-07	4.11e-07	5.54e-06	1.44e-05
RPO	6.39e-07	9.55e-07	2.16e-06	7.96e-07	6.58e-07	1.01e-06	5.74e-07	7.53e-07	4.06e-07	9.77e-07	9.98e-07	1.08e-06	2.97e-06	9.66e-07	5.53e-07	2.34e-06	1.47e-06	4.99e-07	8.08e-06	6.94e-06	1.47e-05	4.87e-06	1.42e-05	1.43e-06	4.47e-06	6.02e-06	1.31e-06	1.18e-06	3.21e-06	4.19e-06	5.51e-06	7.06e-06	4.59e-06	1.04e-06	1.37e-06	8.6e-06	4.3e-06	3.82e-07	9.54e-08	8.12e-06	2.26e-05	2.49e-05	1.07e-06	3.46e-06	1.25e-06	9.09e-07	6.82e-07	9.35e-06	2.46e-05
SLC	3.38e-07	3.5e-07	6.22e-07	4.42e-07	7.77e-07	4.73e-06	1.81e-06	3.65e-07	5.66e-07	6.87e-07	9.17e-07	3.64e-07	6.4e-07	4.62e-07	5.18e-07	8.68e-07	3.06e-07	2.87e-07	2.65e-06	1.88e-06	5.78e-06	1.98e-06	5.53e-06	4.57e-07	1.81e-06	1.61e-06	2.16e-06	3.51e-06	3.47e-06	1.23e-06	3.02e-06	4.14e-06	7.82e-07	2.24e-07	2.49e-06	4.45e-06	6.62e-06	1.09e-06	1.98e-08	6.21e-06	1.78e-05	1.09e-05	3.37e-06	9.28e-06	4.87e-06	7.18e-06	4.29e-06	3.45e-07	5.59e-07
SLD	2.73e-07	3.33e-07	9.26e-07	3.84e-07	5.47e-07	1.65e-06	9.6e-07	3.91e-07	4.66e-07	7.8e-07	8.17e-07	4.19e-07	1.02e-06	6.06e-07	4.52e-07	9.12e-07	4.76e-07	3.65e-07	3.03e-06	3.02e-06	8.54e-06	2.45e-06	7.63e-06	6.15e-07	2.61e-06	2.58e-06	1.42e-06	1.92e-06	2.88e-06	1.63e-06	4.4e-06	5.69e-06	1.38e-06	3.8e-07	1.64e-06	4.41e-06	4.9e-06	7.38e-07	2.69e-08	6.67e-06	2.21e-05	1.51e-05	2.16e-06	5.75e-06	3.1e-06	4.44e-06	2.46e-06	4.72e-07	9.74e-07
AP	6.36e-07	1.31e-06	5.31e-07	3.71e-06	7.99e-06	2.39e-05	4.83e-06	3.91e-06	7.86e-06	1.6e-06	4.1e-06	1.47e-06	8.6e-07	3.29e-06	2.38e-06	2.65e-06	5.93e-07	1.7e-06	7.33e-06	2.87e-06	5.95e-06	5.62e-07	4.06e-06	9.23e-08	1.99e-06	1.65e-06	5.43e-06	3.76e-06	6.94e-06	3.16e-06	3.63e-06	3.85e-06	1.03e-06	1.4e-06	6.82e-06	1.32e-05	1.4e-05	3.77e-06	4.32e-07	3.17e-07	3.51e-05	1.54e-05	6.47e-06	5.35e-06	1.09e-05	2.92e-05	3.87e-06	6.33e-07	1.59e-07
CN	2.19e-07	3.7e-07	1.05e-07	8.07e-07	1.94e-06	4.78e-06	6.42e-06	4.21e-08	7.16e-08	6.15e-07	1.19e-06	1.6e-06	1.14e-09	4.42e-09	2.87e-07	1.2e-07	2.89e-08	6.12e-09	1.58e-06	1.77e-06	1.89e-06	1.08e-06	9.67e-08	2.58e-07	1.05e-06	1.82e-07	3.74e-06	1.97e-06	4.61e-06	4.07e-07	6.06e-07	7.69e-07	1.29e-07	3.29e-08	7.65e-07	6.67e-07	2.96e-06	1.13e-06	2.67e-07	2.12e-07	6.31e-06	5.8e-08	3.44e-06	2.77e-06	8.93e-06	2.8e-06	2.24e-07	2.58e-07	6.58e-09
DCN	3.99e-07	9.54e-07	3.34e-07	2.78e-06	5.9e-06	1.86e-05	3.21e-06	2.31e-06	4.29e-06	1.08e-06	2.33e-06	9.43e-07	4.83e-07	1.79e-06	1.45e-06	1.73e-06	3.4e-07	9.73e-07	5.26e-06	1.99e-06	3.92e-06	4.53e-07	2.3e-06	2.96e-07	1.87e-06	1.52e-06	5.16e-06	2.58e-06	5.26e-06	1.91e-06	2.28e-06	2.58e-06	6.12e-07	7.7e-07	4.04e-06	8.44e-06	1.03e-05	2.78e-06	2.84e-07	3.33e-07	2.21e-05	9.15e-06	5.17e-06	4.07e-06	6.86e-06	1.86e-05	3.38e-06	4.22e-07	1.33e-07
ECU	2.79e-08	3.73e-07	5.61e-08	1.23e-06	1.98e-06	9.39e-06	3.67e-07	3.51e-07	1.95e-07	2.95e-07	2.14e-07	2.37e-07	2.37e-08	1.27e-07	3.5e-07	3.39e-07	4e-08	7.85e-08	2.3e-06	7.88e-07	5.69e-07	2.54e-07	4.41e-07	3.48e-07	1.27e-06	8.24e-07	3.39e-06	6.98e-07	1.94e-06	4.38e-07	5.46e-07	6.6e-07	1.21e-07	1.15e-07	4.46e-07	1.9e-06	4.27e-06	1.05e-06	6.51e-08	1.7e-07	3.68e-06	1.55e-06	2.39e-06	9.63e-07	1.89e-06	4.74e-06	1.98e-06	1.27e-07	1.32e-07
NTB	3.75e-08	9.71e-08	1.18e-07	2.39e-07	4.18e-07	9.79e-07	1.62e-07	9.02e-08	5.66e-08	8.98e-08	1.58e-07	5.35e-08	8.87e-09	5.61e-08	2.65e-08	4.26e-08	2.2e-08	7.67e-09	5.02e-08	7.2e-08	3.54e-07	3.5e-08	5.05e-08	3.41e-08	2.69e-07	7.76e-08	4.83e-07	3.78e-07	6.83e-07	9.52e-09	4.43e-08	1.32e-07	5e-09	3.1e-08	8.68e-08	2.97e-07	5.88e-07	1.47e-07	1.14e-07	7.94e-08	1.5e-06	1.3e-07	4.33e-07	1.22e-06	6.56e-07	1.66e-07	4.83e-07	5.16e-08	3.65e-09
NTS	3.16e-07	6.11e-07	2.9e-07	1.55e-06	3.79e-06	8.25e-06	2.34e-06	1.68e-06	2.88e-06	7.31e-07	1.64e-06	6.23e-07	3.71e-07	9.66e-07	8.6e-07	1.2e-06	2.25e-07	7.67e-07	2.8e-06	1.06e-06	2.83e-06	3.03e-07	1.3e-06	1.8e-07	1.09e-06	8.6e-07	2.55e-06	1.89e-06	3.91e-06	1.12e-06	1.24e-06	1.71e-06	4.07e-07	5.73e-07	2.8e-06	5.02e-06	5.5e-06	1.64e-06	2.64e-07	2.26e-07	1.33e-05	5.21e-06	3.24e-06	3.73e-06	4.34e-06	9.73e-06	2.21e-06	2.69e-07	1.66e-07
SPVC	1.71e-07	2.4e-07	1.42e-07	7.78e-07	2.14e-06	3.16e-06	1.43e-06	4.56e-07	1.9e-07	2.53e-07	2.57e-07	1.87e-07	5.27e-08	1.12e-07	1.89e-07	6.8e-07	2.75e-08	1.49e-07	1.71e-06	5.31e-07	1.9e-06	1.13e-07	2.47e-07	1.62e-07	6.39e-07	5.51e-07	1.42e-06	9.33e-07	2.27e-06	3.67e-07	6.11e-07	1.05e-06	1.04e-07	5.8e-08	7.92e-07	2.49e-06	2.71e-06	1.05e-06	1.1e-07	1.99e-07	5.73e-06	5.02e-07	1.95e-06	2.93e-06	1.64e-06	3.9e-06	2.52e-06	1.34e-07	1.56e-07
SPVI	5.24e-08	1.01e-07	5.99e-08	2.38e-07	7.07e-07	1.03e-06	4.08e-07	2.25e-07	9.16e-08	8.06e-08	9.33e-08	8.83e-08	2.5e-08	3.23e-08	8.15e-08	1.84e-07	1.52e-08	6.67e-08	4.14e-07	4.93e-07	8.27e-07	1.04e-07	4.45e-07	5.55e-08	4.56e-07	1.89e-07	4.92e-07	3.31e-07	8.87e-07	1.31e-07	1.96e-07	5.99e-07	4e-08	1.44e-07	2.39e-07	7.63e-07	8.3e-07	3.17e-07	3.47e-08	6.95e-08	1.98e-06	2.63e-07	6.96e-07	9.11e-07	5.79e-07	1.12e-06	7.21e-07	5.68e-08	5.37e-08
SPVO	4.01e-08	1.73e-07	5.12e-08	2.89e-07	8.11e-07	1.53e-06	5.92e-07	1.28e-07	3.94e-08	6.41e-08	1.67e-07	1.4e-07	4.74e-09	1.85e-08	6.37e-08	8.07e-08	6.06e-09	4.62e-08	3.06e-07	2.44e-07	5.43e-07	2.89e-07	1.95e-07	2.03e-07	5.11e-07	4.46e-07	8.94e-07	4.93e-07	1.5e-06	8.23e-08	1.81e-07	2.24e-07	2.56e-08	6.15e-08	1.51e-07	3.2e-07	6.25e-07	5.77e-07	2.31e-07	7.68e-08	2.71e-06	2.57e-07	1.16e-06	1.69e-06	1.64e-06	1.35e-06	4.06e-07	7.69e-08	3.18e-08
Pa5	1.17e-08	9.66e-08	2.21e-08	3.32e-07	6.67e-07	2.18e-06	8.09e-08	1.86e-07	9.18e-08	1.05e-07	1e-07	1.21e-07	1.3e-08	5.48e-08	1.25e-07	1.64e-07	1.97e-08	3.54e-08	1.03e-06	5.58e-07	4.57e-07	1.05e-07	4.94e-07	7.82e-08	5.56e-07	1.88e-07	8.27e-07	2.19e-07	6.13e-07	1.73e-07	2.55e-07	5.79e-07	7.85e-08	1.54e-07	2.13e-07	9.21e-07	1.77e-06	4.72e-07	3.76e-08	3.6e-08	1.06e-06	3.52e-07	6.7e-07	2.61e-07	7.64e-07	1.94e-06	1.38e-06	4.47e-08	4.59e-08
VI	5.82e-07	4.78e-07	7.12e-07	4.3e-07	6.46e-07	1.28e-06	3.75e-07	1.77e-07	6.66e-08	3.45e-08	1.46e-07	3.1e-08	3.24e-07	1.08e-07	1.66e-07	3.44e-07	2.19e-07	1.46e-07	4.19e-07	2.09e-06	5.96e-06	1.58e-06	6.14e-06	6.85e-07	2.95e-06	1.02e-06	1.03e-06	8.4e-07	1.59e-06	1.53e-06	3.28e-06	2.37e-06	3.52e-07	1.68e-07	2.54e-07	9.94e-07	9.87e-07	4.8e-07	2.52e-07	2.33e-06	1.06e-05	1.04e-05	1.08e-06	2.08e-06	1.2e-06	1.48e-06	6.12e-07	3.19e-07	4.32e-07
VII	2.78e-08	1.42e-07	8.48e-08	3.24e-07	5.53e-07	1.01e-06	1.83e-07	2.21e-07	5.91e-08	7.77e-08	1.02e-07	5.25e-08	7.56e-08	7.51e-08	8.92e-08	6.12e-07	5.98e-08	5.22e-08	5.85e-07	1.41e-07	1.06e-06	1.22e-07	3.34e-07	4.87e-08	3.13e-07	4.9e-08	4.26e-07	2.37e-07	7.3e-07	1.64e-07	1.8e-07	8.39e-07	1.34e-07	4.81e-08	1.44e-07	7.03e-07	6.91e-07	1.03e-07	8.81e-08	2.25e-07	1.96e-06	1.09e-06	4.41e-07	1.46e-06	1.33e-06	5.96e-07	4.89e-07	3.65e-07	5.24e-07
ACVII	1.96e-08	3.32e-08	2.07e-08	1.23e-07	1.91e-07	5.26e-07	2.48e-08	2.68e-08	7.72e-09	1.53e-08	2.73e-08	1.38e-08	2.18e-09	1.47e-08	1.03e-08	1.63e-08	4.13e-09	5.68e-09	1.66e-08	1.66e-08	1.08e-07	9.31e-09	1.67e-08	4.6e-08	8.49e-08	1.83e-08	1.58e-07	6.91e-08	6.42e-07	4.1e-09	1.97e-08	3.54e-08	1.72e-09	1.12e-08	1.79e-08	6.23e-08	1.19e-07	6.56e-08	2.6e-08	4.86e-08	8.61e-07	2.34e-08	1.6e-07	7.54e-07	1.67e-07	1.54e-07	8.92e-08	1.66e-08	6.07e-09
AMB	5.5e-08	1.89e-07	1.4e-07	2.94e-07	6.1e-07	7.97e-07	4.51e-07	3.99e-07	1.34e-07	1.4e-07	2.04e-07	1.37e-07	1.41e-07	1.97e-07	2.83e-07	1.38e-06	9.6e-08	3.27e-07	1.29e-06	2.2e-07	1.44e-06	1.82e-07	6.36e-07	4.5e-08	3e-07	1.95e-07	4.27e-07	4.24e-07	5.9e-07	4.58e-07	3.57e-07	1.24e-06	2.36e-07	1.27e-07	3.29e-07	1.13e-06	1.06e-06	3.26e-07	8.54e-08	3.05e-07	2.43e-06	1.68e-06	6.31e-07	1.57e-06	1.76e-06	1.21e-06	1.02e-06	5.89e-07	1.04e-06
DMX	4.3e-07	8.96e-07	4.26e-07	2.2e-06	5.19e-06	1.05e-05	3.23e-06	2.92e-06	5.49e-06	1.28e-06	3.04e-06	1.1e-06	6.76e-07	1.58e-06	1.4e-06	1.85e-06	4.13e-07	1.35e-06	4.07e-06	1.36e-06	3.56e-06	4.03e-07	2.06e-06	1.08e-07	1.24e-06	8.09e-07	3.14e-06	2.86e-06	5.03e-06	1.63e-06	1.66e-06	2.36e-06	7.76e-07	1.02e-06	4.77e-06	6.84e-06	8.03e-06	2.19e-06	3.29e-07	2.78e-07	1.8e-05	9.05e-06	3.91e-06	4.1e-06	6.2e-06	1.37e-05	2.67e-06	3.33e-07	1.67e-07
GRN	1.38e-07	2.6e-07	2.38e-07	5.06e-07	9.65e-07	2e-06	5.33e-07	2.98e-07	1.94e-07	2.06e-07	4.08e-07	1.45e-07	1.05e-07	1.71e-07	2.16e-07	4.9e-07	1e-07	3.44e-07	7.66e-07	2.11e-07	1.21e-06	1.44e-07	3.27e-07	5.6e-08	5.66e-07	3.03e-07	1.03e-06	8.66e-07	1.07e-06	3.05e-07	3.31e-07	7.65e-07	7.55e-08	1.13e-07	4.47e-07	1.06e-06	1.6e-06	4.57e-07	2.89e-07	1.95e-07	2.89e-06	7.43e-07	1.05e-06	1.82e-06	1.92e-06	1.26e-06	1.51e-06	2.05e-07	1.7e-07
ICB	6.44e-08	1.21e-07	5.44e-08	3.41e-07	5.72e-07	2.97e-06	2.1e-07	2.94e-07	1.33e-07	5.99e-08	1.84e-07	5.12e-08	2.19e-08	3.11e-08	3.06e-07	1.45e-07	3.15e-08	6.4e-08	1.03e-06	1.21e-07	4.48e-07	1.51e-07	3.46e-07	1.8e-07	1.04e-06	1.76e-07	1.21e-06	5.06e-07	1.5e-06	9.4e-07	3.01e-07	1.59e-07	5.35e-08	1.29e-07	2.12e-07	8.05e-07	8.41e-07	2.54e-07	2.48e-08	1.19e-07	2.46e-06	6.14e-07	1.82e-06	1.16e-06	1.69e-06	1.69e-06	7.13e-07	1.68e-07	3.05e-07
IO	5.96e-08	3.17e-07	2.12e-07	7.56e-07	1.57e-06	2.4e-06	5.41e-07	4.56e-07	1.89e-07	1.51e-07	3.35e-07	1.05e-07	1.21e-07	2.36e-07	2.9e-07	1.04e-06	1.91e-07	3.41e-07	1.13e-06	3.42e-07	2.9e-06	3.06e-07	7.21e-07	4.6e-08	8.57e-07	2.38e-07	1.05e-06	6.29e-07	1.01e-06	5.19e-07	5.57e-07	2.18e-06	2.65e-07	1.33e-07	3.67e-07	1.62e-06	1.53e-06	3.97e-07	2.21e-07	3.99e-07	4.09e-06	2.39e-06	1.13e-06	2.11e-06	3.35e-06	1.48e-06	1.15e-06	6.12e-07	5.9e-07
IRN	2.61e-07	2.95e-07	2.2e-07	5.81e-07	2.08e-06	1.73e-06	1.69e-06	5.56e-07	3.17e-07	2.64e-07	4.09e-07	2.02e-07	1.49e-07	2.08e-07	3.06e-07	9.93e-07	9.79e-08	5.34e-07	1.06e-06	3.85e-07	2.35e-06	1.46e-07	3.27e-07	1.48e-07	5.93e-07	6.43e-07	1.05e-06	1.13e-06	2.5e-06	5e-07	5.78e-07	1.28e-06	9.77e-08	1.48e-07	9.8e-07	2.37e-06	1.97e-06	8.92e-07	2.55e-07	2.62e-07	6.38e-06	6.98e-07	1.86e-06	3.75e-06	2.18e-06	2.79e-06	2.01e-06	2.63e-07	3.04e-07
ISN	5.4e-08	2.66e-07	7.65e-08	5.03e-07	1.49e-06	2.56e-06	1.48e-07	2.18e-07	5.76e-08	1.87e-08	1.22e-07	1.91e-08	2.41e-09	3.33e-08	9.11e-08	6.9e-08	6.41e-09	6.95e-08	3.96e-07	1.78e-07	8.85e-07	4.15e-07	2.18e-07	4.76e-07	1.04e-06	1.14e-06	1.48e-06	6.85e-07	2.63e-06	1.78e-07	2.71e-07	2.44e-07	2.46e-08	1.3e-07	1.74e-07	5.71e-07	9.1e-07	1.24e-06	4.88e-07	1.11e-07	5.36e-06	4.4e-07	2.24e-06	3.47e-06	2.35e-06	2.55e-06	8.47e-07	1e-07	2.34e-08
LIN	1.56e-07	2.11e-07	1.71e-07	3.61e-07	1.11e-06	1.09e-06	9.67e-07	4.08e-07	2.01e-07	1.88e-07	3.1e-07	1.81e-07	1.29e-07	2.41e-07	3.6e-07	1.05e-06	1.08e-07	5.86e-07	1.13e-06	2.39e-07	1.48e-06	1.2e-07	4.2e-07	6.6e-08	3.43e-07	4.07e-07	6.5e-07	7.32e-07	1.27e-06	5.45e-07	4.61e-07	1.02e-06	1.23e-07	1.52e-07	6.17e-07	1.5e-06	1.41e-06	6.43e-07	1.57e-07	2.06e-07	3.52e-06	7.92e-07	1.1e-06	2.03e-06	1.73e-06	1.86e-06	1.55e-06	3.01e-07	4.69e-07
LRN	7.2e-08	1.77e-07	1.78e-07	2.71e-07	5.66e-07	7.6e-07	4.33e-07	3e-07	1.2e-07	9.79e-08	2.35e-07	1.29e-07	7.99e-08	2.13e-07	2.68e-07	9.87e-07	1.01e-07	3.93e-07	8.7e-07	2.37e-07	1.48e-06	1.79e-07	5.97e-07	4.73e-08	2.82e-07	2.6e-07	4.1e-07	4.61e-07	6.01e-07	4.68e-07	3.5e-07	1.11e-06	1.88e-07	1.29e-07	2.71e-07	8.49e-07	7.6e-07	4.19e-07	8.32e-08	2.79e-07	2.37e-06	1.55e-06	5.81e-07	1.16e-06	1.3e-06	7.58e-07	7.79e-07	3.5e-07	5.25e-07
MARN	7.17e-08	3.11e-07	2.79e-07	7.6e-07	1.46e-06	2.6e-06	5.68e-07	4.08e-07	1.98e-07	2.36e-07	4.27e-07	1.2e-07	8.58e-08	1.91e-07	1.77e-07	5.09e-07	1.45e-07	1.51e-07	6.84e-07	2.77e-07	2.07e-06	2.22e-07	3.56e-07	2.49e-08	9.02e-07	1.94e-07	1.35e-06	9.57e-07	1.06e-06	2.55e-07	3.66e-07	1.45e-06	1.3e-07	1.05e-07	3.55e-07	1.47e-06	1.9e-06	3.44e-07	3.29e-07	2.83e-07	3.81e-06	1.31e-06	1.3e-06	2.6e-06	3.17e-06	1.16e-06	1.48e-06	4.14e-07	2.85e-07
MDRN	5.76e-07	5.57e-07	4.08e-07	1.21e-06	5.53e-06	3.15e-06	4.91e-06	1.3e-06	7.49e-07	5.82e-07	8.24e-07	4.35e-07	2.04e-07	4.12e-07	5.42e-07	1.97e-06	1.49e-07	9.34e-07	1.64e-06	1.02e-06	6.1e-06	1.98e-07	4.95e-07	2.94e-07	1.15e-06	1.42e-06	2.11e-06	2.53e-06	6.09e-06	1e-06	1.33e-06	2.94e-06	1.42e-07	2.6e-07	2.36e-06	6.02e-06	4.04e-06	2.13e-06	2.58e-07	5.73e-07	1.66e-05	1.03e-06	4.49e-06	9.23e-06	3.99e-06	6.55e-06	4.08e-06	3.83e-07	3.39e-07
PARN	1.52e-07	2.19e-07	1.31e-07	4.18e-07	1.56e-06	1.43e-06	1.07e-06	3.56e-07	1.42e-07	1.35e-07	2.11e-07	1.02e-07	6.47e-08	8.64e-08	1.44e-07	5.39e-07	3.33e-08	2.26e-07	5.9e-07	2.94e-07	1.54e-06	1.96e-07	2.66e-07	2.04e-07	5.69e-07	6.22e-07	8.96e-07	7.71e-07	2.13e-06	2.59e-07	3.82e-07	7.5e-07	4.87e-08	9.35e-08	5.52e-07	1.49e-06	1.16e-06	7.73e-07	2.29e-07	1.86e-07	5.07e-06	4.59e-07	1.59e-06	3.05e-06	1.58e-06	2.16e-06	1.18e-06	1.67e-07	1.89e-07
PAS	2.3e-07	6.44e-07	2.1e-07	1.86e-06	3.95e-06	1.23e-05	1.96e-06	1.15e-06	1.68e-06	6.35e-07	1.01e-06	5.06e-07	2.16e-07	6.48e-07	7.13e-07	9.79e-07	1.49e-07	4.62e-07	3.15e-06	1.19e-06	2.32e-06	3.38e-07	9.34e-07	3.82e-07	1.52e-06	1.22e-06	4.18e-06	1.63e-06	3.77e-06	9.01e-07	1.14e-06	1.51e-06	2.83e-07	3.25e-07	1.95e-06	4.59e-06	6.49e-06	1.75e-06	1.67e-07	3.03e-07	1.15e-05	4.13e-06	3.75e-06	3.19e-06	3.66e-06	9.4e-06	2.59e-06	2.54e-07	1.67e-07
PGRN	6.72e-08	3.07e-07	1.96e-07	5.65e-07	9.31e-07	1.52e-06	4.03e-07	4.34e-07	1.49e-07	1.52e-07	2.39e-07	1.11e-07	1.66e-07	1.64e-07	2.26e-07	1.3e-06	1.27e-07	2.24e-07	1.29e-06	3.14e-07	2.15e-06	2.94e-07	8.01e-07	8.5e-08	5.77e-07	1.69e-07	7.36e-07	4.98e-07	7.64e-07	4.24e-07	4.26e-07	1.72e-06	2.83e-07	1.12e-07	3.5e-07	1.41e-06	1.36e-06	2.51e-07	1.76e-07	4.26e-07	3.17e-06	2.36e-06	8.25e-07	1.98e-06	2.46e-06	1.28e-06	1.08e-06	7.06e-07	1.09e-06
PHY	8.97e-08	3.05e-07	1.74e-07	5.07e-07	6.36e-07	9.92e-07	3.7e-07	1.8e-07	2.49e-07	8.52e-08	1.81e-07	6.44e-08	6.18e-08	6.39e-08	1.17e-07	1.94e-07	3.33e-08	1.31e-07	3.09e-07	1.88e-07	6.86e-07	2.11e-07	3.43e-07	1.96e-07	2.94e-07	1.62e-07	4.62e-07	3.09e-07	7.12e-07	1.77e-07	2.73e-07	4.12e-07	4.92e-08	7.18e-08	3.35e-07	5.8e-07	6.3e-07	2.94e-07	6.15e-08	1.53e-07	1.93e-06	7.45e-07	6.27e-07	9.8e-07	5.9e-07	8.78e-07	5.14e-07	1.01e-07	4.24e-07
PPY	6.14e-08	4.01e-07	3.04e-07	1.01e-06	1.82e-06	3.01e-06	6.23e-07	5.52e-07	1.85e-07	2.36e-07	3.26e-07	1.05e-07	1.51e-07	2.17e-07	2.04e-07	9.82e-07	2.14e-07	1.21e-07	1.11e-06	4.06e-07	3.34e-06	3.42e-07	6.99e-07	4.44e-08	1.17e-06	1.64e-07	1.53e-06	9.08e-07	1.26e-06	3.91e-07	5.46e-07	2.47e-06	2.78e-07	1.05e-07	4.1e-07	2.14e-06	2.27e-06	2.64e-07	3.83e-07	4.82e-07	4.96e-06	2.55e-06	1.44e-06	3.48e-06	4.47e-06	1.41e-06	1.55e-06	7.73e-07	7.26e-07
VNC	1.46e-07	2.67e-07	1.48e-07	5.58e-07	1.24e-06	3.21e-06	2.54e-07	2.68e-07	1.25e-07	4.65e-08	1.78e-07	5.03e-08	4.98e-08	5e-08	2.36e-07	1.36e-07	4.58e-08	7.34e-08	8.37e-07	4.08e-07	1.4e-06	4.62e-07	8.92e-07	4.82e-07	1.46e-06	8.82e-07	1.69e-06	6.89e-07	2.53e-06	7.47e-07	6.08e-07	4.57e-07	9.24e-08	1.74e-07	2.33e-07	8.51e-07	1.14e-06	9.24e-07	2.79e-07	3.78e-07	5.61e-06	1.72e-06	2.39e-06	2.81e-06	2.34e-06	2.45e-06	8.8e-07	1.69e-07	2.3e-07
x	4.04e-08	1.63e-07	3.87e-08	4.37e-07	1.04e-06	3.37e-06	1.19e-07	2.8e-07	9.65e-08	5.46e-08	1.15e-07	8.06e-08	1.07e-08	2.82e-08	2.77e-07	1.15e-07	2.31e-08	5.08e-08	9.9e-07	4.15e-07	7.66e-07	2.59e-07	4.54e-07	2.66e-07	1.5e-06	6.22e-07	1.57e-06	4.85e-07	2.2e-06	8.83e-07	3.01e-07	3.96e-07	4.02e-08	2.1e-07	1.53e-07	5.94e-07	8.36e-07	7.59e-07	2.06e-07	5.54e-08	4.4e-06	3.17e-07	2.4e-06	2.05e-06	2.07e-06	2.33e-06	6.84e-07	1.14e-07	9.33e-08
XII	3.49e-07	6.45e-07	3.24e-07	1.29e-06	3.47e-06	4.82e-06	2.36e-06	1.84e-06	3.22e-06	8.66e-07	1.88e-06	6.89e-07	4.36e-07	7.66e-07	8.83e-07	1.34e-06	2.56e-07	9.16e-07	2.46e-06	7.19e-07	2.51e-06	2.45e-07	1.03e-06	9.31e-08	7.69e-07	5.25e-07	1.93e-06	1.97e-06	3.62e-06	9.59e-07	1.04e-06	1.67e-06	4.84e-07	6.13e-07	3.11e-06	4.04e-06	4.88e-06	1.51e-06	2.39e-07	2.47e-07	1.05e-05	4.81e-06	2.63e-06	3.41e-06	4.34e-06	7.35e-06	2.55e-06	2.13e-07	1.25e-07
y	7.26e-08	1.78e-07	3.15e-08	5.12e-07	1.05e-06	5.96e-06	7.06e-08	1.59e-07	4.06e-08	2.97e-08	5.69e-08	5.45e-08	2.63e-09	1.83e-08	5.94e-07	2.53e-07	5.05e-08	1.78e-08	2.1e-06	1.18e-07	5.31e-07	2.79e-07	3.69e-07	2.91e-07	2.87e-06	7.05e-07	2.62e-06	4.54e-07	2.73e-06	2.37e-06	4.91e-07	1.21e-07	1.95e-08	9.85e-08	8.99e-08	3.7e-07	6.77e-07	9.42e-07	2.15e-07	6.52e-08	7.38e-06	2.74e-07	4.17e-06	1.91e-06	2.67e-06	3.88e-06	4.81e-07	1.67e-07	8.44e-08
RM	7.78e-08	2.08e-07	1.79e-07	3.71e-07	9.59e-07	1.64e-06	4.41e-07	2.69e-07	2.09e-07	1.92e-07	6.39e-07	1.27e-07	1.54e-08	8.59e-08	5.12e-08	6.77e-08	3.02e-08	1.36e-08	1.53e-07	1.91e-07	6.62e-07	1.68e-07	1.55e-07	1.3e-08	4.16e-07	1.26e-07	9.26e-07	8.59e-07	7.65e-07	4.14e-08	9.76e-08	3.95e-07	2.08e-08	1.15e-07	2.39e-07	5.03e-07	9.55e-07	3.44e-07	1.66e-07	1.82e-07	2.35e-06	4.46e-07	9.29e-07	1.13e-06	9.82e-07	2.79e-07	7.55e-07	1.08e-07	1.43e-08
RPA	6.08e-08	2.4e-07	1.8e-07	5.96e-07	1.37e-06	2.2e-06	4.56e-07	3.15e-07	1.83e-07	1.46e-07	4.09e-07	8.76e-08	5.46e-08	1.49e-07	1.63e-07	3.97e-07	1.15e-07	1.65e-07	5.36e-07	2.2e-07	1.7e-06	2.03e-07	2.89e-07	2.64e-08	7e-07	2.03e-07	9.83e-07	6.65e-07	8.94e-07	2.48e-07	3.28e-07	1.22e-06	1.04e-07	1.01e-07	2.78e-07	1.01e-06	1.2e-06	3.46e-07	1.94e-07	2.27e-07	3.15e-06	1.15e-06	1.01e-06	1.54e-06	2.27e-06	9.19e-07	8.97e-07	2.93e-07	1.46e-07
RO	1.01e-07	2.52e-07	1.73e-07	4.65e-07	1.06e-06	1.99e-06	5.44e-07	2.91e-07	2.11e-07	1.68e-07	4.02e-07	1.29e-07	6.19e-08	1.81e-07	2.73e-07	4.69e-07	1e-07	3.69e-07	7.32e-07	1.65e-07	1.13e-06	1.2e-07	2.42e-07	3.11e-08	4.69e-07	2.61e-07	9.32e-07	7.02e-07	1.03e-06	3.58e-07	3.78e-07	8.21e-07	7.33e-08	1.16e-07	4.25e-07	9.24e-07	1.33e-06	5.45e-07	1.73e-07	1.58e-07	2.66e-06	6.45e-07	1e-06	1.35e-06	2.03e-06	1.48e-06	1.37e-06	1.7e-07	7.63e-08
LING	4.72e-07	6.29e-07	5.26e-07	1.41e-06	3.47e-06	7.79e-06	2.96e-06	3.24e-06	2.15e-06	4.6e-06	1.2e-06	1.84e-06	1.39e-06	2.54e-06	1.95e-06	4.39e-06	2.02e-07	1.6e-06	4.57e-06	9.6e-07	1.98e-06	1.03e-06	2.03e-06	1.46e-06	2.3e-06	2.93e-06	3.32e-06	9.28e-07	3e-06	1.21e-06	1e-06	1.01e-06	9.73e-08	1.36e-07	2.45e-06	5.47e-06	4.95e-06	4.61e-06	2.37e-06	6.37e-07	7.87e-06	1.29e-06	5.6e-06	1.65e-05	3.32e-06	5.44e-06	5.9e-06	6.29e-07	5.39e-08
CENT	2.48e-07	3.38e-07	2.21e-07	9.54e-07	2.12e-06	5.49e-06	1.28e-06	1.69e-06	6.91e-07	1.39e-06	5.74e-07	5.01e-07	3.5e-07	6.89e-07	6.01e-07	1.61e-06	5.94e-08	4.18e-07	2.01e-06	2.32e-07	7.41e-07	4.59e-07	6.54e-07	3.63e-07	7.22e-07	8.7e-07	1.97e-06	5.37e-07	1.66e-06	4.64e-07	4.28e-07	5.51e-07	2.82e-08	9.58e-08	9.43e-07	2.69e-06	2.4e-06	1.69e-06	1.03e-06	1.67e-07	6.17e-06	5.14e-07	2.33e-06	5.09e-06	3.14e-06	2.39e-06	3.39e-06	2.54e-07	1.69e-08
CUL	1.37e-07	4.18e-07	1.32e-07	1.19e-06	2.42e-06	7.92e-06	2.45e-07	1.21e-07	2.08e-07	1.31e-07	2.74e-07	2.76e-07	2.02e-07	2.42e-07	4.61e-07	2.26e-06	2.63e-08	1.02e-07	1.46e-06	1.72e-07	8.7e-07	1.47e-07	1.66e-07	2.24e-08	3.6e-07	1.49e-07	2.61e-06	4.28e-07	2.54e-06	3.66e-07	3.75e-07	7.7e-07	3.49e-07	1.05e-07	2.8e-07	5.96e-07	9.4e-07	7.15e-07	5.83e-08	5.44e-08	1.2e-05	8.58e-07	1.95e-06	2.69e-06	1.81e-06	9.41e-07	1.59e-06	3.71e-07	2.19e-07
DEC	1.72e-08	2.74e-07	1.18e-07	7.29e-07	1.71e-06	6.73e-06	1.75e-07	1.21e-07	3.47e-08	4.87e-10	2.73e-07	7.36e-09	8.03e-11	9.13e-09	4.8e-07	3.14e-06	1.11e-09	3.52e-08	1.19e-06	5.67e-08	6.32e-07	1.59e-07	1.61e-07	8.43e-09	1.69e-07	6.89e-08	1.72e-06	2.25e-07	2.28e-06	3.75e-07	3.61e-07	2.84e-07	1.02e-08	8.87e-08	1.37e-07	6.1e-07	6.19e-07	4.92e-07	3.99e-08	1.23e-08	2.13e-06	1e-06	8.86e-07	3.01e-06	2.13e-06	8.82e-07	7.67e-07	8.49e-08	9.75e-09
FOTU	3.18e-10	1.14e-08	2.42e-09	3.57e-08	6.4e-08	2.34e-07	6.41e-09	2.26e-09	6.79e-09	7.66e-12	2.22e-08	1.26e-09	5.61e-13	3.61e-10	1.58e-07	4.95e-08	9.71e-11	1.22e-08	2.19e-08	2.2e-09	1.12e-07	2.81e-09	1.7e-08	1.7e-08	4.83e-09	1.12e-07	1.17e-07	5.48e-09	1.81e-07	7.54e-09	6.19e-09	1.16e-08	2.98e-09	1.53e-09	1.92e-08	2.82e-07	9.78e-08	1.7e-07	3.26e-09	1.85e-09	6.83e-07	4.12e-08	1.25e-07	5.43e-08	1.09e-06	5.7e-07	7.21e-07	3.78e-09	1.92e-10
PYR	1.02e-09	1.06e-08	2.02e-09	2.89e-08	4.92e-08	1.56e-07	6.54e-09	1.79e-09	6.94e-09	1.11e-10	1.82e-08	3.98e-09	1.09e-11	9.13e-10	1.54e-07	3.14e-09	2.8e-10	1.18e-08	2.14e-08	9.62e-09	1.15e-07	1.97e-09	1.68e-08	1.68e-08	9.39e-09	1.11e-07	1.11e-07	7.31e-09	1.57e-07	8.3e-09	3.91e-09	1.87e-08	2.81e-09	5.41e-10	1.8e-08	2.89e-07	1.17e-07	1.9e-07	9.18e-09	7.37e-09	7.05e-07	2.87e-08	1.35e-07	9.82e-09	1.06e-06	5.82e-07	7.52e-07	5.13e-09	7.66e-10
UVU	2.12e-08	3.6e-08	1.27e-08	9.24e-08	2.1e-07	4.87e-07	3.44e-08	2.05e-08	3.48e-08	5.38e-08	5.92e-08	2.66e-08	1.47e-09	2.49e-08	1.44e-07	1.58e-08	3.32e-09	1.89e-08	2.6e-07	1.68e-07	2.56e-07	2.56e-08	6.07e-08	1.32e-08	1.4e-07	8.93e-08	3.79e-07	7.54e-08	3.52e-07	1.05e-07	5.09e-08	1.44e-07	2.13e-09	7.07e-09	1.32e-07	4.57e-07	5.57e-07	3.51e-07	4.19e-08	9.59e-08	1.52e-06	7.87e-08	4.46e-07	4.92e-08	9.93e-07	8.07e-07	1.16e-06	3.5e-08	1.01e-07
NOD	9.47e-08	1.2e-07	5.99e-08	3.08e-07	7.69e-07	1.76e-06	2.55e-07	1.5e-07	1.44e-07	2.42e-07	6.36e-08	1.5e-07	7.44e-08	1.55e-07	1.94e-07	2.67e-07	2.2e-08	9.14e-08	1.02e-06	6e-07	7.05e-07	1.15e-07	2.62e-07	7.93e-08	5.57e-07	1.76e-07	1.23e-06	3.23e-07	9.88e-07	3.66e-07	1.93e-07	3.97e-07	5.77e-09	1.01e-08	2.01e-07	6.87e-07	1.16e-06	8.94e-07	1.94e-07	3.46e-07	3.77e-06	2.52e-07	1.4e-06	9.69e-07	6.21e-07	1.47e-06	1.33e-06	1.11e-07	7e-08
SIM	1.85e-07	4.44e-07	1.4e-07	1.27e-06	2.43e-06	7.31e-06	2.6e-07	1.16e-07	2.74e-07	1.36e-07	2.23e-07	2.55e-07	1.95e-07	3.73e-07	4.29e-07	1.83e-06	3.38e-08	1.21e-07	1.35e-06	3e-07	1.18e-06	1.75e-07	2.72e-07	4.88e-08	6.06e-07	3.11e-07	2.47e-06	4.56e-07	2.51e-06	3.41e-07	3.28e-07	8.53e-07	3.37e-07	1.04e-07	3.02e-07	4.92e-07	1.15e-06	8.68e-07	7.02e-08	4.89e-08	1.47e-05	1.59e-06	2.13e-06	2.11e-06	1.19e-06	8.03e-07	1.62e-06	3.75e-07	2.06e-07
AN	5.64e-08	1.08e-07	3.98e-08	3.07e-07	5.56e-07	1.67e-06	1.26e-07	7.42e-08	1.33e-07	8.96e-08	1.59e-07	1.26e-07	9.28e-08	1.26e-07	1.91e-07	4.64e-07	1.19e-08	5.69e-08	5.52e-07	1.13e-07	4.95e-07	1.08e-07	1.17e-07	1.91e-08	3.16e-07	9.25e-08	4.55e-07	2.53e-07	7.44e-07	1.26e-07	1.5e-07	2.13e-07	1.59e-07	4.01e-08	2.24e-07	3.83e-07	5.56e-07	2.79e-07	2.88e-08	2.14e-08	3.09e-06	3.28e-07	6.13e-07	5.26e-07	6.26e-07	6.27e-07	7.56e-07	1.33e-07	1.87e-07
PRM	2.2e-08	5.51e-08	2.53e-08	1.44e-07	1.98e-07	6.47e-07	1.13e-07	1.23e-07	3.34e-07	8.32e-07	7.17e-07	1.72e-07	4.35e-08	3.18e-07	2.1e-07	2.8e-08	2.59e-08	1.49e-07	1.17e-07	4.86e-08	1.24e-07	2.05e-08	2.25e-08	8.32e-09	1.22e-07	1.05e-07	4.22e-07	2.21e-07	3.76e-07	2.19e-07	1.27e-07	4.95e-07	5.69e-08	8.35e-08	1.76e-06	2.4e-06	3.87e-06	3.29e-07	2.59e-08	6.03e-08	1.22e-06	5.08e-08	6.21e-07	4.46e-08	2.06e-06	7.93e-07	5.53e-06	2.19e-07	1.43e-06
COPY	6.43e-08	8.47e-08	4.72e-08	2.44e-07	4.75e-07	1.28e-06	3.42e-07	1.44e-07	2.95e-07	6.31e-07	5.46e-07	1.97e-07	8.01e-08	2.71e-07	2.24e-07	4.44e-08	4.02e-08	1.27e-07	2.52e-07	1.19e-07	2.42e-07	2.63e-08	4.77e-08	1.13e-08	1.44e-07	1.26e-07	5.56e-07	5.2e-07	7.05e-07	2.2e-07	1.32e-07	4.46e-07	1.26e-07	7.52e-08	1.41e-06	2.17e-06	3.34e-06	3.67e-07	3.65e-08	1.22e-07	2.04e-06	6.52e-08	7.42e-07	5.88e-08	1.75e-06	6.79e-07	4.2e-06	2.53e-07	1.09e-06
PFL	4.94e-08	1.05e-06	3.44e-07	2.35e-06	2.49e-06	6.87e-06	6.64e-07	2.97e-07	1.82e-06	1.35e-06	1.24e-06	3.04e-06	2.37e-06	1.93e-06	1.9e-06	4.84e-07	1.89e-09	8.33e-07	6.96e-06	5.31e-07	2.38e-06	5.49e-07	2.76e-07	4.24e-08	5.52e-07	3.88e-07	2.28e-06	3.32e-07	2.74e-06	1.23e-06	4.27e-07	1.5e-06	4.06e-06	6.19e-07	1.6e-06	6.49e-07	1.23e-06	4.98e-07	4.08e-10	1.82e-07	2.79e-05	2.16e-07	2.6e-06	3.63e-07	1.71e-06	9.5e-07	5.42e-07	2.4e-06	2.56e-06
FL	9.79e-08	3.6e-06	1.18e-06	7.52e-06	8.34e-06	2.19e-05	2.05e-06	6.03e-07	6.32e-06	4.62e-06	4.26e-06	1.06e-05	8.31e-06	6.71e-06	6.57e-06	1.66e-06	5.77e-11	2.9e-06	2.44e-05	1.61e-06	8.12e-06	1.79e-06	9.26e-07	1.27e-07	6.27e-07	1.26e-06	6.15e-06	9.65e-07	8.91e-06	4.05e-06	1.38e-06	5.03e-06	1.42e-05	2.16e-06	5.32e-06	1.65e-06	3.06e-06	1.52e-06	3.37e-11	6.1e-07	9.54e-05	5.51e-07	7.96e-06	1.13e-06	5.55e-06	2.79e-06	1.29e-06	8.3e-06	8.85e-06
FN	4.34e-08	1.77e-07	8.81e-08	2.19e-07	5.9e-07	1.74e-06	2.55e-07	1.67e-07	1.56e-07	2.97e-07	7.07e-08	2.61e-07	9.9e-08	2.05e-07	3.15e-07	4.05e-07	2.42e-08	1.25e-07	8.2e-07	2.32e-07	6.28e-07	8.84e-08	1.85e-07	1.06e-07	2.99e-07	2.36e-07	1.1e-06	2.42e-07	4.87e-07	2.84e-07	1.66e-07	4.79e-07	7.19e-09	1.99e-08	1.78e-07	1.03e-06	1.42e-06	1.49e-06	4.01e-07	2.11e-07	2.03e-06	1.51e-07	1.18e-06	1.18e-06	9.41e-07	1.35e-06	2.4e-06	1.49e-07	1.69e-08
IP	1.41e-07	1.25e-07	5.93e-08	5.94e-07	1.4e-06	4.73e-06	6.24e-07	1.43e-07	3.2e-08	8.29e-09	1.57e-08	4.99e-08	1.51e-09	1.64e-08	6.98e-08	3.41e-07	6.6e-08	2.57e-09	1.17e-07	1.7e-07	5.33e-07	1.15e-08	1.03e-07	2.68e-09	4.28e-08	9.17e-08	2.06e-06	9.49e-07	1.36e-06	1e-07	1.57e-07	3.17e-07	4.3e-09	1.03e-08	2.76e-07	1.04e-06	1.41e-06	3.31e-07	5.79e-08	2.13e-07	5.33e-06	1.52e-08	1.31e-06	6.59e-07	6.07e-07	1.9e-07	7.42e-07	1.74e-07	3.96e-09
DN	2.87e-07	4.22e-07	1.78e-07	1.24e-06	2.22e-06	5.64e-06	1.02e-06	3.17e-07	5.39e-07	3.47e-07	3.4e-07	7.81e-07	6.1e-07	5.04e-07	5.61e-07	4.79e-07	7.72e-08	2.14e-07	1.84e-06	4.71e-07	9.34e-07	1.68e-07	1.74e-07	4.65e-08	9.25e-07	2.58e-07	1.6e-06	1.38e-06	2.62e-06	4.45e-07	2.79e-07	7.21e-07	1.05e-06	1.63e-07	7.68e-07	1.45e-06	1.98e-06	4.89e-07	1.43e-09	2.63e-07	1.34e-05	3.08e-07	2.02e-06	7.19e-07	1.04e-06	5.56e-07	6.36e-07	8.07e-07	6.51e-07
VeCB	5.54e-08	1.53e-07	9.23e-08	2.87e-07	7.6e-07	3.29e-06	3.72e-07	2.42e-07	2.81e-07	6e-07	1.13e-07	3.71e-07	2.02e-07	3.79e-07	3.83e-07	6.87e-07	4.21e-08	2.38e-07	8.1e-07	1.57e-07	7.44e-07	9.92e-08	3.23e-07	2.14e-07	3.23e-07	4.34e-07	1.77e-06	2.46e-07	4.92e-07	2.53e-07	1.93e-07	3.26e-07	1.45e-08	1.92e-08	3.21e-07	9.9e-07	1.17e-06	1.26e-06	4.01e-07	2e-07	1.68e-06	1.75e-07	1.3e-06	2.34e-06	7.63e-07	1.18e-06	1.79e-06	1.53e-07	5.97e-09
[truncated: 246 more columns]

## Sheet: chemo-connectome database
	FRP	MOp	MOs	SSp	SSs	GU	VISC	AUDd	AUDp	AUDpo	AUDv	VISal	VISam	VISl	VISp	VISpl	VISpm	VISli	VISpor	ACAd	ACAv	PL	ILA	ORBl	ORBm	ORBvl	AId	AIp	AIv	RSPagl	RSPd	RSPv	VISa	VISrl	TEa	PERI	ECT	MOB	AOB	AON	TT	DP	PIR	NLOT	COA	PAA	TR	CA1	CA2
VGAT	1.31e-06	0.000146	0.000101	0.000202	0.000186	0.000159	0.000173	0.000191	0.00023	0.00029	0.000188	0.00033	0.000197	0.000141	0.000194	0.000157	0.000224	0.000118	0.000249	0.000172	0.000171	6.59e-05	0.000166	5.18e-05	1.56e-05	1.53e-05	8.59e-05	0.000163	0.000109	0.000216	0.000214	0.000205	0.000209	0.00021	0.000152	0.00014	0.00017	0	0	2.98e-05	6.43e-05	0.000149	0.000131	0.000254	0.000207	0.000134	0.000137	0.000145	0.000147
VGLUT1	5.79e-05	0.00061	0.000469	0.000617	0.000618	0.000783	0.000665	0.000769	0.000723	0.000605	0.000744	0.000634	0.000929	0.000439	0.00051	0.00071	0.000614	0.000481	0.000352	0.000553	0.000583	0.00033	0.000415	0.000333	0.000327	0.000296	0.000552	0.000622	0.000565	0.000656	0.000587	0.000521	0.000994	0.00062	0.000682	0.000608	0.000727	0	0	0.00034	0.000736	0.000291	0.000759	0.000596	0.00172	0.000749	0.000596	0.000469	0.000323
VGLUT2	4e-08	9.42e-07	1.3e-06	3.69e-06	4.96e-06	3.78e-06	2.96e-06	2.75e-06	4.94e-06	7.26e-06	4.49e-06	1.61e-05	1.27e-06	1.62e-05	9.01e-06	3.05e-06	4.87e-06	2.44e-05	7.58e-06	2.99e-06	7.87e-06	4.69e-07	8.54e-07	4.24e-07	1.02e-06	2.96e-06	3.18e-06	1.51e-05	2.37e-06	5.67e-06	2.51e-05	7.4e-05	1.81e-06	9.52e-06	5e-06	1.25e-05	2.44e-06	5.2e-07	0	3.77e-06	1.31e-05	1.12e-05	2.71e-05	9.14e-05	0.000197	6.08e-05	8.62e-06	1.22e-05	1.12e-06
VGLUT3	1.25e-05	1.21e-05	8.61e-06	1.23e-05	1.08e-05	1.2e-05	1.28e-05	9.29e-06	7.25e-06	1.13e-05	7.63e-06	7.31e-06	6.89e-06	9.05e-06	6.05e-06	8.14e-06	7.93e-06	9.71e-06	5.19e-06	7.76e-06	7.67e-06	9.69e-06	3.07e-06	4.7e-06	9.23e-06	6.44e-06	6.81e-06	4.82e-06	2.85e-06	6.3e-06	3.02e-06	3.33e-06	1.02e-05	1.13e-05	5.66e-06	4.71e-06	7.53e-06	2.06e-07	0	5.52e-06	8.34e-06	8.35e-06	3.56e-06	2.09e-05	9.23e-06	3.52e-06	9.22e-07	7.04e-06	1.51e-05
SST	1.15e-05	4.42e-05	3.68e-05	4.82e-05	4.77e-05	5.48e-05	5.69e-05	3.77e-05	4.34e-05	4.47e-05	4.68e-05	5.19e-05	6.14e-05	3.52e-05	3.96e-05	1.25e-05	6.64e-05	3.76e-05	3.41e-05	5.47e-05	5.15e-05	4.24e-05	6.71e-05	2.08e-05	1.22e-05	1.34e-05	3.46e-05	6.06e-05	4.03e-05	5.73e-05	4.54e-05	4.8e-05	5.44e-05	5.24e-05	5.2e-05	4.83e-05	5.87e-05	3.12e-07	9.88e-07	1.51e-05	1.73e-05	5.47e-05	4.33e-05	1.66e-05	6.51e-05	3.98e-05	4.9e-05	4.44e-05	5.99e-05
Pvalb	8.81e-06	0.000117	7.54e-05	0.000154	0.000123	4.23e-05	6.75e-05	0.000105	0.000125	0.000153	6.83e-05	0.000127	0.000123	0.000162	0.000173	0.000121	0.000103	0.000169	8.78e-05	7.73e-05	6.24e-05	2.86e-05	4.02e-05	9.36e-05	3.56e-05	4.75e-05	5.09e-05	2.78e-05	4.97e-05	0.000121	0.000165	0.000206	6.71e-05	0.000152	6.51e-05	5.33e-05	2.99e-05	0	0	1.05e-05	4.79e-05	6.41e-05	3.02e-05	4.05e-07	3.98e-05	1.76e-05	3.1e-05	5.8e-05	4.88e-05
Dbh	1.8e-07	6.24e-07	7.73e-07	2.65e-06	1.12e-06	6.46e-07	4.08e-07	6.19e-07	4.27e-07	5.76e-07	7.17e-07	3.26e-07	5.31e-06	3.21e-07	1.27e-06	1.59e-06	7.3e-07	2.98e-07	6.29e-07	5.78e-07	7.96e-07	3.96e-07	1.32e-06	6.42e-07	5.01e-07	7.06e-07	4.1e-07	7.07e-07	6.14e-07	3.72e-06	7.21e-07	6.33e-07	6.9e-07	2.8e-07	4.04e-07	1.38e-06	1.05e-06	1.22e-07	0	1.13e-06	4.18e-06	5.25e-07	1.04e-06	4e-07	1.66e-06	4.6e-07	1.14e-06	9.65e-07	6.91e-07
TH	5.15e-06	1.96e-06	1.28e-06	1.1e-06	1.26e-06	1.55e-06	1.37e-06	1.19e-06	7.95e-07	6.36e-07	1.06e-06	5.65e-07	3.28e-06	1.88e-06	1.26e-06	2.12e-07	1.52e-06	1.59e-06	9.63e-07	2.7e-06	2.21e-06	1.41e-06	1.42e-06	3.37e-06	6.11e-07	5.75e-06	8.63e-07	8.16e-07	1.41e-06	1.85e-06	2.37e-06	1.81e-06	2.35e-06	1.64e-06	1.13e-06	8.45e-07	1.65e-06	2.99e-05	4.56e-05	1.18e-06	1.06e-06	1.32e-06	2.41e-07	1.98e-06	2.5e-07	1.84e-07	2.04e-07	1.6e-07	0
Tph2	1.92e-08	2.05e-07	3.99e-07	2.11e-07	8.59e-08	3.01e-07	1.13e-07	5.87e-07	3.51e-08	1.57e-07	4.44e-07	3.53e-07	9.4e-08	1.43e-07	1.85e-06	2.57e-07	8.78e-07	1.12e-06	1.54e-06	6.11e-07	5.26e-07	9.38e-07	4.81e-06	1.73e-06	2.56e-06	7e-06	7.91e-07	8.78e-07	5.78e-07	9.54e-07	1.08e-06	1.17e-06	5.35e-07	3.75e-07	2.96e-07	1.62e-07	1.2e-07	2.22e-07	0	5.63e-06	3.36e-05	4.93e-06	3.32e-07	2.99e-07	3.25e-07	3.94e-09	4.01e-07	8.86e-08	5.18e-09
Calb1	1.57e-05	0.000126	0.000146	0.000138	0.000132	0.000108	0.00012	0.000251	0.000195	0.000222	0.000218	0.000239	0.00023	0.000147	0.000163	0.000121	0.000232	0.000149	9.49e-05	0.000106	0.000148	0.000105	0.000137	7.52e-05	0.00013	0.000134	0.000128	0.000114	0.000192	0.000173	0.000146	3.56e-05	0.000242	0.000235	0.000159	0.000178	0.000163	2.96e-06	0	8.58e-05	0.000147	0.000125	8.24e-05	2.77e-05	0.000661	0.000112	0.00018	0.00013	9.61e-05
Calb2	2.93e-07	8.69e-06	8.37e-06	8.17e-06	9.42e-06	8.59e-06	1.51e-05	2.12e-05	1.22e-05	1.61e-05	3.61e-05	1.35e-05	1.94e-05	1.2e-05	1.43e-05	1.9e-05	1.73e-05	1.37e-05	1.86e-05	1.33e-05	2.09e-05	1.18e-05	3.35e-05	7.49e-06	1.3e-05	9.29e-06	1.05e-05	2.13e-05	1.67e-05	2.24e-05	2.35e-05	2.31e-05	1.85e-05	1.45e-05	1.84e-05	2.08e-05	2.7e-05	0	0	4.49e-05	6.16e-05	3.51e-05	1.54e-05	5.09e-05	0.000227	4.11e-05	7.65e-05	1.21e-05	7.3e-06
Chat	1.28e-06	6.04e-06	5.17e-06	7.28e-06	1.15e-05	1.57e-05	1.85e-05	1.99e-06	2.58e-06	5.48e-06	4.3e-06	8.64e-06	2.34e-06	1.42e-05	4.96e-06	1.77e-05	3.18e-06	2.22e-05	9.31e-06	3e-06	5.03e-06	4.14e-06	6.7e-06	2e-05	8.71e-06	9.95e-06	1.51e-05	1.65e-05	1.63e-05	5.92e-06	6.84e-06	6.43e-06	6.16e-06	1.49e-06	1.76e-05	1.6e-05	1.14e-05	7.14e-07	7.31e-06	9.1e-06	2.91e-05	8.63e-06	1.51e-05	2.93e-06	1.2e-05	8.41e-06	1.5e-06	7.29e-06	6.51e-06
CRH	1.99e-05	7.64e-06	1e-05	8.54e-06	7.6e-06	6.54e-06	6.81e-06	1.51e-05	1.24e-05	4.43e-06	1.17e-05	2.79e-06	1.73e-05	9.88e-06	1.15e-05	1.42e-05	7.56e-06	1.16e-05	4.95e-06	8.02e-06	6.23e-06	6.02e-06	3.08e-06	8.61e-06	8.48e-06	1.21e-05	1.13e-05	6.32e-06	5.97e-06	1.25e-05	1.05e-05	6.35e-06	2.08e-05	1.41e-05	1.02e-05	1e-05	9.49e-06	4.06e-05	8.94e-06	1.67e-05	1.45e-05	1.92e-06	2.36e-05	4.62e-06	9.49e-06	1.47e-05	1.11e-05	2.38e-06	3.18e-06
Oxt	3.49e-06	1.37e-06	2.4e-06	8.02e-06	1.68e-05	8.88e-07	3.57e-05	3.09e-06	3.52e-06	2.93e-06	5.02e-06	8.24e-07	1.09e-05	2.73e-06	1.63e-06	2.95e-06	2.45e-06	6.59e-06	1.64e-06	1.19e-06	2.74e-06	2.93e-06	3.7e-06	5.73e-06	1.65e-05	1.52e-05	1.99e-06	2.59e-05	1.93e-06	7.32e-06	7.99e-06	1.18e-05	1.5e-05	6.04e-06	3.05e-06	2.05e-06	3.3e-06	8.35e-07	2.64e-06	1.03e-05	1.26e-05	1.35e-05	1.49e-05	2.65e-05	1.42e-05	1.76e-05	2.02e-06	3.37e-06	3.23e-06
Gabra1	0.000178	0.000506	0.000452	0.000577	0.000538	0.000413	0.000466	0.000536	0.000571	0.000561	0.000439	0.000662	0.000595	0.000456	0.000497	0.000347	0.000669	0.000451	0.000276	0.000446	0.000554	0.000276	0.000226	0.000288	0.0002	0.000288	0.000288	0.000337	0.000309	0.000568	0.000625	0.000528	0.000562	0.000619	0.000375	0.000353	0.000311	1.67e-05	0	0.000116	0.000288	0.000283	0.000393	0.000223	0.000784	0.000289	0.000284	0.00031	0.000142
Gabra2	2.89e-08	1.1e-06	1.51e-06	6.64e-07	5.49e-07	1.24e-06	6.3e-07	3.61e-06	1.8e-06	7.68e-07	1.41e-06	2.98e-07	9.32e-07	1.32e-06	1.31e-06	2.39e-06	1.32e-06	1.97e-06	5.74e-06	2.85e-06	1.56e-06	1.59e-06	2.88e-06	2.3e-07	5.21e-07	4.15e-07	9.59e-07	2.26e-06	1.44e-06	1.57e-06	1.03e-06	3.66e-07	2e-06	1.29e-06	2.24e-06	4.1e-06	2.69e-06	0	0	1.21e-06	9.49e-06	5.4e-06	2.24e-06	4.18e-06	1.61e-05	4.9e-06	9.13e-06	5.2e-06	4.17e-06
Gabra3	5.05e-05	0.00017	0.000153	0.000126	0.00016	0.000148	0.000175	0.000236	0.00015	6.15e-05	0.000212	4.14e-05	0.000201	8.61e-05	6.42e-05	6.77e-05	7.19e-05	0.000124	8.25e-05	0.000156	0.000137	0.000151	0.000113	7.98e-05	8.44e-05	9.12e-05	0.000138	0.000222	9.94e-05	0.00012	0.000115	4.66e-05	0.000216	0.000135	0.000225	0.000173	0.000231	8.74e-06	2.71e-06	4.34e-05	0.000205	0.000107	0.000179	0.000267	0.000517	0.000243	8.02e-05	6.15e-05	1.38e-05
Gabra4	6.84e-07	2.44e-05	2.45e-05	2.26e-05	2.26e-05	1.21e-05	2.07e-05	7.36e-06	1.68e-05	3.76e-05	1.95e-05	2.74e-05	1.06e-05	1.98e-05	2.27e-05	2.79e-06	3.57e-05	1.79e-05	6.41e-06	1.3e-05	1.05e-05	5.4e-06	3.91e-06	7.61e-06	4.39e-06	6.49e-06	7.81e-06	2.01e-05	1.05e-05	2.8e-05	2.21e-05	7.44e-06	7.11e-06	5.13e-06	1.21e-05	1.99e-05	6.52e-06	7.35e-08	0	3.41e-06	2.44e-05	1.62e-05	1.15e-05	3.83e-06	9.34e-06	9.36e-06	2.05e-05	1.38e-05	7.98e-06
Gabra5	7.23e-05	4.9e-05	5.75e-05	2.95e-05	2.45e-05	5.51e-05	4.07e-05	4.02e-05	2.71e-05	2.98e-05	3.39e-05	1.93e-05	0.000109	2.05e-05	1.23e-05	3.34e-05	7.24e-05	7.95e-06	5.82e-05	5.22e-05	5.99e-05	7.22e-05	3.51e-05	2.81e-05	4.35e-05	4.04e-05	4.69e-05	4.24e-05	4.67e-05	5.48e-05	4.24e-05	2.63e-05	6.81e-05	1.92e-05	4.19e-05	7.94e-05	8.28e-05	3.79e-05	7.14e-05	2.79e-05	0.000114	5.54e-05	2.9e-05	8.82e-05	4.2e-05	3.77e-05	2.43e-05	0.00036	0.000252
Gabra6	8.29e-07	4.46e-06	1.94e-06	1.89e-06	9.76e-07	9.86e-07	1.42e-06	2.29e-06	6.05e-07	1.76e-07	1.16e-06	2.24e-06	2.02e-06	4.27e-06	5.08e-07	1.1e-06	1.25e-06	1.56e-05	1.06e-06	1.38e-06	9.56e-07	1.66e-06	3.17e-06	4.5e-06	5.54e-06	2.65e-06	2.3e-06	1.7e-06	1.7e-06	7.71e-07	1.36e-06	1.4e-06	2.2e-06	3.77e-06	1.27e-06	1.09e-06	1.25e-06	8.26e-07	3.7e-06	5.02e-06	2.54e-05	5.39e-06	1.7e-06	4.34e-07	2.9e-06	1.24e-06	4.43e-07	5.58e-07	6.49e-07
GluK1	5.76e-06	4.99e-05	4.45e-05	5.05e-05	8.45e-05	7.59e-05	8.74e-05	5.6e-05	6.99e-05	1.03e-06	4.44e-05	9.92e-06	7.55e-05	4.99e-05	3.91e-05	2.23e-05	2.34e-05	5.35e-05	5.37e-05	7.22e-05	8.59e-05	6.63e-05	0.00012	5.4e-05	4.39e-05	3.66e-05	4.9e-05	7.51e-05	5.88e-05	5.01e-05	4.32e-05	7.93e-05	4.69e-05	5.25e-05	5.01e-05	4.02e-05	5.46e-05	0	0	3.1e-05	9.51e-05	9.91e-05	0.000135	3.06e-05	0.000369	0.000102	3.08e-05	2.01e-05	4.23e-05
GluK3	0.00014	0.000175	0.000159	0.000155	0.00015	0.000225	0.000158	0.00014	0.000102	7.01e-05	0.000131	4.37e-05	0.000174	7.41e-05	8.38e-05	0.000146	0.000106	8.33e-05	0.000106	0.000192	0.000215	0.000206	0.000245	0.000151	0.000137	0.000152	0.000186	0.000207	0.000147	0.000137	0.000109	7.88e-05	0.000167	9.58e-05	0.000129	7.83e-05	0.000188	3.64e-05	3.64e-05	0.000222	0.000178	0.00019	6.8e-05	8.63e-05	0.00017	4.98e-05	4.97e-05	6.3e-05	4.66e-05
GluK4	3.65e-07	1.54e-06	1.67e-06	5.8e-06	9.4e-07	1.81e-06	9.21e-07	2.51e-06	1.6e-06	1.48e-06	9.9e-07	1.06e-06	1.21e-06	1.01e-06	1.54e-06	3.56e-06	1.97e-06	3.88e-07	1.7e-06	3.95e-06	3.68e-06	3.04e-06	8.26e-06	9.22e-07	6.57e-06	5.39e-07	1.21e-06	1.22e-06	1.37e-06	1.48e-06	2.02e-06	2.43e-06	2.49e-06	1.26e-06	1.24e-06	1.16e-06	2.13e-06	2.05e-07	0	2.13e-06	6.38e-06	5.16e-06	9.52e-07	1.54e-06	2.94e-06	7.11e-07	4.8e-07	1.49e-06	2.88e-06
GluK5	0.000119	0.000369	0.000333	0.000372	0.000358	0.000445	0.000356	0.000388	0.000332	0.000393	0.000379	0.000324	0.000586	0.000426	0.000355	0.000256	0.000397	0.000492	0.000176	0.000354	0.000391	0.000266	0.000233	0.000197	0.000202	0.000248	0.000318	0.000374	0.000278	0.000466	0.000349	0.000272	0.000577	0.000372	0.000499	0.000387	0.000434	2.63e-05	0	0.000233	0.000416	0.000255	0.000394	0.000246	0.000956	0.000399	0.000343	0.000323	0.000188
GluN2A	8.21e-06	3.62e-05	3.32e-05	3.38e-05	3.41e-05	2.45e-05	2.79e-05	3.52e-05	3.55e-05	4.34e-05	3.73e-05	4.31e-05	4.14e-05	2.77e-05	2.74e-05	3.96e-05	4.69e-05	1.76e-05	1.79e-05	3.03e-05	2.68e-05	2.31e-05	2.43e-05	3.35e-05	2.02e-05	2.52e-05	2.87e-05	2.53e-05	2.99e-05	3.8e-05	3.37e-05	2.74e-05	4.02e-05	4.54e-05	2.47e-05	2.96e-05	2.69e-05	7.84e-07	0	2.29e-05	8.34e-05	2.99e-05	2.42e-05	4.64e-06	5.31e-05	2.53e-05	3.61e-05	0.000122	4.87e-05
GluN2B	3.97e-05	0.000348	0.000296	0.000312	0.000287	0.000392	0.000277	0.000322	0.000284	0.000331	0.000304	0.00014	0.000495	0.000473	0.000415	0.000446	0.000368	0.000448	0.000446	0.000344	0.000373	0.000232	0.000255	0.000162	0.00016	0.000161	0.000284	0.000353	0.000304	0.000366	0.00028	0.000179	0.000264	0.000331	0.000356	0.000338	0.000325	3.17e-06	0	0.000164	0.000534	0.000288	0.00031	0.000336	0.000812	0.000274	0.000356	0.000323	0.000252
GluN2C	6.16e-06	2.49e-05	2.18e-05	2.11e-05	2.46e-05	3.27e-05	3.05e-05	2.28e-05	3e-05	3.07e-05	2.46e-05	2.57e-05	2.22e-05	1.19e-05	1.57e-05	3.19e-05	2.35e-05	1.32e-05	1.31e-05	2.46e-05	2.5e-05	1.57e-05	1.96e-05	2.21e-05	1.72e-05	2.09e-05	2.41e-05	3.21e-05	2.88e-05	2.24e-05	1.82e-05	1.98e-05	1.81e-05	2e-05	1.64e-05	2.19e-05	1.93e-05	4.79e-06	0	2.76e-05	9.17e-05	2.59e-05	3.62e-05	1.16e-05	8.95e-05	2.76e-05	3.95e-05	2.69e-05	2.93e-05
GluN2D	5.94e-07	1.56e-06	2.94e-06	1.24e-06	1.26e-06	2.03e-06	8.33e-07	5.61e-06	4.94e-06	8.26e-07	3.58e-06	2.58e-06	7.36e-06	2.9e-06	2.51e-06	6.35e-07	3.22e-06	1.9e-06	3.41e-06	4.85e-06	3.76e-06	4.29e-06	5.35e-06	5.83e-06	1.64e-05	2.35e-06	1.07e-06	1.46e-06	3.01e-06	2.37e-06	4.14e-06	5.64e-06	3.65e-06	5.24e-06	3.26e-06	4.54e-06	4.85e-06	5.39e-07	0	2.09e-06	1.31e-05	1.51e-05	2.14e-06	3.37e-07	9.47e-06	2.14e-06	1.28e-06	1.41e-06	2.24e-06
GluR2	0.000186	0.000632	0.000595	0.000654	0.000626	0.000675	0.000643	0.000852	0.000787	0.000631	0.000756	0.000701	0.00092	0.00056	0.000585	0.000351	0.000737	0.000586	0.000559	0.000583	0.00067	0.000475	0.000423	0.000376	0.000401	0.000423	0.000596	0.000632	0.000614	0.000688	0.000692	0.000586	0.000936	0.000821	0.000726	0.000611	0.0007	2.61e-05	1.78e-05	0.000474	0.00107	0.00055	0.000705	0.000605	0.00227	0.000785	0.000745	0.000602	0.000499
GluR3	0.000166	0.000657	0.000609	0.000496	0.000459	0.000599	0.000445	0.00035	0.000452	0.000644	0.000439	0.000618	0.000366	0.000581	0.000492	0.000281	0.000699	0.00058	0.000301	0.000595	0.000594	0.000517	0.000723	0.000484	0.000426	0.000511	0.000646	0.000446	0.000662	0.000456	0.000449	0.000347	0.000453	0.000343	0.000503	0.000381	0.000408	9.67e-06	0	0.000529	0.000959	0.000631	0.000451	0.0003	0.00125	0.000349	0.000594	0.000401	0.000151
GluR4	8.74e-05	0.000389	0.000426	0.000401	0.000429	0.000369	0.000419	0.000495	0.00058	0.000664	0.000564	0.000716	0.000604	0.000423	0.000479	0.000522	0.000672	0.000438	0.000391	0.000386	0.000346	0.000336	0.000309	0.000372	0.000317	0.00033	0.000409	0.000385	0.000384	0.000514	0.00044	0.00038	0.000541	0.000506	0.000474	0.000427	0.000481	1.53e-05	0	0.000173	0.000461	0.000253	0.000309	0.000203	0.000959	0.000282	0.000386	0.00019	0.000104
Adra2a	0	8.96e-07	2.63e-07	4.84e-07	2.33e-06	7.66e-08	1.92e-07	1.49e-06	1.09e-06	1.52e-06	2.55e-07	3.13e-07	3.25e-07	1.27e-06	1.14e-07	0	0	4.67e-07	0	2.85e-07	2.28e-07	9.92e-08	0	1.69e-07	1.69e-07	8.99e-08	5.13e-08	1.91e-07	5.11e-08	4.24e-07	5.8e-07	4.16e-07	1.19e-07	0	2.3e-07	1.27e-07	3.95e-08	3.7e-08	0	1.98e-07	2.13e-06	6.19e-07	3.99e-07	0	5.11e-07	2.5e-07	4.71e-07	1.9e-07	0
Adra2b	9.12e-10	6.31e-07	3.41e-06	2.4e-06	5.97e-07	7.81e-08	2.54e-06	5.61e-06	6.99e-08	1.15e-07	6.19e-06	5.61e-08	1.31e-07	0	6.93e-07	7.91e-07	0	0	1.55e-07	3.62e-06	8.35e-07	5.6e-07	1.07e-06	9.36e-08	2.62e-06	2.02e-07	3.66e-07	1.76e-06	1.05e-07	1.23e-06	1.36e-06	2.85e-07	1.26e-06	1.23e-07	0	8.62e-08	5.53e-08	4.83e-07	0	2.32e-06	2.95e-06	3e-06	7.5e-07	0	1.4e-06	4.27e-07	1.34e-07	1.47e-06	5.32e-06
Adrb1	3.06e-06	9.02e-06	1.08e-05	1.38e-05	1.21e-05	1e-05	1.15e-05	1.39e-05	1.52e-05	3.35e-05	1.15e-05	3.29e-05	2.41e-05	3.92e-05	3.86e-05	1.92e-05	4.29e-05	4.17e-05	1.41e-05	1.56e-05	1.34e-05	9.98e-06	5.32e-06	1.32e-05	1.23e-05	2.28e-05	4.08e-06	1.77e-05	7.68e-06	3.01e-05	1.96e-05	1.16e-05	1.55e-05	2.4e-05	1.43e-05	6.96e-06	6.66e-06	1.21e-07	0	3.16e-06	8.9e-06	1.72e-06	1.04e-05	1.46e-05	1.18e-05	3.89e-06	5.7e-06	4.68e-06	1.93e-06
Chrna4	1.18e-05	2.21e-05	1.79e-05	1.38e-05	1.9e-05	3.86e-05	3.27e-05	1.75e-05	2.85e-05	1.75e-05	3.15e-05	1.07e-05	1.05e-05	1.21e-05	5.35e-06	2.35e-05	1.1e-05	1.7e-05	3.34e-05	1.34e-05	1.05e-05	3.01e-05	2.75e-05	2.45e-05	2.29e-05	1.51e-05	3.84e-05	3.23e-05	3.6e-05	9.05e-06	9.19e-06	6.37e-06	1.41e-05	1.44e-05	3.07e-05	5.45e-05	6.67e-05	4.08e-08	0	3.24e-05	9.18e-05	3.3e-05	1.97e-05	1e-06	5.41e-05	9.04e-06	2.91e-05	9.48e-06	4.4e-06
Chrna7	2.99e-07	5.66e-06	5.2e-06	5.4e-06	2.98e-06	5.39e-06	3.44e-06	2.68e-06	2.07e-06	5.66e-06	2.84e-06	2.79e-06	5.87e-06	4.26e-06	5.24e-06	3.43e-06	8.63e-06	3.64e-06	1.65e-06	4.51e-06	3.74e-06	3.54e-06	3.33e-06	6.74e-06	7.92e-06	3.88e-06	3.19e-06	3.93e-06	5.03e-06	3.51e-06	3.03e-06	2.95e-06	4.92e-06	4.95e-06	3e-06	4.82e-06	5.13e-06	1.63e-07	4.77e-06	8.48e-06	3.2e-05	1.16e-05	3.14e-06	1.69e-06	8.98e-06	2.01e-06	3.44e-06	3.09e-05	4.08e-05
Drd1	2.5e-08	2.58e-06	1.25e-06	1.46e-06	3.04e-06	7.85e-06	5.96e-06	8.45e-07	1.39e-06	8e-07	1.87e-06	6.69e-07	5.1e-07	6.61e-07	1.57e-06	6.5e-06	9.24e-07	4.51e-07	3.48e-06	2.95e-06	2.9e-06	1.79e-06	2.91e-06	3.9e-06	1.11e-06	7.46e-06	3.18e-06	7.7e-06	5.95e-06	2.16e-06	9.64e-07	5.92e-07	9.35e-08	5.59e-07	2.79e-06	4.81e-06	7.45e-06	4.29e-07	1.82e-08	2.82e-05	1.51e-05	2.56e-06	8.2e-06	2.07e-06	3.07e-06	9.56e-06	6.1e-06	2.14e-07	3.89e-08
Drd2	2.39e-07	1.58e-07	1.68e-07	9.96e-08	2.21e-07	1.29e-07	2.02e-07	0	2.58e-08	0	8.78e-08	9.07e-09	8.2e-09	1.41e-08	1.89e-07	6.68e-07	1.32e-07	2.59e-08	4.33e-08	7.33e-08	1.78e-07	6.91e-08	2.46e-07	1.82e-06	5.73e-07	2.29e-06	2.48e-07	8.53e-07	3.47e-07	2.09e-07	4.2e-07	2.01e-07	0	2.27e-08	2.59e-07	1.08e-07	5.9e-07	2.27e-07	2.53e-06	3.9e-05	6.06e-05	6.81e-07	1.28e-06	9.12e-07	5.92e-07	6.22e-07	3.65e-07	5.13e-08	0
Drd3	6.56e-07	3.01e-06	3.29e-06	2.9e-06	3.19e-06	5.38e-06	2.13e-06	4.1e-06	2.04e-06	2.68e-06	3.77e-06	1.8e-06	6.33e-06	8.82e-07	1.23e-06	4.26e-07	1.64e-06	3.21e-07	4.76e-07	3.21e-06	3.22e-06	4e-06	3.57e-06	1.86e-06	1.93e-06	2.88e-06	2.69e-06	3.89e-06	4.12e-06	8.26e-07	2.74e-06	2.56e-06	2.07e-06	1.39e-06	2.67e-06	6.41e-06	3.45e-06	1.44e-07	0	1.8e-06	5.77e-06	3.5e-06	3.27e-06	9.77e-07	8.12e-06	2.46e-06	2.94e-06	1.7e-06	7.86e-07
Drd4	5.03e-06	5.71e-06	6.14e-06	1.05e-05	1.09e-05	9.73e-06	7.89e-06	1.01e-06	4.4e-06	6.39e-06	4.95e-06	5.84e-06	5.64e-06	5.54e-06	4.05e-06	4.45e-06	4.39e-06	6.03e-06	6.36e-07	4.38e-06	6.75e-06	4.67e-06	1.42e-06	6.62e-06	1.64e-05	6.48e-06	4.83e-06	7.09e-06	4.41e-06	4.27e-06	3.91e-06	4.05e-06	2.27e-06	2.6e-06	5.24e-06	6.07e-06	3.81e-06	1.23e-06	4.16e-05	3.53e-06	1.38e-05	3.81e-06	3.94e-06	3.96e-06	4.56e-06	2.6e-06	8.04e-06	3.51e-06	8.22e-07
Htr1a	2.63e-06	2.03e-05	1.8e-05	1.62e-05	1.57e-05	1.09e-05	1.38e-05	1.98e-05	1.11e-05	8.96e-06	1.37e-05	9.05e-06	2.43e-05	1.46e-05	1.18e-05	4.98e-05	1.03e-05	1.56e-05	3.25e-05	1.48e-05	1.26e-05	1.35e-05	2.41e-05	2.13e-05	9.04e-06	1.56e-05	1.87e-05	1.56e-05	1.7e-05	2.09e-05	2.89e-05	1.73e-05	2.15e-05	1.77e-05	1.39e-05	1.7e-05	1.97e-05	9.09e-08	0	1.12e-05	6.97e-05	3.93e-05	1.87e-05	2.85e-05	7.95e-05	2.29e-05	1.89e-05	6.28e-05	3.88e-05
Htr2b	1.64e-08	8.21e-07	3.08e-07	4.01e-07	1.63e-07	1.37e-07	1.17e-07	2.4e-07	6.79e-08	1.39e-07	1.24e-07	3.05e-07	3.65e-07	1.02e-07	6.35e-07	3.46e-07	1.73e-07	6.72e-07	6.58e-07	3.29e-07	3.94e-07	4.13e-07	2.89e-06	2.79e-06	1.82e-06	1.65e-06	1.54e-07	2.33e-07	3.94e-07	3.57e-07	2.21e-07	3.52e-07	3.09e-07	1.98e-07	2.66e-07	2.88e-07	2.71e-07	7.64e-09	0	6.85e-07	2.85e-06	6.94e-07	2.16e-07	2.73e-07	4e-07	1.07e-07	2.77e-07	2.04e-07	1.26e-06
Htr3	2.96e-07	6.41e-06	7.57e-06	6.14e-06	6.02e-06	6.09e-06	6.49e-06	9.11e-06	8.64e-06	1.23e-05	8.99e-06	8e-06	1.19e-05	6.63e-06	8.81e-06	1.04e-05	1.19e-05	9.11e-06	7.78e-06	8.64e-06	1.02e-05	7.3e-06	9.08e-06	2.21e-06	4.75e-06	5.64e-06	6.3e-06	8.78e-06	5.81e-06	1.02e-05	5.82e-06	5.66e-06	1.01e-05	7.56e-06	1.06e-05	8.28e-06	9.71e-06	1.55e-07	1.61e-06	5.1e-06	1.4e-05	8.24e-06	4.91e-06	1.02e-05	3.16e-05	7.55e-06	1.03e-05	1.22e-05	1.64e-05
Htr4	0	3.3e-07	6.57e-07	1.16e-07	1.08e-07	0	3.82e-08	1.08e-07	5.26e-08	2.62e-09	0	2.23e-07	2.49e-07	3.24e-07	3.7e-07	8.25e-08	3.39e-08	0	0	2.32e-07	0	8.37e-08	6.29e-08	4.04e-07	7.64e-08	2.83e-07	2.07e-08	4.5e-08	2.76e-07	4.81e-07	2.64e-07	4.76e-07	1.26e-07	2.62e-07	6.44e-08	5.15e-08	3.18e-07	0	0	3.15e-07	4.38e-07	0	2.44e-07	0	1.12e-06	1.86e-07	3.34e-08	9.96e-07	3.19e-07
Htr5b	2.88e-07	4.49e-07	9.65e-07	5.58e-07	3.27e-07	6.27e-08	1.33e-06	7.19e-06	4.39e-06	0	2.34e-07	0	3.06e-07	3.06e-08	7.85e-07	7.93e-08	6.57e-07	0	1.16e-07	1.28e-06	2.68e-06	6.03e-07	1.61e-06	4.97e-06	2.42e-06	2.25e-07	2.69e-07	5.85e-07	3.22e-07	9.98e-07	6.54e-07	4.07e-06	4.97e-07	2.99e-07	5.31e-07	1.01e-06	6.95e-08	7.34e-08	0	4.22e-06	8.26e-06	5.5e-06	2.23e-07	5.51e-07	2.03e-06	2.56e-07	7.38e-06	1.15e-06	1.37e-06
Hcrtr1	1.15e-07	1.19e-06	1.1e-06	6.14e-07	3.53e-06	1.06e-06	2.28e-07	2.28e-07	3.44e-07	3.79e-07	1.46e-07	1.87e-07	4.69e-08	3.69e-07	3.51e-07	1.06e-07	4.03e-07	8.61e-08	4.25e-07	6.37e-07	4.07e-07	3.13e-07	1.38e-07	4.22e-07	1.61e-07	3.62e-07	3.16e-07	3.1e-07	1.78e-07	3.61e-07	1.51e-06	4.61e-07	1.24e-06	1.42e-07	1.94e-07	1.39e-07	1.76e-07	3.23e-08	0	3.42e-07	6.6e-07	3.16e-07	5.84e-07	1.83e-07	9.43e-07	4.22e-07	8.43e-08	2.32e-07	4.37e-07
Hcrtr2	0	2.07e-07	2.47e-07	9.85e-08	7.11e-08	7.7e-07	9.46e-08	1.73e-07	7.47e-08	2.52e-07	2.74e-07	4.09e-08	1.73e-07	3.36e-07	1.87e-07	3.89e-07	1.73e-07	2.02e-07	9.86e-08	1.67e-07	1.33e-06	2.37e-07	1.69e-06	5.09e-07	2.04e-06	5.94e-08	1.36e-07	1.78e-08	3.78e-07	8.64e-08	1.9e-07	8.17e-07	5.97e-07	1.01e-07	9.42e-08	3.43e-08	9.4e-08	1.06e-07	0	2.1e-06	7.76e-06	3.47e-06	1.57e-07	0	7.9e-07	0	3.8e-08	7.76e-08	1.19e-07
Oxtr	1.25e-06	2.92e-06	4.51e-06	3.1e-06	2.95e-06	2.26e-06	3.23e-06	5.02e-06	8.88e-06	1.07e-05	7.26e-06	8.34e-06	6.3e-06	7.58e-06	6.54e-06	6.61e-06	7.62e-06	4.86e-06	1.03e-05	2.72e-06	3.28e-06	5.51e-06	4.69e-06	4.68e-06	7.67e-06	5.17e-06	5.15e-06	5.38e-06	3.88e-06	3.78e-06	3.33e-06	2.74e-06	2.54e-06	5.47e-06	4.44e-06	8.9e-06	6.95e-06	6.2e-07	0	1.71e-05	3.2e-05	1.45e-05	4.67e-06	2.51e-06	2.63e-05	4.23e-06	1.27e-05	3.75e-06	2.58e-06
AVPr1a	9.34e-08	4.36e-06	3.55e-06	7.05e-06	3.31e-06	5.28e-07	1.11e-06	1.73e-07	5.45e-07	2.43e-06	1.41e-06	1.48e-06	3.57e-07	1.44e-06	2.12e-06	1.01e-06	1.24e-05	1.33e-06	4.9e-07	7.08e-07	2.25e-06	9.76e-07	4.82e-07	2.33e-06	1.43e-06	2.83e-07	2.14e-07	1.08e-07	9.93e-07	1.37e-06	6.46e-07	1.52e-06	9.45e-07	5.92e-07	1.62e-06	4.42e-06	1.38e-06	4.23e-07	1.31e-06	2.46e-06	2.48e-07	2e-06	5.46e-07	0	1.3e-06	2.17e-07	7.04e-06	5.1e-06	2.03e-06
Npy1r	5.35e-07	1.24e-05	1.73e-05	1.84e-05	1.7e-05	6.75e-06	1.36e-05	3.91e-05	4.71e-05	7.21e-05	3.2e-05	9.69e-05	6.25e-05	4.03e-05	5.73e-05	8.21e-06	0.000111	4.4e-05	1.71e-05	2.98e-05	4.56e-05	1.65e-05	1.38e-05	2.85e-05	2.24e-05	4.41e-05	9.71e-06	1.58e-05	1.56e-05	3.89e-05	3.05e-05	2.33e-05	3.73e-05	6.42e-05	3.11e-05	2.26e-05	2.46e-05	5.64e-08	0	2.57e-05	2.53e-05	3.89e-06	1.95e-05	1.09e-05	3.47e-05	1.21e-05	1.42e-05	2.55e-05	6.75e-06
[truncated: 245 more columns]
