# Supplementary material for: The Connectome and Chemo-Connectome Databases for Mice Brain Connection Analysis
Source: Front Neuroanat. 2022 Jun 9;16:886925. doi: 10.3389/fnana.2022.886925 (PMC9218099; doi:10.3389/fnana.2022.886925)
Supplement: Supplementary file 4 [file Table_2.XLSX]

## Sheet: input-similarity
	BST	BAC	AVPV	OV	VMH	PVp	ARH	TM	PMv	SO	SBPV	AHN	PVi	SCH	PVa	RCH	TU	PVH	DMH	PD	ADP	MPN	PS	MEPO	AVP	VLPO	MPO	PVpo	VMPO	MM	LM	SUM	PMd	MS	NDB	LHA	LPO	PH	PVHd	ASO	PeF	MH	LH	PVT	PT	PR	RE	Xi	LRN
BST	1	0.869732	0.373922	0.279432	0.612019	0.382361	0.504328	0.534262	0.577913	0.590423	0.544133	0.531436	0.528057	0.506486	0.52157	0.566544	0.685313	0.59203	0.547837	0.805231	0.696569	0.676779	0.532834	0.454168	0.404505	0.457282	0.558924	0.551127	0.498507	0.0458718	0.225832	0.234758	0.217158	0.310268	0.274108	0.483198	0.564624	0.304799	0.431302	0.432532	0.454221	0.408058	0.181242	0.369903	0.385132	0.191182	0.210491	0.174229	-0.185086
BAC	0.869732	1	0.242118	0.16723	0.367212	0.27247	0.357086	0.385983	0.435557	0.436083	0.354016	0.345162	0.319275	0.321054	0.362395	0.38736	0.485561	0.388069	0.328676	0.72498	0.527844	0.522646	0.327256	0.350688	0.241472	0.280658	0.379141	0.417062	0.351658	0.0172738	0.144206	0.118903	0.0949924	0.277155	0.182469	0.30445	0.371432	0.155087	0.247947	0.253968	0.276502	0.315663	0.0516363	0.161587	0.207743	0.0469593	0.0884603	0.0656065	-0.124756
AVPV	0.373922	0.242118	1	0.974924	0.313159	0.355754	0.544228	0.433344	0.412839	0.672303	0.589175	0.572914	0.505569	0.596877	0.639091	0.651613	0.617297	0.718735	0.718817	0.697632	0.798481	0.842664	0.678772	0.921314	0.901557	0.855793	0.876606	0.923185	0.913538	0.0595327	0.314731	0.281518	0.205789	0.420939	0.273708	0.406038	0.652878	0.438761	0.547001	0.418831	0.477571	0.314734	0.148519	0.243555	0.190699	0.135374	0.155837	0.138115	-0.106253
OV	0.279432	0.16723	0.974924	1	0.2014	0.251585	0.424596	0.315674	0.28803	0.587177	0.438625	0.417545	0.365755	0.458019	0.513145	0.523285	0.487539	0.581617	0.584883	0.583418	0.679631	0.728244	0.573033	0.842665	0.802939	0.747171	0.760881	0.831098	0.811049	0.0114147	0.233832	0.181518	0.10914	0.307643	0.191556	0.284506	0.528282	0.315155	0.407767	0.267779	0.329348	0.227401	0.106644	0.17575	0.114371	0.0634564	0.0910335	0.0811272	-0.061031
VMH	0.612019	0.367212	0.313159	0.2014	1	0.550292	0.757504	0.627897	0.673693	0.553838	0.798549	0.810712	0.885706	0.808508	0.781281	0.841908	0.836678	0.759401	0.762344	0.598323	0.566499	0.621495	0.416378	0.342458	0.392955	0.459104	0.528427	0.510488	0.542327	0.0982096	0.214523	0.288889	0.421598	0.183597	0.170588	0.490315	0.448392	0.442672	0.636087	0.774465	0.718266	0.179617	0.0928101	0.191018	0.177512	0.163077	0.151395	0.121955	-0.147935
PVp	0.382361	0.27247	0.355754	0.251585	0.550292	1	0.898116	0.940881	0.958721	0.45267	0.657806	0.584706	0.609694	0.608408	0.648776	0.615376	0.749992	0.660933	0.724454	0.586334	0.511521	0.583147	0.359502	0.415397	0.393645	0.414661	0.47025	0.52266	0.506486	0.441828	0.415484	0.675859	0.824066	0.320403	0.170079	0.424142	0.364902	0.653635	0.488732	0.492296	0.502306	0.201062	0.0583818	0.152474	0.160714	0.168202	0.150989	0.134919	-0.0731711
ARH	0.504328	0.357086	0.544228	0.424596	0.757504	0.898116	1	0.90931	0.909425	0.631387	0.881086	0.828655	0.844272	0.868605	0.898195	0.871709	0.922513	0.857942	0.89997	0.734896	0.695979	0.776346	0.511624	0.587696	0.58724	0.616034	0.673523	0.719999	0.738124	0.306189	0.399405	0.575076	0.694224	0.362664	0.205484	0.526262	0.513326	0.670768	0.684864	0.732591	0.700349	0.277907	0.114076	0.22014	0.206049	0.195521	0.193286	0.16598	-0.0873951
TM	0.534262	0.385983	0.433344	0.315674	0.627897	0.940881	0.90931	1	0.953146	0.64497	0.734623	0.688692	0.6867	0.686028	0.704215	0.712666	0.872184	0.74084	0.798933	0.682905	0.638704	0.684102	0.46302	0.515089	0.501216	0.540729	0.589044	0.60054	0.592037	0.497675	0.541077	0.720912	0.819186	0.408384	0.34826	0.576517	0.526975	0.719009	0.605846	0.598572	0.634206	0.270589	0.104036	0.250333	0.26968	0.272169	0.226466	0.210744	-0.0772948
PMv	0.577913	0.435557	0.412839	0.28803	0.673693	0.958721	0.909425	0.953146	1	0.528576	0.73479	0.682889	0.694926	0.680247	0.706623	0.706635	0.848881	0.750583	0.798063	0.7316	0.648737	0.705634	0.46199	0.479548	0.473665	0.501454	0.58257	0.60648	0.585242	0.433361	0.465818	0.689813	0.81355	0.362831	0.251313	0.529958	0.492001	0.70012	0.578941	0.585042	0.603837	0.251773	0.0950445	0.203907	0.216403	0.223833	0.197823	0.179491	-0.151405
SO	0.590423	0.436083	0.672303	0.587177	0.553838	0.45267	0.631387	0.64497	0.528576	1	0.672439	0.707391	0.651612	0.660084	0.637299	0.716473	0.774095	0.740248	0.725061	0.68477	0.735861	0.750357	0.620115	0.739122	0.729122	0.7791	0.772856	0.729719	0.744538	0.184871	0.380497	0.372963	0.305366	0.50125	0.504939	0.627564	0.735229	0.510196	0.662442	0.606369	0.682865	0.374563	0.158166	0.292622	0.303157	0.292558	0.275972	0.252298	-0.00358073
SBPV	0.544133	0.354016	0.589175	0.438625	0.798549	0.657806	0.881086	0.734623	0.73479	0.672439	1	0.975098	0.969486	0.986854	0.957663	0.949869	0.906346	0.950212	0.944347	0.723551	0.762427	0.811952	0.618663	0.654614	0.707877	0.744113	0.776911	0.77184	0.826051	0.200969	0.402793	0.489861	0.53443	0.460692	0.30794	0.621116	0.654982	0.699293	0.870098	0.935358	0.851618	0.44226	0.256829	0.427258	0.404983	0.37186	0.374547	0.319955	-0.183937
AHN	0.531436	0.345162	0.572914	0.417545	0.810712	0.584706	0.828655	0.688692	0.682889	0.707391	0.975098	1	0.967075	0.966377	0.912128	0.955717	0.898577	0.93645	0.931157	0.698677	0.745479	0.795327	0.630302	0.641149	0.73437	0.782815	0.798437	0.741516	0.819999	0.218183	0.419516	0.475007	0.504132	0.466805	0.360878	0.676025	0.71686	0.711629	0.912925	0.96202	0.924134	0.405538	0.242781	0.364322	0.359474	0.392375	0.364217	0.318716	-0.186822
PVi	0.528057	0.319275	0.505569	0.365755	0.885706	0.609694	0.844272	0.6867	0.694926	0.651612	0.969486	0.967075	1	0.965375	0.918147	0.950588	0.883076	0.925789	0.915597	0.648353	0.668058	0.73183	0.54762	0.556333	0.619918	0.672608	0.698009	0.689774	0.749127	0.181728	0.36662	0.440638	0.508032	0.374068	0.282864	0.622705	0.60799	0.663021	0.868164	0.945784	0.868803	0.368821	0.2252	0.374302	0.349546	0.363947	0.341976	0.292848	-0.178633
SCH	0.506486	0.321054	0.596877	0.458019	0.808508	0.608408	0.868605	0.686028	0.680247	0.660084	0.986854	0.966377	0.965375	1	0.976937	0.965583	0.891049	0.923151	0.926509	0.693627	0.736189	0.794422	0.595049	0.649429	0.692833	0.730961	0.758343	0.765073	0.826742	0.161899	0.345024	0.424349	0.477717	0.407405	0.252186	0.576697	0.613894	0.64136	0.841076	0.924434	0.837569	0.407969	0.241774	0.389749	0.354146	0.305148	0.320037	0.269193	-0.170759
PVa	0.52157	0.362395	0.639091	0.513145	0.781281	0.648776	0.898195	0.704215	0.706623	0.637299	0.957663	0.912128	0.918147	0.976937	1	0.946118	0.890619	0.898105	0.908481	0.743252	0.760537	0.82562	0.584758	0.687322	0.690243	0.714709	0.759065	0.806271	0.844365	0.140701	0.324115	0.401256	0.467106	0.4144	0.216304	0.505554	0.57052	0.571855	0.739493	0.838635	0.751738	0.378648	0.186117	0.33245	0.304956	0.191649	0.230623	0.182711	-0.14851
RCH	0.566544	0.38736	0.651613	0.523285	0.841908	0.615376	0.871709	0.712666	0.706635	0.716473	0.949869	0.955717	0.950588	0.965583	0.946118	1	0.931957	0.932778	0.93657	0.755885	0.769295	0.84017	0.616121	0.690362	0.72542	0.766294	0.801004	0.799985	0.853416	0.186313	0.359904	0.416941	0.471087	0.398405	0.272798	0.612052	0.659501	0.630979	0.8333	0.877066	0.855787	0.330359	0.164793	0.290362	0.274485	0.264947	0.268655	0.236231	-0.170733
TU	0.685313	0.485561	0.617297	0.487539	0.836678	0.749992	0.922513	0.872184	0.848881	0.774095	0.906346	0.898577	0.883076	0.891049	0.890619	0.931957	1	0.908769	0.933029	0.833899	0.82867	0.872948	0.633391	0.67355	0.696205	0.736952	0.799794	0.780752	0.803239	0.299283	0.466205	0.541528	0.603352	0.439629	0.365323	0.655872	0.687758	0.677425	0.773634	0.797561	0.808511	0.333748	0.15531	0.298511	0.297086	0.281773	0.253085	0.227349	-0.136327
PVH	0.59203	0.388069	0.718735	0.581617	0.759401	0.660933	0.857942	0.74084	0.750583	0.740248	0.950212	0.93645	0.925789	0.923151	0.898105	0.932778	0.908769	1	0.976103	0.796197	0.830196	0.884796	0.713336	0.757829	0.803066	0.824816	0.865417	0.87006	0.894735	0.19256	0.448867	0.503552	0.521706	0.47037	0.351158	0.678314	0.743884	0.721916	0.880716	0.852858	0.837599	0.425477	0.23577	0.402143	0.368654	0.400837	0.406408	0.368685	-0.17127
DMH	0.547837	0.328676	0.718817	0.584883	0.762344	0.724454	0.89997	0.798933	0.798063	0.725061	0.944347	0.931157	0.915597	0.926509	0.908481	0.93657	0.933029	0.976103	1	0.770837	0.817241	0.876366	0.693531	0.745699	0.805282	0.828359	0.86096	0.854291	0.887977	0.269787	0.499406	0.582777	0.612935	0.45835	0.361246	0.698435	0.743686	0.768408	0.871144	0.842446	0.845656	0.422153	0.265725	0.403758	0.344339	0.358195	0.310506	0.276983	-0.168995
PD	0.805231	0.72498	0.697632	0.583418	0.598323	0.586334	0.734896	0.682905	0.7316	0.68477	0.723551	0.698677	0.648353	0.693627	0.743252	0.755885	0.833899	0.796197	0.770837	1	0.907115	0.942738	0.666666	0.757261	0.716718	0.712315	0.829795	0.866451	0.818332	0.107469	0.339648	0.363534	0.353878	0.446728	0.267162	0.486665	0.644146	0.483124	0.572801	0.543069	0.561606	0.377205	0.122344	0.237852	0.238511	0.131483	0.157511	0.129384	-0.146267
ADP	0.696569	0.527844	0.798481	0.679631	0.566499	0.511521	0.695979	0.638704	0.648737	0.735861	0.762427	0.745479	0.668058	0.736189	0.760537	0.769295	0.82867	0.830196	0.817241	0.907115	1	0.960065	0.842287	0.858588	0.848804	0.825594	0.924838	0.904984	0.888369	0.102541	0.37264	0.393705	0.336906	0.546992	0.368413	0.545048	0.754282	0.53095	0.640271	0.604111	0.621212	0.399896	0.157262	0.295813	0.282718	0.188878	0.199629	0.169964	-0.167064
MPN	0.676779	0.522646	0.842664	0.728244	0.621495	0.583147	0.776346	0.684102	0.705634	0.750357	0.811952	0.795327	0.73183	0.794422	0.82562	0.84017	0.872948	0.884796	0.876366	0.942738	0.960065	1	0.753691	0.862625	0.87423	0.8619	0.947812	0.958277	0.946489	0.110496	0.372261	0.399488	0.378974	0.466287	0.300224	0.53473	0.732851	0.566891	0.684394	0.641106	0.651733	0.381566	0.161899	0.284097	0.258058	0.189686	0.205311	0.175815	-0.155795
PS	0.532834	0.327256	0.678772	0.573033	0.416378	0.359502	0.511624	0.46302	0.46199	0.620115	0.618663	0.630302	0.54762	0.595049	0.584758	0.616121	0.633391	0.713336	0.693531	0.666666	0.842287	0.753691	1	0.719824	0.779544	0.775939	0.820721	0.744979	0.7562	0.090844	0.364998	0.352475	0.270409	0.48294	0.37593	0.589865	0.791506	0.472116	0.594022	0.510453	0.588018	0.366326	0.178105	0.311217	0.290145	0.199687	0.194015	0.169802	-0.167287
MEPO	0.454168	0.350688	0.921314	0.842665	0.342458	0.415397	0.587696	0.515089	0.479548	0.739122	0.654614	0.641149	0.556333	0.649429	0.687322	0.690362	0.67355	0.757829	0.745699	0.757261	0.858588	0.862625	0.719824	1	0.901619	0.863543	0.892642	0.925438	0.90492	0.163781	0.357928	0.334591	0.248356	0.634824	0.390686	0.46107	0.702447	0.479259	0.59461	0.491484	0.581066	0.40743	0.141306	0.277796	0.278212	0.159693	0.20967	0.183001	-0.132966
AVP	0.404505	0.241472	0.901557	0.802939	0.392955	0.393645	0.58724	0.501216	0.473665	0.729122	0.707877	0.73437	0.619918	0.692833	0.690243	0.72542	0.696205	0.803066	0.805282	0.716718	0.848804	0.87423	0.779544	0.901619	1	0.982588	0.976438	0.901063	0.944539	0.131353	0.440766	0.414407	0.304029	0.571767	0.443541	0.580647	0.845461	0.587608	0.710641	0.596271	0.669556	0.427766	0.228991	0.31649	0.282153	0.263584	0.249894	0.224484	-0.146955
VLPO	0.457282	0.280658	0.855793	0.747171	0.459104	0.414661	0.616034	0.540729	0.501454	0.7791	0.744113	0.782815	0.672608	0.730961	0.714709	0.766294	0.736952	0.824816	0.828359	0.712315	0.825594	0.8619	0.775939	0.863543	0.982588	1	0.969342	0.874481	0.933709	0.160291	0.46779	0.433506	0.337651	0.56583	0.475758	0.640197	0.881858	0.608517	0.752787	0.653444	0.729428	0.447078	0.246774	0.348698	0.321189	0.304869	0.282368	0.254941	-0.14701
MPO	0.558924	0.379141	0.876606	0.760881	0.528427	0.47025	0.673523	0.589044	0.58257	0.772856	0.776911	0.798437	0.698009	0.758343	0.759065	0.801004	0.799794	0.865417	0.86096	0.829795	0.924838	0.947812	0.820721	0.892642	0.976438	0.969342	1	0.933114	0.962528	0.121459	0.421997	0.418524	0.337892	0.543625	0.413716	0.609929	0.857008	0.600143	0.738904	0.651294	0.710962	0.427975	0.217331	0.324379	0.296087	0.257038	0.251016	0.222421	-0.163197
PVpo	0.551127	0.417062	0.923185	0.831098	0.510488	0.52266	0.719999	0.60054	0.60648	0.729719	0.77184	0.741516	0.689774	0.765073	0.806271	0.799985	0.780752	0.87006	0.854291	0.866451	0.904984	0.958277	0.744979	0.925438	0.901063	0.874481	0.933114	1	0.975092	0.0894994	0.371174	0.36715	0.324559	0.474844	0.288398	0.500811	0.704304	0.533785	0.659847	0.588906	0.610068	0.403966	0.182355	0.316601	0.270346	0.172478	0.197254	0.166513	-0.13574
VMPO	0.498507	0.351658	0.913538	0.811049	0.542327	0.506486	0.738124	0.592037	0.585242	0.744538	0.826051	0.819999	0.749127	0.826742	0.844365	0.853416	0.803239	0.894735	0.887977	0.818332	0.888369	0.946489	0.7562	0.90492	0.944539	0.933709	0.962528	0.975092	1	0.0846278	0.376425	0.380694	0.334888	0.483697	0.308468	0.550586	0.759393	0.579418	0.741335	0.681701	0.694399	0.406378	0.202268	0.316422	0.274911	0.226839	0.236866	0.20481	-0.138649
MM	0.0458718	0.0172738	0.0595327	0.0114147	0.0982096	0.441828	0.306189	0.497675	0.433361	0.184871	0.200969	0.218183	0.181728	0.161899	0.140701	0.186313	0.299283	0.19256	0.269787	0.107469	0.102541	0.110496	0.090844	0.163781	0.131353	0.160291	0.121459	0.0894994	0.0846278	1	0.735958	0.755228	0.774069	0.358185	0.504669	0.434455	0.267141	0.548448	0.273029	0.245209	0.416463	0.0374046	0.0328886	0.0629173	0.142301	0.247823	0.162227	0.187164	-0.115699
LM	0.225832	0.144206	0.314731	0.233832	0.214523	0.415484	0.399405	0.541077	0.465818	0.380497	0.402793	0.419516	0.36662	0.345024	0.324115	0.359904	0.466205	0.448867	0.499406	0.339648	0.37264	0.372261	0.364998	0.357928	0.440766	0.46779	0.421997	0.371174	0.376425	0.735958	1	0.805583	0.749521	0.518719	0.771493	0.720293	0.587037	0.669846	0.480607	0.421112	0.533211	0.252926	0.190393	0.228776	0.227961	0.412254	0.211001	0.236355	-0.135729
SUM	0.234758	0.118903	0.281518	0.181518	0.288889	0.675859	0.575076	0.720912	0.689813	0.372963	0.489861	0.475007	0.440638	0.424349	0.401256	0.416941	0.541528	0.503552	0.582777	0.363534	0.393705	0.399488	0.352475	0.334591	0.414407	0.433506	0.418524	0.36715	0.380694	0.755228	0.805583	1	0.90443	0.473297	0.592325	0.695889	0.563269	0.853357	0.538792	0.46204	0.567749	0.323701	0.276697	0.28606	0.260684	0.4452	0.275391	0.286262	-0.173689
PMd	0.217158	0.0949924	0.205789	0.10914	0.421598	0.824066	0.694224	0.819186	0.81355	0.305366	0.53443	0.504132	0.508032	0.477717	0.467106	0.471087	0.603352	0.521706	0.612935	0.353878	0.336906	0.378974	0.270409	0.248356	0.304029	0.337651	0.337892	0.324559	0.334888	0.774069	0.749521	0.90443	1	0.336732	0.428528	0.583628	0.402197	0.782329	0.504691	0.498615	0.558126	0.146611	0.124525	0.171814	0.183284	0.338372	0.21361	0.22345	-0.148332
MS	0.310268	0.277155	0.420939	0.307643	0.183597	0.320403	0.362664	0.408384	0.362831	0.50125	0.460692	0.466805	0.374068	0.407405	0.4144	0.398405	0.439629	0.47037	0.45835	0.446728	0.546992	0.466287	0.48294	0.634824	0.571767	0.56583	0.543625	0.474844	0.483697	0.358185	0.518719	0.473297	0.336732	1	0.738707	0.503359	0.619706	0.432391	0.421144	0.418041	0.532641	0.467343	0.124975	0.200533	0.294615	0.219701	0.202532	0.179301	-0.152924
NDB	0.274108	0.182469	0.273708	0.191556	0.170588	0.170079	0.205484	0.34826	0.251313	0.504939	0.30794	0.360878	0.282864	0.252186	0.216304	0.272798	0.365323	0.351158	0.361246	0.267162	0.368413	0.300224	0.37593	0.390686	0.443541	0.475758	0.413716	0.288398	0.308468	0.504669	0.771493	0.592325	0.428528	0.738707	1	0.746848	0.705457	0.483446	0.409088	0.359286	0.509022	0.34364	0.162981	0.207549	0.262757	0.389043	0.230524	0.244305	-0.165507
LHA	0.483198	0.30445	0.406038	0.284506	0.490315	0.424142	0.526262	0.576517	0.529958	0.627564	0.621116	0.676025	0.622705	0.576697	0.505554	0.612052	0.655872	0.678314	0.698435	0.486665	0.545048	0.53473	0.589865	0.46107	0.580647	0.640197	0.609929	0.500811	0.550586	0.434455	0.720293	0.695889	0.583628	0.503359	0.746848	1	0.86096	0.766521	0.765939	0.64432	0.787053	0.407815	0.345235	0.397438	0.386168	0.573293	0.386618	0.392317	-0.251084
LPO	0.564624	0.371432	0.652878	0.528282	0.448392	0.364902	0.513326	0.526975	0.492001	0.735229	0.654982	0.71686	0.60799	0.613894	0.57052	0.659501	0.687758	0.743884	0.743686	0.644146	0.754282	0.732851	0.791506	0.702447	0.845461	0.881858	0.857008	0.704304	0.759393	0.267141	0.587037	0.563269	0.402197	0.619706	0.705457	0.86096	1	0.663363	0.742891	0.616101	0.760827	0.489125	0.297842	0.392218	0.392295	0.425411	0.337002	0.321019	-0.22271
PH	0.304799	0.155087	0.438761	0.315155	0.442672	0.653635	0.670768	0.719009	0.70012	0.510196	0.699293	0.711629	0.663021	0.64136	0.571855	0.630979	0.677425	0.721916	0.768408	0.483124	0.53095	0.566891	0.472116	0.479259	0.587608	0.608517	0.600143	0.533785	0.579418	0.548448	0.669846	0.853357	0.782329	0.432391	0.483446	0.766521	0.663363	1	0.837003	0.695291	0.764962	0.380162	0.367963	0.400721	0.364125	0.637031	0.456977	0.452661	-0.220219
PVHd	0.431302	0.247947	0.547001	0.407767	0.636087	0.488732	0.684864	0.605846	0.578941	0.662442	0.870098	0.912925	0.868164	0.841076	0.739493	0.8333	0.773634	0.880716	0.871144	0.572801	0.640271	0.684394	0.594022	0.59461	0.710641	0.752787	0.738904	0.659847	0.741335	0.273029	0.480607	0.538792	0.504691	0.421144	0.409088	0.765939	0.742891	0.837003	1	0.907482	0.913224	0.430107	0.347061	0.475571	0.455106	0.625401	0.527458	0.490134	-0.211892
ASO	0.432532	0.253968	0.418831	0.267779	0.774465	0.492296	0.732591	0.598572	0.585042	0.606369	0.935358	0.96202	0.945784	0.924434	0.838635	0.877066	0.797561	0.852858	0.842446	0.543069	0.604111	0.641106	0.510453	0.491484	0.596271	0.653444	0.651294	0.588906	0.681701	0.245209	0.421112	0.46204	0.498615	0.418041	0.359286	0.64432	0.616101	0.695291	0.907482	1	0.907032	0.395986	0.27659	0.391077	0.381044	0.454098	0.412188	0.357511	-0.184271
PeF	0.454221	0.276502	0.477571	0.329348	0.718266	0.502306	0.700349	0.634206	0.603837	0.682865	0.851618	0.924134	0.868803	0.837569	0.751738	0.855787	0.808511	0.837599	0.845656	0.561606	0.621212	0.651733	0.588018	0.581066	0.669556	0.729428	0.710962	0.610068	0.694399	0.416463	0.533211	0.567749	0.558126	0.532641	0.509022	0.787053	0.760827	0.764962	0.913224	0.907032	1	0.38426	0.270964	0.349568	0.374833	0.465354	0.399415	0.372067	-0.213097
MH	0.408058	0.315663	0.314734	0.227401	0.179617	0.201062	0.277907	0.270589	0.251773	0.374563	0.44226	0.405538	0.368821	0.407969	0.378648	0.330359	0.333748	0.425477	0.422153	0.377205	0.399896	0.381566	0.366326	0.40743	0.427766	0.447078	0.427975	0.403966	0.406378	0.0374046	0.252926	0.323701	0.146611	0.467343	0.34364	0.407815	0.489125	0.380162	0.430107	0.395986	0.38426	1	0.82813	0.75682	0.473861	0.330108	0.276684	0.204823	-0.141869
LH	0.181242	0.0516363	0.148519	0.106644	0.0928101	0.0583818	0.114076	0.104036	0.0950445	0.158166	0.256829	0.242781	0.2252	0.241774	0.186117	0.164793	0.15531	0.23577	0.265725	0.122344	0.157262	0.161899	0.178105	0.141306	0.228991	0.246774	0.217331	0.182355	0.202268	0.0328886	0.190393	0.276697	0.124525	0.124975	0.162981	0.345235	0.297842	0.367963	0.347061	0.27659	0.270964	0.82813	1	0.691207	0.32553	0.37219	0.242494	0.196357	-0.166844
PVT	0.369903	0.161587	0.243555	0.17575	0.191018	0.152474	0.22014	0.250333	0.203907	0.292622	0.427258	0.364322	0.374302	0.389749	0.33245	0.290362	0.298511	0.402143	0.403758	0.237852	0.295813	0.284097	0.311217	0.277796	0.31649	0.348698	0.324379	0.316601	0.316422	0.0629173	0.228776	0.28606	0.171814	0.200533	0.207549	0.397438	0.392218	0.400721	0.475571	0.391077	0.349568	0.75682	0.691207	1	0.821351	0.553281	0.462554	0.384782	-0.161112
PT	0.385132	0.207743	0.190699	0.114371	0.177512	0.160714	0.206049	0.26968	0.216403	0.303157	0.404983	0.359474	0.349546	0.354146	0.304956	0.274485	0.297086	0.368654	0.344339	0.238511	0.282718	0.258058	0.290145	0.278212	0.282153	0.321189	0.296087	0.270346	0.274911	0.142301	0.227961	0.260684	0.183284	0.294615	0.262757	0.386168	0.392295	0.364125	0.455106	0.381044	0.374833	0.473861	0.32553	0.821351	1	0.574718	0.53327	0.447973	-0.163997
PR	0.191182	0.0469593	0.135374	0.0634564	0.163077	0.168202	0.195521	0.272169	0.223833	0.292558	0.37186	0.392375	0.363947	0.305148	0.191649	0.264947	0.281773	0.400837	0.358195	0.131483	0.188878	0.189686	0.199687	0.159693	0.263584	0.304869	0.257038	0.172478	0.226839	0.247823	0.412254	0.4452	0.338372	0.219701	0.389043	0.573293	0.425411	0.637031	0.625401	0.454098	0.465354	0.330108	0.37219	0.553281	0.574718	1	0.853583	0.849657	-0.196371
RE	0.210491	0.0884603	0.155837	0.0910335	0.151395	0.150989	0.193286	0.226466	0.197823	0.275972	0.374547	0.364217	0.341976	0.320037	0.230623	0.268655	0.253085	0.406408	0.310506	0.157511	0.199629	0.205311	0.194015	0.20967	0.249894	0.282368	0.251016	0.197254	0.236866	0.162227	0.211001	0.275391	0.21361	0.202532	0.230524	0.386618	0.337002	0.456977	0.527458	0.412188	0.399415	0.276684	0.242494	0.462554	0.53327	0.853583	1	0.9856	-0.17812
Xi	0.174229	0.0656065	0.138115	0.0811272	0.121955	0.134919	0.16598	0.210744	0.179491	0.252298	0.319955	0.318716	0.292848	0.269193	0.182711	0.236231	0.227349	0.368685	0.276983	0.129384	0.169964	0.175815	0.169802	0.183001	0.224484	0.254941	0.222421	0.166513	0.20481	0.187164	0.236355	0.286262	0.22345	0.179301	0.244305	0.392317	0.321019	0.452661	0.490134	0.357511	0.372067	0.204823	0.196357	0.384782	0.447973	0.849657	0.9856	1	-0.164284
LRN	-0.185086	-0.124756	-0.106253	-0.061031	-0.147935	-0.0731711	-0.0873951	-0.0772948	-0.151405	-0.00358073	-0.183937	-0.186822	-0.178633	-0.170759	-0.14851	-0.170733	-0.136327	-0.17127	-0.168995	-0.146267	-0.167064	-0.155795	-0.167287	-0.132966	-0.146955	-0.14701	-0.163197	-0.13574	-0.138649	-0.115699	-0.135729	-0.173689	-0.148332	-0.152924	-0.165507	-0.251084	-0.22271	-0.220219	-0.211892	-0.184271	-0.213097	-0.141869	-0.166844	-0.161112	-0.163997	-0.196371	-0.17812	-0.164284	1
VII	-0.189835	-0.126969	-0.109577	-0.0752567	-0.152694	-0.115627	-0.132723	-0.16145	-0.156443	-0.16199	-0.188333	-0.191692	-0.184092	-0.175084	-0.153261	-0.181296	-0.179955	-0.183034	-0.18447	-0.147726	-0.171735	-0.158262	-0.172725	-0.141753	-0.149646	-0.160893	-0.166373	-0.139413	-0.141338	-0.141882	-0.156811	-0.194797	-0.1563	-0.161841	-0.202604	-0.270556	-0.229842	-0.229609	-0.220976	-0.193437	-0.220069	-0.154646	-0.174658	-0.169502	-0.170461	-0.204885	-0.185295	-0.169583	0.673517
AMB	-0.17935	-0.120368	-0.103744	-0.0738443	-0.142776	-0.10938	-0.130111	-0.156388	-0.144204	-0.185735	-0.176627	-0.180703	-0.171831	-0.163944	-0.141002	-0.165221	-0.174143	-0.162364	-0.1604	-0.139112	-0.162964	-0.149813	-0.164158	-0.128136	-0.14347	-0.155534	-0.158736	-0.128843	-0.131518	-0.141922	-0.149262	-0.190432	-0.148933	-0.157883	-0.200052	-0.263179	-0.222845	-0.219414	-0.20756	-0.179364	-0.210177	-0.144576	-0.169608	-0.156217	-0.160644	-0.19635	-0.176249	-0.161546	0.783673
ACVII	-0.166745	-0.117059	-0.0973055	-0.0709791	-0.136409	-0.116488	-0.133144	-0.169143	-0.142003	-0.185755	-0.166602	-0.167951	-0.16032	-0.154431	-0.141406	-0.158039	-0.176616	-0.1586	-0.156978	-0.134985	-0.152272	-0.143139	-0.140486	-0.127806	-0.12834	-0.141631	-0.145205	-0.125673	-0.12757	-0.107273	-0.132786	-0.154695	-0.125812	-0.138607	-0.164682	-0.202557	-0.182007	-0.175067	-0.174722	-0.168055	-0.181557	-0.141173	-0.139838	-0.143467	-0.152859	-0.166445	-0.157046	-0.137492	0.403258
GRN	-0.229952	-0.158101	-0.134509	-0.0981098	-0.184228	-0.152473	-0.176404	-0.213127	-0.189684	-0.241735	-0.224029	-0.224674	-0.215727	-0.210106	-0.18908	-0.216684	-0.229405	-0.21766	-0.21387	-0.184484	-0.207276	-0.19439	-0.200435	-0.172564	-0.17388	-0.192741	-0.197003	-0.172942	-0.174377	-0.133431	-0.163946	-0.197876	-0.161748	-0.178571	-0.205058	-0.27072	-0.245273	-0.226851	-0.232541	-0.221565	-0.241629	-0.182175	-0.175611	-0.190897	-0.197016	-0.212652	-0.202384	-0.180551	0.693186
PGRN	-0.20732	-0.141245	-0.117465	-0.0823983	-0.164937	-0.126719	-0.144124	-0.177033	-0.169888	-0.185673	-0.202071	-0.205328	-0.196428	-0.187925	-0.164579	-0.191974	-0.198344	-0.192072	-0.192196	-0.162834	-0.18545	-0.172251	-0.184351	-0.151554	-0.159507	-0.171615	-0.178679	-0.149932	-0.15169	-0.146966	-0.167635	-0.203433	-0.163253	-0.171873	-0.210125	-0.279507	-0.241473	-0.234959	-0.228466	-0.205733	-0.232259	-0.168005	-0.181043	-0.178125	-0.181867	-0.211134	-0.19358	-0.17544	0.848718
PSV	-0.144557	-0.101511	-0.0854848	-0.0614386	-0.114505	-0.0933022	-0.113924	-0.121196	-0.119559	-0.155631	-0.143132	-0.146333	-0.138839	-0.130352	-0.118882	-0.135788	-0.127616	-0.14326	-0.140046	-0.115497	-0.130905	-0.12203	-0.1294	-0.107215	-0.115069	-0.127239	-0.127905	-0.109498	-0.110823	-0.110993	-0.124743	-0.151778	-0.119019	-0.127411	-0.156446	-0.209408	-0.17855	-0.173405	-0.167157	-0.14692	-0.16867	-0.118658	-0.135764	-0.123763	-0.127679	-0.151459	-0.136884	-0.120908	0.253846
I5	-0.143302	-0.101031	-0.086672	-0.0621474	-0.114424	-0.0940193	-0.116697	-0.113958	-0.119098	-0.156315	-0.144313	-0.146495	-0.139904	-0.133617	-0.119297	-0.138995	-0.120829	-0.143542	-0.140317	-0.115114	-0.131145	-0.121958	-0.129212	-0.108905	-0.115913	-0.128226	-0.128314	-0.109367	-0.111422	-0.109724	-0.119247	-0.151372	-0.117839	-0.127209	-0.150912	-0.209176	-0.178334	-0.178686	-0.170934	-0.14532	-0.168697	-0.117555	-0.136322	-0.12642	-0.12805	-0.152733	-0.138254	-0.125765	0.249378
V	-0.176927	-0.136101	-0.114431	-0.0857104	-0.152692	-0.130234	-0.156888	-0.158647	-0.158314	-0.207972	-0.188981	-0.192049	-0.179241	-0.176247	-0.165638	-0.180214	-0.171922	-0.17014	-0.166591	-0.156288	-0.168405	-0.167376	-0.133513	-0.146081	-0.150684	-0.161909	-0.169609	-0.142622	-0.151757	-0.102113	-0.094793	-0.163129	-0.122352	-0.149377	-0.149019	-0.212734	-0.201407	-0.20367	-0.200057	-0.184558	-0.20295	-0.161607	-0.170329	-0.152999	-0.170394	-0.17837	-0.179395	-0.155987	0.321572
PC5	-0.186098	-0.12899	-0.117262	-0.0835442	-0.150537	-0.119271	-0.144773	-0.162406	-0.157025	-0.17934	-0.189734	-0.192396	-0.182639	-0.173797	-0.16192	-0.178218	-0.175192	-0.189512	-0.186973	-0.1513	-0.177181	-0.163221	-0.173445	-0.151035	-0.155942	-0.169078	-0.171808	-0.148205	-0.150023	-0.144687	-0.167346	-0.195558	-0.15474	-0.170623	-0.205956	-0.254489	-0.231224	-0.214908	-0.208649	-0.192016	-0.21668	-0.160615	-0.169866	-0.165373	-0.171312	-0.188365	-0.173526	-0.150585	0.3154
P5	-0.202943	-0.146182	-0.124779	-0.091929	-0.164955	-0.142084	-0.166864	-0.198478	-0.177002	-0.228632	-0.207949	-0.210187	-0.196766	-0.189749	-0.179132	-0.187358	-0.208405	-0.192924	-0.187875	-0.167715	-0.193385	-0.180809	-0.176308	-0.159959	-0.166597	-0.182036	-0.185916	-0.159097	-0.161963	-0.15205	-0.174781	-0.207838	-0.166249	-0.184106	-0.216857	-0.253643	-0.236708	-0.223735	-0.214508	-0.207764	-0.229544	-0.17845	-0.181554	-0.177675	-0.194538	-0.207472	-0.196061	-0.16947	0.492306
Acs5	-0.198733	-0.142662	-0.123644	-0.0904579	-0.160034	-0.136635	-0.162753	-0.188916	-0.171726	-0.221975	-0.204966	-0.207774	-0.194639	-0.188635	-0.173695	-0.18778	-0.200779	-0.19234	-0.1877	-0.164117	-0.189486	-0.176531	-0.177405	-0.156973	-0.165821	-0.181261	-0.183541	-0.156399	-0.159398	-0.15462	-0.177618	-0.209556	-0.166923	-0.181845	-0.216942	-0.260449	-0.238028	-0.23344	-0.222232	-0.206058	-0.231049	-0.17287	-0.182196	-0.176217	-0.188007	-0.209854	-0.195533	-0.173844	0.498997
PB	-0.154482	-0.129809	-0.103323	-0.0817555	-0.151336	-0.131678	-0.155479	-0.149547	-0.155158	-0.19332	-0.178281	-0.178923	-0.159899	-0.164543	-0.171826	-0.157105	-0.162321	-0.128353	-0.118955	-0.154506	-0.158026	-0.167174	-0.0763556	-0.135939	-0.133516	-0.138329	-0.157255	-0.131523	-0.14514	-0.0466952	0.000143466	-0.106337	-0.0770495	-0.130513	-0.0729758	-0.0974895	-0.138928	-0.134287	-0.133697	-0.16299	-0.164123	-0.166632	-0.155964	-0.120309	-0.170444	-0.123868	-0.160829	-0.122202	0.263199
SUT	-0.180944	-0.127879	-0.11222	-0.0838327	-0.150008	-0.131246	-0.152908	-0.185857	-0.161788	-0.209512	-0.18761	-0.189895	-0.176723	-0.169137	-0.164223	-0.166894	-0.190874	-0.174472	-0.170005	-0.150906	-0.174908	-0.164069	-0.156329	-0.144325	-0.149989	-0.163894	-0.167966	-0.144638	-0.146988	-0.138218	-0.159618	-0.187814	-0.150543	-0.166959	-0.196955	-0.221165	-0.21137	-0.194247	-0.18657	-0.18866	-0.205973	-0.163075	-0.163613	-0.155628	-0.17483	-0.179146	-0.171785	-0.143423	0.338492
RPA	-0.0971127	-0.0624756	-0.062996	-0.0143815	-0.0976278	0.00769121	0.00184214	0.0808896	-0.0979231	0.26771	-0.113993	-0.114058	-0.11276	-0.105542	-0.0927884	-0.102465	-0.0124595	-0.109727	-0.104018	-0.0892708	-0.0983549	-0.0967852	-0.0923372	-0.0696	-0.0880288	-0.0702843	-0.0973771	-0.0845125	-0.0870089	-0.0207923	-0.0487377	-0.0724124	-0.0923242	-0.0726574	-0.0334575	-0.116342	-0.115366	-0.130409	-0.12617	-0.10939	-0.118338	-0.0564441	-0.0873576	-0.067083	-0.0615214	-0.093167	-0.0838485	-0.0776168	0.601147
IO	-0.14811	-0.10263	-0.0898676	-0.0612018	-0.123642	-0.0785461	-0.111124	-0.0871838	-0.119771	-0.113895	-0.14887	-0.147021	-0.141963	-0.140947	-0.122366	-0.133209	-0.127283	-0.127205	-0.108541	-0.123107	-0.1357	-0.130541	-0.122655	-0.101684	-0.112486	-0.124109	-0.127266	-0.112778	-0.111308	-0.0869786	-0.0936833	-0.0961942	-0.103634	-0.09607	-0.0806206	-0.119756	-0.121928	-0.114425	-0.136381	-0.134914	-0.140506	-0.0878682	-0.0781017	-0.108958	-0.11793	-0.110318	-0.111663	-0.0998545	0.569798
AP	-0.0802066	-0.0578224	-0.0452251	-0.028184	-0.0599533	-0.0269922	-0.0520945	-0.0204108	-0.0582769	-0.0567367	-0.075983	-0.0774794	-0.0712939	-0.0700461	-0.0558589	-0.0623499	-0.0553292	-0.0557575	-0.0404846	-0.061658	-0.070343	-0.0654373	-0.0694224	-0.0407346	-0.0632767	-0.0699038	-0.069805	-0.0525024	-0.0557427	-0.058692	-0.0606405	-0.0825334	-0.0641624	-0.0718911	-0.074764	-0.119687	-0.102318	-0.099054	-0.0880456	-0.0666427	-0.0934836	-0.0493654	-0.0756176	-0.0607638	-0.0706346	-0.0901291	-0.0791913	-0.0755984	0.433024
DCN	-0.0776291	-0.0553251	-0.0452296	-0.0288587	-0.0621	-0.0326881	-0.0591986	-0.024293	-0.0595234	-0.067045	-0.0778075	-0.0792902	-0.0735506	-0.0726902	-0.0587722	-0.0652224	-0.0571511	-0.0589631	-0.0451142	-0.0613376	-0.0695141	-0.0655645	-0.0686147	-0.0410091	-0.0627598	-0.0703031	-0.0693889	-0.0531856	-0.056986	-0.0585719	-0.0586042	-0.0816278	-0.064467	-0.0687744	-0.0700037	-0.11786	-0.0996066	-0.0987109	-0.0893671	-0.0686099	-0.0940694	-0.0469738	-0.0722256	-0.0586753	-0.0668012	-0.0862914	-0.0756473	-0.0724226	0.404018
ECU	-0.108177	-0.0759791	-0.0634452	-0.0403219	-0.0861536	-0.0497842	-0.0764471	-0.0418615	-0.084937	-0.0763077	-0.108118	-0.109888	-0.103682	-0.100979	-0.0842828	-0.0975655	-0.0729857	-0.0936575	-0.0821408	-0.0852239	-0.0971332	-0.0907657	-0.0972053	-0.0675528	-0.0870657	-0.0951401	-0.0961529	-0.0771359	-0.0807335	-0.0788471	-0.078373	-0.111373	-0.0893784	-0.0943934	-0.0995761	-0.162031	-0.137273	-0.138319	-0.127907	-0.101284	-0.129332	-0.0732721	-0.101705	-0.088512	-0.093803	-0.119197	-0.105477	-0.100084	0.444926
NTS	-0.12044	-0.084342	-0.0757461	-0.05233	-0.0989542	-0.0694259	-0.098174	-0.073447	-0.0990774	-0.123119	-0.126877	-0.128379	-0.121074	-0.119055	-0.100965	-0.116565	-0.0966837	-0.111679	-0.101473	-0.0988108	-0.114575	-0.10622	-0.112225	-0.0856025	-0.102732	-0.11302	-0.112599	-0.0916836	-0.0954377	-0.0973591	-0.0961357	-0.132761	-0.103529	-0.113695	-0.124859	-0.184146	-0.157095	-0.160518	-0.148363	-0.121496	-0.149769	-0.0937959	-0.120741	-0.105118	-0.11197	-0.137564	-0.124876	-0.116804	0.444698
DMX	-0.114561	-0.0827516	-0.0694321	-0.0473687	-0.0914324	-0.0572012	-0.086758	-0.0660144	-0.0897175	-0.112589	-0.116793	-0.11855	-0.110773	-0.10894	-0.091063	-0.104005	-0.0949536	-0.0954472	-0.0815876	-0.0922048	-0.106913	-0.0986017	-0.104502	-0.0747871	-0.0953636	-0.104895	-0.104662	-0.0831262	-0.0864805	-0.0935178	-0.0925572	-0.125052	-0.0965345	-0.109245	-0.122595	-0.175436	-0.149169	-0.148233	-0.135113	-0.110071	-0.140432	-0.0864498	-0.115423	-0.0954734	-0.105959	-0.130405	-0.11787	-0.110248	0.510584
PAS	-0.123273	-0.0870857	-0.0726834	-0.0490085	-0.0982479	-0.0640556	-0.0954303	-0.069397	-0.097534	-0.11894	-0.122947	-0.125014	-0.117769	-0.114829	-0.0961539	-0.110787	-0.102464	-0.106235	-0.0928305	-0.0976471	-0.110916	-0.103791	-0.110459	-0.0777877	-0.0990454	-0.110086	-0.10955	-0.0880852	-0.0919583	-0.0937786	-0.0990759	-0.129128	-0.101509	-0.108363	-0.120662	-0.184142	-0.155327	-0.15438	-0.143372	-0.115446	-0.146704	-0.0860693	-0.114833	-0.0992108	-0.106352	-0.133183	-0.118698	-0.111822	0.459929
Pa5	-0.0922777	-0.0634236	-0.0552319	-0.0358711	-0.0728375	-0.0506411	-0.0640896	-0.0524283	-0.074712	-0.0605551	-0.0922562	-0.0931474	-0.0903815	-0.0866747	-0.0746594	-0.0914487	-0.0645506	-0.094631	-0.093553	-0.0721239	-0.0832991	-0.0763823	-0.08606	-0.0698358	-0.0741149	-0.0798173	-0.0814729	-0.0693914	-0.0705985	-0.0661382	-0.071092	-0.0946468	-0.0759121	-0.0797534	-0.0918216	-0.139255	-0.116692	-0.121634	-0.115318	-0.0924942	-0.109087	-0.0714529	-0.0888512	-0.0845076	-0.0809348	-0.101492	-0.090802	-0.0855259	0.229222
SPVC	-0.107128	-0.0741155	-0.0634905	-0.0443809	-0.084621	-0.0660895	-0.0835948	-0.0719475	-0.0855444	-0.110392	-0.106366	-0.107845	-0.103727	-0.0998349	-0.0856492	-0.103905	-0.0776094	-0.105279	-0.102873	-0.0838423	-0.096233	-0.0887313	-0.098415	-0.0781163	-0.0854018	-0.0945497	-0.0942169	-0.0791258	-0.0808241	-0.080879	-0.0773064	-0.111661	-0.0876098	-0.0931971	-0.107858	-0.161534	-0.13436	-0.137971	-0.130512	-0.10617	-0.126238	-0.0826472	-0.101923	-0.0950187	-0.0933375	-0.116433	-0.104297	-0.0980132	0.301679
ISN	-0.120581	-0.0852335	-0.0753321	-0.0537371	-0.0985404	-0.0789903	-0.100929	-0.0853502	-0.100773	-0.131907	-0.125021	-0.126563	-0.120821	-0.117856	-0.102709	-0.122059	-0.0955364	-0.120631	-0.117159	-0.098979	-0.112101	-0.105337	-0.107554	-0.0932062	-0.100349	-0.110357	-0.110786	-0.0931358	-0.0966038	-0.0877663	-0.087212	-0.125156	-0.0964815	-0.106468	-0.118612	-0.176886	-0.150936	-0.156909	-0.149416	-0.123363	-0.144557	-0.0988359	-0.118399	-0.108441	-0.110004	-0.132164	-0.121971	-0.113369	0.264131
SPVI	-0.130958	-0.0907445	-0.0779388	-0.0547081	-0.103566	-0.0816797	-0.103605	-0.0958558	-0.105484	-0.138838	-0.130439	-0.132294	-0.127186	-0.12228	-0.105015	-0.127073	-0.105843	-0.128911	-0.125486	-0.102743	-0.117949	-0.108823	-0.120351	-0.0961072	-0.104787	-0.116148	-0.115564	-0.097048	-0.0991923	-0.0999522	-0.103029	-0.137788	-0.107506	-0.114483	-0.136276	-0.198002	-0.164675	-0.168582	-0.159834	-0.13021	-0.154768	-0.102066	-0.124828	-0.116284	-0.11467	-0.142719	-0.127775	-0.119678	0.330955
SPVO	-0.139608	-0.096999	-0.0838479	-0.0594222	-0.110787	-0.0896501	-0.111421	-0.105281	-0.113656	-0.150369	-0.13975	-0.14165	-0.136263	-0.131024	-0.113314	-0.137191	-0.1129	-0.139941	-0.137471	-0.110308	-0.126431	-0.116816	-0.128118	-0.105409	-0.112221	-0.124054	-0.123794	-0.104726	-0.106858	-0.106222	-0.109918	-0.14648	-0.11427	-0.122069	-0.14499	-0.209184	-0.174812	-0.179015	-0.170685	-0.140465	-0.164751	-0.111531	-0.133225	-0.125325	-0.123154	-0.151679	-0.136631	-0.127613	0.306243
MDRN	-0.152472	-0.105861	-0.089725	-0.0613339	-0.12164	-0.087723	-0.114461	-0.100741	-0.122315	-0.142178	-0.152019	-0.154173	-0.146962	-0.142415	-0.121999	-0.14383	-0.122323	-0.141381	-0.134246	-0.120518	-0.137703	-0.127907	-0.13793	-0.106382	-0.121461	-0.133482	-0.134582	-0.111563	-0.114725	-0.112854	-0.112185	-0.156198	-0.124099	-0.131875	-0.150394	-0.222128	-0.187957	-0.188528	-0.178424	-0.148834	-0.178626	-0.114861	-0.140301	-0.130323	-0.133561	-0.163788	-0.147319	-0.137744	0.557469
XII	-0.128522	-0.0894036	-0.0756362	-0.0525319	-0.10199	-0.0758756	-0.0995644	-0.0866575	-0.102872	-0.132415	-0.127964	-0.129937	-0.124018	-0.119842	-0.102328	-0.122329	-0.0997761	-0.11973	-0.113256	-0.101053	-0.115483	-0.107219	-0.116178	-0.0896666	-0.10249	-0.113686	-0.113344	-0.0938246	-0.0964971	-0.0971926	-0.0981596	-0.134157	-0.105092	-0.111883	-0.130071	-0.191694	-0.160391	-0.162776	-0.153485	-0.125765	-0.15171	-0.09701	-0.120429	-0.110088	-0.112377	-0.139613	-0.125092	-0.117343	0.415507
LIN	-0.172845	-0.118907	-0.102918	-0.0728135	-0.137728	-0.1096	-0.134508	-0.139753	-0.140901	-0.181687	-0.172995	-0.175376	-0.168233	-0.16222	-0.140284	-0.166987	-0.152659	-0.167182	-0.164707	-0.136681	-0.157702	-0.145247	-0.159312	-0.128425	-0.138912	-0.152922	-0.153447	-0.128656	-0.131122	-0.133451	-0.142924	-0.182046	-0.142715	-0.152109	-0.183962	-0.254095	-0.214456	-0.215931	-0.205877	-0.173379	-0.203065	-0.138346	-0.160703	-0.153632	-0.153695	-0.186784	-0.167876	-0.156288	0.555638
PARN	-0.159481	-0.111275	-0.0990187	-0.0703881	-0.129449	-0.10431	-0.130535	-0.124912	-0.133439	-0.170477	-0.164364	-0.166189	-0.158506	-0.154232	-0.135253	-0.157753	-0.137941	-0.158185	-0.154361	-0.129292	-0.149257	-0.138463	-0.146047	-0.123275	-0.132403	-0.145336	-0.145915	-0.122858	-0.126346	-0.121796	-0.126581	-0.168381	-0.131545	-0.142955	-0.164902	-0.230299	-0.199013	-0.201853	-0.192174	-0.163029	-0.189739	-0.131178	-0.151948	-0.143709	-0.145902	-0.172897	-0.158436	-0.1462	0.407063
PHY	-0.167669	-0.119616	-0.0988187	-0.0719306	-0.136096	-0.108497	-0.132546	-0.142936	-0.137228	-0.176284	-0.165306	-0.166935	-0.15771	-0.155758	-0.133702	-0.160141	-0.159381	-0.15408	-0.142799	-0.136721	-0.149697	-0.144149	-0.14188	-0.12091	-0.128011	-0.13982	-0.145573	-0.123866	-0.127609	-0.0894867	-0.0892487	-0.14008	-0.109403	-0.124084	-0.130481	-0.206069	-0.18303	-0.17685	-0.178382	-0.160988	-0.179891	-0.130314	-0.141047	-0.135282	-0.142493	-0.157123	-0.155208	-0.139943	0.364869
x	-0.148791	-0.104154	-0.088438	-0.0627163	-0.118242	-0.0938016	-0.117367	-0.113192	-0.121347	-0.158952	-0.147776	-0.150063	-0.143593	-0.137995	-0.118662	-0.143642	-0.123933	-0.145803	-0.140626	-0.117591	-0.133504	-0.124351	-0.134483	-0.109945	-0.118385	-0.130504	-0.131034	-0.110281	-0.112623	-0.113266	-0.119189	-0.154039	-0.121679	-0.128151	-0.151481	-0.219256	-0.183758	-0.185722	-0.177424	-0.14814	-0.173934	-0.117034	-0.139354	-0.130219	-0.129887	-0.159286	-0.14366	-0.133706	0.303286
IRN	-0.192276	-0.132436	-0.114057	-0.0804417	-0.154177	-0.121433	-0.149031	-0.157699	-0.158141	-0.199548	-0.193106	-0.195709	-0.186826	-0.180651	-0.157313	-0.184104	-0.175553	-0.182998	-0.178831	-0.152601	-0.175995	-0.162626	-0.174913	-0.141901	-0.154105	-0.1693	-0.170779	-0.143041	-0.146078	-0.147031	-0.156866	-0.200657	-0.158508	-0.168771	-0.20268	-0.275404	-0.235236	-0.235232	-0.224085	-0.192776	-0.224728	-0.154262	-0.176679	-0.16911	-0.172719	-0.206365	-0.187087	-0.172837	0.642411
RO	-0.202444	-0.14114	-0.108465	-0.0740667	-0.164295	-0.117868	-0.151055	-0.143547	-0.161263	-0.179553	-0.1925	-0.1902	-0.182713	-0.181571	-0.162297	-0.177695	-0.178121	-0.167287	-0.149747	-0.159892	-0.176788	-0.166362	-0.163136	-0.12901	-0.138288	-0.15639	-0.161454	-0.142688	-0.143132	-0.10103	-0.105848	-0.142531	-0.1285	-0.140016	-0.129941	-0.192665	-0.183101	-0.16071	-0.17369	-0.176873	-0.19419	-0.13556	-0.132423	-0.147538	-0.164424	-0.159008	-0.161469	-0.141244	0.739993
CENT	-0.0927706	-0.0659144	-0.0551854	-0.040084	-0.0743631	-0.0601057	-0.0753032	-0.0805114	-0.0757373	-0.103154	-0.0923144	-0.0929564	-0.0898952	-0.0870742	-0.0775208	-0.0926346	-0.090595	-0.0941738	-0.0935752	-0.0738739	-0.0830121	-0.0776522	-0.0801648	-0.069942	-0.0721534	-0.0801681	-0.0806645	-0.0700027	-0.0718117	-0.0595916	-0.0686928	-0.0875959	-0.0675279	-0.07661	-0.0890464	-0.127275	-0.108374	-0.109814	-0.106804	-0.0932891	-0.104885	-0.0793128	-0.0872813	-0.0820918	-0.082095	-0.095503	-0.0900277	-0.0825771	0.050813
FN	-0.0982883	-0.0685684	-0.0593038	-0.0430567	-0.077942	-0.0664839	-0.0807862	-0.0985945	-0.0816735	-0.112518	-0.0979966	-0.0989959	-0.0960086	-0.0921175	-0.0808399	-0.0992645	-0.103836	-0.103215	-0.102894	-0.0777675	-0.0885437	-0.0818908	-0.0894767	-0.0764765	-0.0777513	-0.0869443	-0.0861388	-0.0750175	-0.0760691	-0.0724757	-0.0842124	-0.102234	-0.0784472	-0.0838418	-0.107628	-0.14487	-0.120231	-0.122166	-0.117257	-0.100362	-0.114151	-0.0834411	-0.0931486	-0.0881694	-0.0861708	-0.104308	-0.0949632	-0.0888212	0.0458382
LING	-0.0760025	-0.052913	-0.0461884	-0.0332108	-0.0597173	-0.0485371	-0.0614699	-0.0679465	-0.0612227	-0.0847151	-0.0754022	-0.0760407	-0.0742863	-0.0713621	-0.0621777	-0.0768669	-0.0759756	-0.0805328	-0.0804243	-0.0594667	-0.0684562	-0.0626978	-0.0702971	-0.0591643	-0.0605689	-0.0676342	-0.0667051	-0.0579133	-0.0587992	-0.0545337	-0.0642747	-0.07778	-0.0591876	-0.0651574	-0.0808051	-0.113519	-0.0941075	-0.0958146	-0.0922117	-0.0770327	-0.0885606	-0.0643659	-0.0727235	-0.0688196	-0.0665856	-0.0814067	-0.0740317	-0.0698429	0.0508189
NOD	-0.0794268	-0.0551495	-0.0480831	-0.0330043	-0.0629546	-0.0477736	-0.0599287	-0.0641053	-0.0652624	-0.069605	-0.079491	-0.0801235	-0.0781537	-0.0749228	-0.0650803	-0.080163	-0.0757666	-0.0843766	-0.0840312	-0.0624697	-0.0717577	-0.0659556	-0.0737802	-0.0619283	-0.0635406	-0.0692739	-0.0699789	-0.0606081	-0.0614878	-0.0565415	-0.0675829	-0.0813353	-0.0639101	-0.0678837	-0.0826196	-0.118109	-0.0985027	-0.10095	-0.0967547	-0.0813385	-0.0929938	-0.0667616	-0.0763846	-0.0720692	-0.0696832	-0.0853971	-0.0773074	-0.0728582	0.0784692
UVU	-0.152638	-0.106729	-0.090542	-0.0633247	-0.12317	-0.0913571	-0.117327	-0.123856	-0.125979	-0.143746	-0.153632	-0.156077	-0.148452	-0.141958	-0.125741	-0.147238	-0.147547	-0.150992	-0.145205	-0.122283	-0.138347	-0.129534	-0.136748	-0.108611	-0.121208	-0.133537	-0.134981	-0.115583	-0.118172	-0.111138	-0.134053	-0.155798	-0.123986	-0.130624	-0.159286	-0.219357	-0.185773	-0.181877	-0.174303	-0.155735	-0.178714	-0.124102	-0.143521	-0.13024	-0.134617	-0.161618	-0.146013	-0.132817	0.222789
ICB	-0.135357	-0.0947841	-0.0813464	-0.0588603	-0.107499	-0.0928227	-0.109982	-0.135318	-0.112905	-0.149528	-0.134422	-0.136281	-0.131477	-0.125672	-0.109314	-0.135112	-0.139838	-0.141187	-0.139809	-0.10723	-0.121559	-0.113	-0.122938	-0.10684	-0.107289	-0.118236	-0.11883	-0.102568	-0.103774	-0.103079	-0.123053	-0.141435	-0.110103	-0.115673	-0.147694	-0.199354	-0.166003	-0.167306	-0.162647	-0.138375	-0.15708	-0.114169	-0.127428	-0.121912	-0.118434	-0.143502	-0.128441	-0.120117	0.0448255
VeCB	-0.150127	-0.110361	-0.0917849	-0.0681239	-0.121957	-0.10393	-0.12395	-0.144856	-0.126473	-0.169501	-0.149249	-0.151136	-0.1439	-0.139891	-0.124905	-0.148781	-0.153984	-0.149275	-0.145098	-0.124289	-0.135273	-0.13083	-0.12338	-0.119216	-0.118761	-0.12909	-0.13374	-0.114911	-0.118537	-0.086683	-0.0929258	-0.134769	-0.10231	-0.118301	-0.132169	-0.191909	-0.169762	-0.168195	-0.16796	-0.148907	-0.16452	-0.128927	-0.13696	-0.127889	-0.131863	-0.144506	-0.140811	-0.126523	0.0827501
CUL	-0.0759171	-0.0522575	-0.0457764	-0.0328774	-0.059842	-0.0515359	-0.0627002	-0.0779092	-0.0628844	-0.0870976	-0.0757264	-0.0763486	-0.0744949	-0.0713275	-0.0623672	-0.0774064	-0.0803944	-0.0806573	-0.0812079	-0.0594783	-0.0684858	-0.0626494	-0.0707463	-0.0595615	-0.0601453	-0.0672248	-0.0663909	-0.0579298	-0.0585342	-0.0578502	-0.0764257	-0.0807111	-0.0617547	-0.0657005	-0.0838739	-0.114306	-0.0942527	-0.0975155	-0.0933108	-0.0775576	-0.0887945	-0.0643901	-0.0723504	-0.0704531	-0.0664488	-0.0821717	-0.0740263	-0.0698634	-0.00184667
PYR	-0.073088	-0.0503756	-0.0442235	-0.0319786	-0.0573244	-0.0480332	-0.0611624	-0.0767803	-0.059151	-0.0870635	-0.0726185	-0.0732728	-0.0716692	-0.0686103	-0.0595468	-0.0749139	-0.082037	-0.0779976	-0.0784946	-0.0568988	-0.065735	-0.0599435	-0.0682691	-0.0585891	-0.0578901	-0.0652806	-0.0637909	-0.0557215	-0.0562566	-0.0557369	-0.075669	-0.0778949	-0.0586759	-0.0632985	-0.0870251	-0.111645	-0.0911724	-0.0946099	-0.0906259	-0.0744631	-0.0855421	-0.06208	-0.0700864	-0.068329	-0.0639185	-0.0795554	-0.0717269	-0.068049	-0.0220472
IP	-0.102625	-0.0709916	-0.0613172	-0.0442137	-0.0810844	-0.0714437	-0.0847675	-0.106371	-0.0853448	-0.113518	-0.10249	-0.103394	-0.100016	-0.0960914	-0.084428	-0.103769	-0.109435	-0.107371	-0.107259	-0.0808324	-0.0925812	-0.0851197	-0.0941509	-0.0788501	-0.0804614	-0.0900047	-0.0892776	-0.0784427	-0.0792455	-0.0778188	-0.0976707	-0.107563	-0.0834115	-0.0881589	-0.114542	-0.151145	-0.125197	-0.124812	-0.121345	-0.105115	-0.119164	-0.0866331	-0.0963966	-0.0927684	-0.0898565	-0.109638	-0.096921	-0.0914985	0.00472585
DN	-0.102382	-0.0708584	-0.0597397	-0.0435881	-0.082419	-0.07199	-0.086311	-0.100212	-0.0861651	-0.115321	-0.103949	-0.104531	-0.0995541	-0.0969293	-0.0858742	-0.104006	-0.105339	-0.104072	-0.102145	-0.0821889	-0.092578	-0.0861029	-0.0912895	-0.0716216	-0.077745	-0.0878795	-0.0876588	-0.0786916	-0.0798047	-0.0761981	-0.0934129	-0.103331	-0.0828611	-0.0857395	-0.108747	-0.142687	-0.118873	-0.113597	-0.110614	-0.10671	-0.11771	-0.0857381	-0.0929515	-0.0884509	-0.0898927	-0.108353	-0.0968795	-0.090415	-0.00513547
SIM	-0.115712	-0.0796583	-0.0673864	-0.0490414	-0.0934373	-0.0800182	-0.095867	-0.112601	-0.0976641	-0.125664	-0.117825	-0.118356	-0.112521	-0.109518	-0.0977666	-0.116692	-0.11884	-0.117071	-0.114881	-0.0932176	-0.104891	-0.097769	-0.103006	-0.0782181	-0.0880219	-0.0998617	-0.0992998	-0.0890726	-0.0904353	-0.0853554	-0.109254	-0.116472	-0.0939717	-0.0965898	-0.123826	-0.16018	-0.133915	-0.129349	-0.123913	-0.120858	-0.132545	-0.0965669	-0.104868	-0.0994109	-0.101374	-0.122154	-0.111137	-0.102341	0.019101
COPY	-0.154341	-0.106349	-0.0944703	-0.0648018	-0.123409	-0.0939317	-0.116964	-0.124948	-0.128827	-0.13008	-0.15686	-0.157906	-0.152854	-0.146826	-0.129466	-0.156993	-0.145949	-0.163344	-0.162848	-0.123473	-0.14161	-0.130815	-0.143542	-0.120001	-0.124323	-0.134422	-0.137347	-0.120521	-0.122053	-0.109734	-0.138586	-0.159714	-0.126245	-0.132273	-0.165603	-0.227758	-0.190974	-0.192694	-0.186487	-0.159705	-0.180625	-0.129569	-0.147318	-0.142091	-0.136527	-0.167542	-0.1495	-0.140277	0.0692501
PFL	-0.0834503	-0.0582658	-0.0505544	-0.0349862	-0.0678223	-0.0520196	-0.0669294	-0.0563641	-0.0704022	-0.0815184	-0.0853827	-0.0858753	-0.0836918	-0.0802552	-0.0703427	-0.0864182	-0.0688361	-0.0896453	-0.0891778	-0.0668994	-0.0763895	-0.0704896	-0.0776585	-0.0651392	-0.0665645	-0.0715393	-0.0738414	-0.0649849	-0.0657512	-0.0591023	-0.0638445	-0.086857	-0.0684244	-0.0712715	-0.086858	-0.123223	-0.103045	-0.105007	-0.10232	-0.0870603	-0.0981931	-0.070232	-0.0792662	-0.0772562	-0.0733662	-0.0910877	-0.0813714	-0.0768657	-0.0096762
FOTU	-0.110131	-0.0757952	-0.0601898	-0.0461743	-0.0918175	-0.0797436	-0.0967352	-0.115484	-0.0951093	-0.132643	-0.115399	-0.11515	-0.104892	-0.105526	-0.0969988	-0.110155	-0.119882	-0.102347	-0.0946259	-0.0920448	-0.0998766	-0.0956017	-0.0896956	-0.0561376	-0.0762749	-0.092194	-0.0899372	-0.0858905	-0.0876427	-0.079367	-0.0981134	-0.100388	-0.0880769	-0.0856211	-0.111251	-0.129039	-0.109802	-0.0914162	-0.0853626	-0.11895	-0.121468	-0.089934	-0.0889912	-0.0810342	-0.0968476	-0.111286	-0.106328	-0.0938928	-0.0117775
DEC	-0.154358	-0.106092	-0.0875356	-0.0658252	-0.127746	-0.108804	-0.130866	-0.155552	-0.132436	-0.176439	-0.160018	-0.16049	-0.149006	-0.146758	-0.133938	-0.152939	-0.163538	-0.148219	-0.141133	-0.12781	-0.140734	-0.1337	-0.131332	-0.091239	-0.113279	-0.131765	-0.130498	-0.119895	-0.122141	-0.111661	-0.13752	-0.147778	-0.125025	-0.124131	-0.158036	-0.194745	-0.165632	-0.148581	-0.141204	-0.164679	-0.173369	-0.127951	-0.132398	-0.121622	-0.136049	-0.157956	-0.147497	-0.130952	0.104294
AN	-0.143186	-0.099168	-0.0807706	-0.0592755	-0.117622	-0.0973733	-0.117106	-0.136567	-0.122676	-0.150671	-0.147513	-0.148585	-0.13753	-0.13442	-0.123643	-0.140525	-0.146891	-0.13783	-0.130991	-0.118176	-0.130354	-0.123565	-0.121599	-0.0864244	-0.105372	-0.121108	-0.121244	-0.111127	-0.112987	-0.103496	-0.129736	-0.137462	-0.115993	-0.117044	-0.148629	-0.182132	-0.156012	-0.138658	-0.132684	-0.152435	-0.161739	-0.118708	-0.123393	-0.112887	-0.126573	-0.147306	-0.137149	-0.121016	0.0628693
PRM	-0.14472	-0.100524	-0.0844842	-0.0610763	-0.117554	-0.0967371	-0.115912	-0.134986	-0.121836	-0.150965	-0.147254	-0.148331	-0.140468	-0.135399	-0.122035	-0.143168	-0.147613	-0.145396	-0.142127	-0.117685	-0.132008	-0.12381	-0.126882	-0.0996651	-0.111379	-0.125022	-0.125661	-0.112163	-0.113589	-0.101831	-0.128626	-0.144159	-0.1172	-0.121215	-0.156693	-0.198403	-0.168056	-0.160143	-0.154077	-0.150916	-0.164658	-0.120769	-0.130585	-0.122756	-0.127218	-0.151044	-0.137154	-0.123886	0.0620801
FL	-0.137714	-0.0992879	-0.0827266	-0.0611154	-0.113695	-0.0918266	-0.11124	-0.118793	-0.118534	-0.146205	-0.140834	-0.143418	-0.135227	-0.128397	-0.118559	-0.134844	-0.136554	-0.137151	-0.13412	-0.114811	-0.126664	-0.121467	-0.116522	-0.103219	-0.110512	-0.119647	-0.124321	-0.107433	-0.110124	-0.0926354	-0.109192	-0.137565	-0.107624	-0.116155	-0.139117	-0.18706	-0.163376	-0.15752	-0.154451	-0.144379	-0.158411	-0.120268	-0.129948	-0.117886	-0.123476	-0.142803	-0.132071	-0.115573	0.108062
MARN	-0.187045	-0.124508	-0.103503	-0.0753973	-0.150707	-0.12565	-0.141421	-0.181052	-0.155262	-0.193388	-0.177736	-0.175427	-0.169564	-0.165295	-0.154796	-0.16688	-0.190946	-0.168479	-0.166132	-0.147689	-0.167862	-0.154602	-0.161244	-0.135676	-0.132994	-0.149997	-0.153194	-0.13744	-0.136179	-0.11697	-0.146829	-0.156207	-0.134921	-0.147679	-0.172338	-0.191912	-0.185484	-0.148434	-0.155289	-0.171658	-0.184111	-0.145956	-0.118405	-0.145516	-0.157134	-0.145117	-0.141741	-0.119147	0.657081
PPY	-0.187871	-0.128349	-0.0951431	-0.0512391	-0.143082	-0.0758723	-0.0755814	-0.0865399	-0.156138	0.0378666	-0.167271	-0.164794	-0.158708	-0.148094	-0.145981	-0.145386	-0.132894	-0.159712	-0.158237	-0.140831	-0.163365	-0.147417	-0.156454	-0.133682	-0.128561	-0.126869	-0.148075	-0.128521	-0.126325	-0.110454	-0.139952	-0.156704	-0.144608	-0.151018	-0.156715	-0.18998	-0.193561	-0.155787	-0.145708	-0.158569	-0.178695	-0.144964	-0.141587	-0.149972	-0.166008	-0.15183	-0.144639	-0.116039	0.729178
PRNc	-0.268043	-0.19239	-0.153207	-0.117523	-0.217234	-0.19622	-0.223238	-0.257245	-0.22307	-0.292507	-0.25027	-0.23935	-0.226128	-0.233841	-0.237395	-0.227809	-0.263949	-0.224238	-0.202729	-0.223192	-0.244338	-0.233894	-0.203373	-0.188716	-0.175897	-0.205136	-0.214332	-0.208006	-0.209084	-0.017988	-0.0451485	-0.105615	-0.101628	-0.16145	-0.0996251	-0.129142	-0.188574	-0.0969908	-0.138417	-0.214266	-0.205301	-0.198965	-0.127261	-0.180756	-0.222166	-0.143092	-0.181044	-0.130818	0.351501
RM	-0.193647	-0.123451	-0.0767587	-0.0545562	-0.168404	-0.137559	-0.154067	-0.185016	-0.158482	-0.189742	-0.175328	-0.161406	-0.158085	-0.165685	-0.166255	-0.161303	-0.18733	-0.143059	-0.123034	-0.14613	-0.160691	-0.145888	-0.129995	-0.102942	-0.0845403	-0.109415	-0.117986	-0.125436	-0.119322	-0.0253373	-0.0348509	-0.0529408	-0.0760818	-0.113059	-0.0689661	-0.0580963	-0.0930898	-0.0188947	-0.0550628	-0.154422	-0.135291	-0.131319	-0.0720591	-0.0993899	-0.142386	-0.0500127	-0.104971	-0.0629962	0.360024
VI	-0.104029	-0.0734956	-0.0627499	-0.0459	-0.0841179	-0.0725143	-0.0850492	-0.0948826	-0.0874988	-0.117194	-0.103432	-0.10368	-0.100201	-0.0972747	-0.0853943	-0.102736	-0.0979546	-0.106432	-0.103326	-0.084185	-0.0935386	-0.0884344	-0.0897824	-0.0817147	-0.0795277	-0.0880135	-0.0895632	-0.0799596	-0.0803336	-0.0543245	-0.0743666	-0.0847555	-0.0744248	-0.0798037	-0.0845262	-0.124187	-0.108203	-0.109585	-0.114329	-0.104517	-0.110343	-0.0822892	-0.0858093	-0.0905091	-0.0893814	-0.10265	-0.0962814	-0.0880183	0.0645937
VNC	-0.11595	-0.0820949	-0.0695239	-0.0505694	-0.0930785	-0.0779457	-0.0929321	-0.103551	-0.0969342	-0.128581	-0.115454	-0.117318	-0.112076	-0.107828	-0.0927161	-0.114432	-0.109122	-0.117484	-0.114062	-0.0929156	-0.103978	-0.0979985	-0.103095	-0.0903773	-0.0918809	-0.100205	-0.10217	-0.0871056	-0.0886252	-0.0863911	-0.0948184	-0.11715	-0.0927859	-0.0972571	-0.117227	-0.165849	-0.139811	-0.1413	-0.137133	-0.11823	-0.133695	-0.095999	-0.107946	-0.102481	-0.101645	-0.121976	-0.112298	-0.103718	0.11065
SLC	-0.177058	-0.134658	-0.101423	-0.0766782	-0.147347	-0.126949	-0.146618	-0.154122	-0.146121	-0.190087	-0.167836	-0.165045	-0.157391	-0.160453	-0.149659	-0.165847	-0.165182	-0.15641	-0.142873	-0.149571	-0.155849	-0.155115	-0.127746	-0.134944	-0.121137	-0.130413	-0.146051	-0.13161	-0.135616	-0.0129664	0.0134628	-0.0760073	-0.0559891	-0.10013	-0.0473619	-0.127637	-0.14404	-0.119263	-0.147602	-0.150864	-0.151371	-0.140759	-0.121629	-0.127236	-0.1439	-0.108369	-0.141726	-0.112041	0.174373
y	-0.119974	-0.0864369	-0.0710539	-0.0527331	-0.0964381	-0.0814109	-0.095613	-0.113038	-0.102297	-0.134443	-0.119665	-0.122567	-0.115543	-0.108509	-0.0987124	-0.114513	-0.119922	-0.119717	-0.116939	-0.0977547	-0.108129	-0.103085	-0.102795	-0.0922656	-0.0955869	-0.104064	-0.106852	-0.0913127	-0.092606	-0.0921631	-0.108328	-0.124767	-0.0982566	-0.103969	-0.128861	-0.169689	-0.145471	-0.141813	-0.1382	-0.124611	-0.139396	-0.102954	-0.113157	-0.102982	-0.107246	-0.125204	-0.114608	-0.100099	0.104668
NLL	-0.131736	-0.0915697	-0.0769881	-0.0543972	-0.100427	-0.0822413	-0.0998522	-0.120753	-0.109825	-0.129396	-0.123088	-0.124143	-0.116332	-0.106164	-0.106817	-0.104888	-0.130505	-0.120715	-0.113649	-0.105339	-0.119725	-0.111145	-0.116704	-0.0930807	-0.10184	-0.113211	-0.114706	-0.099499	-0.0999471	-0.100567	-0.129543	-0.136003	-0.107637	-0.115958	-0.145362	-0.170378	-0.156959	-0.126667	-0.11652	-0.118507	-0.140621	-0.105972	-0.110138	-0.100743	-0.114561	-0.116531	-0.107514	-0.0872348	0.159054
NTB	-0.123478	-0.0758163	-0.0713872	-0.052807	-0.0987039	-0.0835332	-0.0962667	-0.113525	-0.106464	-0.10404	-0.118806	-0.116351	-0.109003	-0.106724	-0.106771	-0.11174	-0.127813	-0.114321	-0.110519	-0.101058	-0.114729	-0.10562	-0.107577	-0.0863272	-0.0901888	-0.104417	-0.10368	-0.0972877	-0.0965731	-0.0939517	-0.122127	-0.1143	-0.100701	-0.106078	-0.124852	-0.131365	-0.130388	-0.0844502	-0.0802054	-0.111581	-0.124447	-0.0965589	-0.074724	-0.0883096	-0.104061	-0.083249	-0.0810789	-0.0650662	0.0481195
SOC	-0.0920991	-0.0631177	-0.0532582	-0.0382161	-0.0727385	-0.0576162	-0.0669205	-0.0758392	-0.0768996	-0.0785397	-0.0902525	-0.090865	-0.0861352	-0.0813064	-0.0760961	-0.0849897	-0.0917073	-0.0894615	-0.0878697	-0.0733322	-0.0835041	-0.0774516	-0.0818916	-0.0667661	-0.0711017	-0.0788888	-0.0799724	-0.069903	-0.0705988	-0.0694959	-0.0894767	-0.094842	-0.0759275	-0.080028	-0.0967112	-0.126301	-0.110562	-0.0992339	-0.0928439	-0.0907504	-0.103856	-0.0762132	-0.0827222	-0.0774883	-0.0823332	-0.0917488	-0.0842138	-0.0732113	0.131686
CN	-0.0843169	-0.0605538	-0.0496334	-0.0351423	-0.0680692	-0.0502045	-0.0592261	-0.0674218	-0.0726122	-0.0633473	-0.0850378	-0.087112	-0.0817876	-0.0751558	-0.0721323	-0.0782399	-0.0835238	-0.0844318	-0.0829303	-0.0696149	-0.0772893	-0.0736555	-0.0720193	-0.0634873	-0.0680195	-0.0724632	-0.0761497	-0.0658033	-0.0663781	-0.0620436	-0.0832236	-0.0880551	-0.0709264	-0.0749284	-0.0909094	-0.117988	-0.103483	-0.0977503	-0.0953469	-0.0890226	-0.0985324	-0.0724896	-0.0800319	-0.0711098	-0.0762265	-0.08761	-0.0791028	-0.0659654	0.096206
SCO	0.06464	0.00461698	0.122899	0.0694453	0.235244	0.178381	0.259879	0.192833	0.191866	0.19713	0.445619	0.439459	0.459724	0.398955	0.291478	0.309806	0.250832	0.396734	0.358904	0.125248	0.153949	0.183996	0.131513	0.117868	0.216578	0.225586	0.210801	0.166456	0.224983	0.0560916	0.133828	0.219219	0.202086	0.0808317	0.0984664	0.272655	0.213439	0.480055	0.602903	0.554856	0.387146	0.274739	0.287542	0.315157	0.253769	0.45797	0.410702	0.343384	-0.124664
NPC	-0.080715	-0.0789925	-0.032487	-0.0387184	-0.00916265	-0.0219779	-0.0078918	-0.0440788	-0.0239564	-0.0139935	0.14158	0.139198	0.156556	0.096698	0.00936142	0.0158098	-0.0274989	0.109245	0.0663715	-0.0588012	-0.0514534	-0.0348946	-0.0508464	-0.0629366	0.0134299	0.00559392	-0.00829718	-0.0419697	-0.00749985	-0.0410658	-0.019868	0.07164	0.0209915	-0.0525938	-0.0211838	0.0705895	0.0114493	0.305	0.351032	0.265341	0.113724	0.146265	0.262	0.166379	0.131365	0.410257	0.340542	0.280969	-0.110592
PG	-0.13752	-0.0833777	-0.085908	-0.0668292	-0.128603	-0.10689	-0.131607	-0.145771	-0.126192	-0.132648	-0.142715	-0.132591	-0.128381	-0.137268	-0.139879	-0.143187	-0.15718	-0.12965	-0.122737	-0.128816	-0.137477	-0.130784	-0.125001	-0.0875874	-0.0986188	-0.112683	-0.117543	-0.12184	-0.116724	-0.0957037	-0.113112	-0.084799	-0.102545	-0.107087	-0.113037	-0.10428	-0.117285	-0.0270441	-0.0470744	-0.121066	-0.127406	-0.0900779	-0.0222017	-0.045988	-0.050421	0.0516215	-0.00979372	0.00344836	-0.056706
TRN	-0.16579	-0.108686	-0.0957134	-0.0747925	-0.144048	-0.125854	-0.150665	-0.177141	-0.142464	-0.179484	-0.157196	-0.146822	-0.139749	-0.150143	-0.156749	-0.155548	-0.181404	-0.138738	-0.128182	-0.143074	-0.157247	-0.147415	-0.137015	-0.10477	-0.107349	-0.128695	-0.13094	-0.13617	-0.1319	-0.0848014	-0.101303	-0.0803251	-0.0979114	-0.118233	-0.114001	-0.087092	-0.120731	-0.00551755	-0.0379005	-0.130374	-0.130619	-0.102407	-0.00542333	-0.0724244	-0.0936948	0.0229711	-0.0286051	-0.00907176	-0.0370385
SPF	-0.118154	-0.0987233	-0.0676567	-0.0720715	0.0234638	0.00191624	-0.0057301	0.0013838	-0.00686908	-0.0768626	0.0314753	0.0577197	0.0726612	0.0284541	-0.0451392	0.0885708	0.00222151	0.0263245	0.0311728	-0.0654712	-0.0989975	-0.0599075	-0.100328	-0.106275	-0.0421113	-0.0359621	-0.0515761	-0.0744534	-0.0397616	-0.0352611	0.012773	0.0638107	0.0449979	-0.103554	-0.0743335	0.1258	-0.0297863	0.258328	0.233567	0.0969864	0.0919293	-0.0428696	0.114963	0.0291907	0.0178548	0.328777	0.182607	0.215118	-0.192057
ZI	-0.0691146	-0.078228	-0.0461585	-0.0539014	-0.00282385	-0.0252881	-0.0216322	-0.0244254	-0.0231951	-0.0494621	0.0405397	0.0657373	0.0614719	0.0286601	-0.0320968	0.0456932	-0.00961165	0.0385136	0.0325771	-0.05692	-0.0672601	-0.0450317	-0.0545994	-0.0761152	-0.0118749	-0.00687841	-0.0224505	-0.0529019	-0.0178067	-0.0700947	0.00196031	0.0746035	0.0182929	-0.0733544	-0.0481381	0.167226	0.0251758	0.283713	0.24892	0.105583	0.1052	0.0338114	0.257405	0.108233	0.11719	0.423288	0.286157	0.298886	-0.18149
MT	0.123174	0.0445554	0.0274531	0.0181196	-0.0186952	0.0201654	0.0121139	0.050987	0.0212046	0.18135	0.0271488	0.0611957	0.0349797	0.00649132	-0.0392314	0.0216332	0.0456278	0.0713105	0.0694492	0.0223704	0.0784567	0.0253088	0.313385	0.00798808	0.0791498	0.110234	0.0885899	0.0180493	0.0507357	-0.000198886	0.100182	0.13616	0.0442813	0.0391343	0.153195	0.427706	0.290842	0.194098	0.19332	0.0480267	0.12959	0.0757974	0.156212	0.148132	0.154506	0.317784	0.166187	0.173503	-0.0610835
PST	0.194103	0.135963	0.0553326	0.0175287	0.0843496	0.101149	0.10412	0.151567	0.139361	0.197351	0.131571	0.171122	0.147391	0.105978	0.0445678	0.142463	0.161017	0.18116	0.188592	0.103863	0.0963064	0.0962748	0.152637	0.0468167	0.116555	0.150115	0.131528	0.0735516	0.106892	0.0220241	0.180193	0.208403	0.14184	0.0516868	0.190269	0.550386	0.315238	0.350116	0.344452	0.155671	0.252978	0.111988	0.290812	0.212299	0.211408	0.428512	0.265615	0.286022	-0.159622
PSTN	0.271347	0.211475	0.107003	0.0590864	0.15235	0.183641	0.190902	0.224771	0.229537	0.23083	0.191938	0.221785	0.206634	0.169571	0.12049	0.214878	0.230714	0.255904	0.269771	0.189838	0.164043	0.170035	0.234103	0.0985336	0.164781	0.199852	0.190431	0.149516	0.167531	0.0869434	0.255075	0.280042	0.229139	0.0790023	0.22675	0.605475	0.374606	0.380725	0.364817	0.194808	0.294054	0.115417	0.256633	0.166973	0.135752	0.3106	0.172264	0.197551	-0.198305
GPe	-0.0237475	-0.0248148	-0.0996364	-0.0838489	-0.0489744	-0.0716164	-0.0925053	-0.0642049	-0.0727174	-0.0952404	-0.115619	-0.102921	-0.0984242	-0.10675	-0.112569	-0.0647133	-0.0725338	-0.113653	-0.104834	-0.0883402	-0.10872	-0.105667	-0.0818635	-0.127584	-0.114291	-0.112819	-0.110263	-0.114957	-0.113406	-0.1181	-0.0723448	-0.093832	-0.0723571	-0.129954	-0.131584	0.0441158	-0.0921455	-0.041082	-0.0558076	-0.113615	-0.0653991	-0.0650902	0.177283	-0.0552389	-0.0707864	-0.0289492	-0.0325785	-0.0153284	-0.129028
GPi	0.00397089	-0.00993883	-0.0522189	-0.0522009	0.0128171	-0.0101375	-0.0105928	-0.0124337	-0.00189852	-0.0184915	-0.0263522	-0.0073786	-0.010764	-0.0207791	-0.0366051	-0.000884305	0.000705077	-0.0196612	-0.00567932	-0.0336464	-0.0476052	-0.0428755	-0.0172152	-0.0727252	-0.0474832	-0.0442806	-0.0408848	-0.0543469	-0.0446856	-0.0618517	-0.00901439	-0.00750611	0.00505365	-0.0692851	-0.0654497	0.162561	-0.00342224	0.0767572	0.0537547	-0.0155777	0.0455543	-0.0382422	0.209951	-0.0334286	-0.0481299	0.0169769	-0.00439903	0.0168245	-0.0913948
STN	-0.0083408	-0.0157278	-0.0406354	-0.0409104	-0.0134558	-0.00905639	-0.013936	-0.00855342	-0.00222857	-0.0197124	-0.0272998	-0.00926729	-0.0207381	-0.0253643	-0.039491	-0.0141278	-0.00395639	-0.0201754	-0.00511773	-0.0325752	-0.0384061	-0.038523	-0.0194634	-0.0552569	-0.0340045	-0.0349337	-0.0326628	-0.0459644	-0.0384954	-0.0385031	0.0159903	0.0186417	0.0184776	-0.0468512	-0.0438584	0.167877	0.00504644	0.105986	0.0659971	-0.0148515	0.048753	-0.0167481	0.251869	-0.0160488	-0.0237632	0.0496305	0.021914	0.0422584	-0.0636306
SNr	-0.0568814	-0.0533127	-0.08522	-0.0730623	-0.0616542	-0.0636718	-0.0781664	-0.0823468	-0.0666654	-0.0694455	-0.0979512	-0.0786807	-0.0832322	-0.0936363	-0.109861	-0.0736377	-0.0769844	-0.0881897	-0.074608	-0.0831559	-0.096807	-0.0972035	-0.0445027	-0.112438	-0.0869453	-0.0904655	-0.0884041	-0.104936	-0.095514	-0.0806116	-0.0529156	-0.0392639	-0.0450709	-0.085057	-0.0826567	0.121147	-0.0375772	0.0311004	-0.00301994	-0.0828833	-0.0221151	-0.071943	0.150855	-0.0657922	-0.0710005	0.0187643	-0.022892	-0.00111007	-0.0925109
SNc	-0.00763407	-0.0298762	-0.0722428	-0.0655481	-0.0447155	-0.0567445	-0.0700227	-0.071432	-0.0499991	-0.0501069	-0.0780556	-0.0563128	-0.0611393	-0.0773298	-0.0978392	-0.0550557	-0.0600989	-0.0600153	-0.0490604	-0.0642992	-0.066624	-0.0795055	0.0316838	-0.0967684	-0.0640133	-0.0628251	-0.0611217	-0.0871689	-0.0765408	-0.0511661	-0.0118592	-0.00555191	-0.0214237	-0.0560035	-0.0204437	0.212416	0.0366815	0.0517299	0.0262864	-0.0620001	0.0106879	-0.04871	0.154892	-0.0403867	-0.0494836	0.0351426	-0.0148969	0.00640116	-0.112647
AId	0.00887259	0.0423575	-0.0975923	-0.0766554	-0.0856516	-0.105281	-0.127657	-0.104929	-0.106629	-0.0473826	-0.130029	-0.142411	-0.131727	-0.123956	-0.111185	-0.141936	-0.120369	-0.144351	-0.145351	-0.0935974	-0.10403	-0.107526	-0.117258	-0.116734	-0.127412	-0.123221	-0.122528	-0.114393	-0.123369	-0.120793	-0.13873	-0.136042	-0.128841	-0.133471	-0.0976314	-0.0817519	-0.119038	-0.148555	-0.152307	-0.140798	-0.164174	-0.0112788	0.0288532	0.0915668	0.0250412	0.0648471	0.0706979	0.0771573	-0.116738
FRP	-0.0166428	-0.0163774	-0.0654265	-0.0512312	-0.0695634	-0.0692637	-0.0898194	-0.0876253	-0.0781205	-0.0656456	-0.0885829	-0.0943333	-0.0892551	-0.0870694	-0.0794368	-0.103067	-0.095479	-0.0984117	-0.0975589	-0.0707117	-0.0779153	-0.0767475	-0.0803551	-0.0823948	-0.0801415	-0.0814111	-0.0803854	-0.0778678	-0.0798873	-0.0841032	-0.0840196	-0.0803483	-0.0840769	-0.0880501	-0.0681099	-0.0344589	-0.0731792	-0.0677235	-0.0864609	-0.0931057	-0.102892	-0.011181	0.0231452	0.0875143	0.0779554	0.127983	0.0891572	0.0901577	-0.079828
ORBl	0.00793646	-0.0167067	-0.0790568	-0.0665114	-0.0907425	-0.0977958	-0.118647	-0.0969779	-0.0964871	-0.0319405	-0.0912943	-0.0998882	-0.0958082	-0.096749	-0.101473	-0.12165	-0.108793	-0.0954035	-0.10838	-0.0915689	-0.0890516	-0.0936281	-0.0900474	-0.0904513	-0.0881183	-0.0813982	-0.0895746	-0.0950227	-0.0935234	-0.103157	-0.088206	-0.0728088	-0.0985787	-0.0933019	-0.0291726	0.0187745	-0.0506556	-0.0406335	-0.0613302	-0.0914266	-0.10376	0.035563	0.0842683	0.191196	0.1953	0.337657	0.285334	0.279396	-0.112946
IMD	0.0503916	-0.00765886	-0.021651	-0.0330292	-0.0398236	-0.0494607	-0.0493539	-0.0242085	-0.0376797	0.013965	0.0394181	0.0335379	0.0405038	0.0225988	-0.0253381	-0.0143269	-0.0208613	0.0467985	0.0530226	-0.0479509	-0.042787	-0.0369467	0.00510511	-0.0531358	0.0109355	0.0267052	-0.00151134	-0.0205657	-0.00563427	-0.0201821	0.080981	0.0790193	0.0217424	-0.042375	0.0615949	0.252892	0.105923	0.156934	0.17255	0.069924	0.0653354	0.250604	0.341467	0.443173	0.307588	0.438778	0.31563	0.308266	-0.195227
MD	0.0330832	-0.0594965	-0.0743174	-0.0697111	-0.111219	-0.117279	-0.134705	-0.0994422	-0.109927	-0.0675225	-0.0468825	-0.067883	-0.0575413	-0.0621237	-0.091639	-0.118836	-0.111113	-0.0638473	-0.0488518	-0.111711	-0.0976654	-0.104543	-0.0604559	-0.100805	-0.0582247	-0.0478242	-0.0735527	-0.0826699	-0.0817258	-0.0384251	0.0269269	0.0511475	-0.0377738	-0.0666883	0.0333013	0.150386	0.0297951	0.0843301	0.0461453	-0.0335329	-0.0379516	0.371948	0.528122	0.530515	0.389024	0.42283	0.262103	0.240916	-0.170173
VM	-0.0889689	-0.0999644	-0.0961513	-0.0849914	-0.111387	-0.0842945	-0.111619	-0.107276	-0.0908096	-0.121025	-0.0836045	-0.0848424	-0.0846876	-0.0964683	-0.115795	-0.116988	-0.125018	-0.0746689	-0.0925344	-0.120158	-0.127738	-0.118057	-0.113607	-0.125888	-0.0925035	-0.096466	-0.106099	-0.113913	-0.103425	-0.0497301	-0.0399348	0.00575086	-0.0331288	-0.0989283	-0.0539347	0.0512678	-0.0567978	0.0859882	0.0178538	-0.0656277	-0.0586021	0.00387922	0.147655	0.104239	0.104366	0.38469	0.331962	0.350995	-0.14516
CM	-0.00666869	-0.0618969	-0.063609	-0.055965	-0.0775063	-0.0829071	-0.0936377	-0.0936845	-0.0870074	-0.102325	-0.0391657	-0.0700231	-0.0535334	-0.0458433	-0.0484961	-0.0910228	-0.10014	-0.0469142	-0.0695708	-0.0897378	-0.0898219	-0.0856522	-0.0672568	-0.0790068	-0.0693526	-0.070896	-0.0785047	-0.0653215	-0.0706148	-0.0734473	-0.0804378	-0.0637241	-0.068609	-0.089595	-0.0872015	-0.0199815	-0.0598583	-0.0407217	-0.0228401	-0.0516336	-0.0760482	0.0760957	0.110059	0.252561	0.290503	0.286186	0.332026	0.316811	-0.128554
SMT	-0.0107613	-0.0583751	-0.0567571	-0.0615391	-0.0840769	-0.0267025	-0.0638149	-0.00330303	-0.0250651	0.0160463	-0.0181722	-0.0234274	-0.0287457	-0.0432271	-0.0739216	-0.0694483	-0.0500764	0.00357966	-0.0325906	-0.0834873	-0.0689163	-0.0699723	-0.0588974	-0.056346	-0.0349863	-0.0215756	-0.0458903	-0.0660489	-0.0531153	0.0107471	0.0419817	0.0728425	0.0297659	-0.0305847	0.0773666	0.156076	0.0462824	0.128941	0.0820708	-0.00410134	0.00834023	0.0445971	0.0957894	0.228833	0.269072	0.594355	0.577018	0.583524	-0.143068
RH	-0.0202148	-0.0745637	-0.0639285	-0.0646782	-0.0947697	-0.075606	-0.096325	-0.062275	-0.0706349	-0.0381948	-0.00733802	-0.0182065	-0.0195109	-0.0351077	-0.0756204	-0.0788382	-0.0803223	0.00659126	-0.0438177	-0.106322	-0.0893583	-0.0889113	-0.0644063	-0.070399	-0.0403857	-0.0296324	-0.0576247	-0.0810891	-0.0638668	0.00880106	0.0166446	0.0274984	-0.00230825	-0.0396666	0.0277592	0.0962103	0.0143674	0.101793	0.104525	0.0247951	0.0127718	0.0654699	0.123979	0.277017	0.335143	0.616303	0.648867	0.639565	-0.150667
IG	0.0369114	-0.00202925	-0.0665464	-0.0646846	-0.119222	-0.0374293	-0.0764914	0.0594582	-0.0673121	0.244508	-0.0448738	-0.0331895	-0.0581095	-0.0789417	-0.120292	-0.0999884	-0.0237251	-0.0348437	-0.0667316	-0.105643	-0.051596	-0.0917956	-0.0387226	-0.0203148	-0.0235445	0.00422652	-0.0417835	-0.0934653	-0.0755089	0.00548324	0.0240302	0.091855	-0.0301419	0.0955027	0.209799	0.117498	0.0902374	0.121963	0.0911551	-0.0091013	0.0177393	0.0775797	0.0607263	0.256609	0.421752	0.52116	0.438983	0.448445	0.117525
ILA	0.260163	0.112661	-0.00236162	-0.0304943	0.0193002	-0.0376809	-0.0380144	0.119827	0.0202773	0.257948	0.0817062	0.0844375	0.0719181	0.0447298	-0.0212554	0.0255899	0.103507	0.0947258	0.0649731	0.0210947	0.0780925	0.032898	0.0556639	0.0395492	0.0493707	0.0965863	0.0654486	0.00205311	0.0183404	-0.0141326	0.0972281	0.121333	0.00728442	0.0629208	0.271183	0.313757	0.246128	0.19047	0.232577	0.105403	0.113978	0.214289	0.179267	0.509568	0.585807	0.656192	0.553547	0.54516	-0.110142
PL	0.192997	0.0608851	-0.0445463	-0.053482	-0.0310977	-0.0781464	-0.0876192	-0.00154101	-0.0394469	0.0750882	0.0067298	0.00530629	0.000470618	-0.0228985	-0.065745	-0.0509784	3.62e-05	0.00416955	-0.00763225	-0.0312186	0.000521313	-0.0255185	-0.000703987	-0.0453427	-0.0147476	0.0132414	-0.00277058	-0.0526057	-0.0362517	-0.0681723	0.00172341	0.0461791	-0.0426668	-0.0279175	0.0878456	0.181128	0.119923	0.131596	0.14066	0.0222827	0.0243252	0.149143	0.192109	0.485016	0.584082	0.635104	0.471399	0.46155	-0.119679
ORBm	0.149374	0.0366968	-0.0458918	-0.0547015	-0.0491656	-0.0769452	-0.0898659	0.0100757	-0.0493213	0.134777	-0.00914764	-0.0121888	-0.0146218	-0.031697	-0.0681013	-0.0598155	-0.011658	-0.00656217	-0.0223258	-0.0511342	-0.0165526	-0.0433614	-0.0151212	-0.0241506	-0.0217702	0.0117186	-0.0157742	-0.0513505	-0.0436197	-0.0634688	0.012315	0.0530963	-0.0461867	-0.0130741	0.151583	0.205122	0.127121	0.114213	0.109422	0.00398	0.0164054	0.145317	0.183106	0.445405	0.518892	0.614841	0.472132	0.468407	-0.115834
IAM	0.109231	-0.0317602	0.0005192	-0.0261428	0.00336724	0.123193	0.0650043	0.15101	0.125876	0.047254	0.127679	0.0944552	0.0986589	0.0942077	0.0634955	0.0346846	0.0688821	0.10219	0.10732	-0.0118423	0.0127027	0.0103181	0.0300439	0.0361519	0.0392254	0.0583911	0.0337123	0.0202709	0.0220973	0.208178	0.123578	0.261097	0.211836	0.0518612	0.0690642	0.173427	0.111467	0.285624	0.207687	0.125875	0.148007	0.199583	0.21539	0.519231	0.699393	0.558876	0.512437	0.472252	-0.164812
AM	0.100786	-0.0362963	-0.03192	-0.0553012	-0.0120284	0.19715	0.0897683	0.196754	0.180111	0.0208478	0.106031	0.0652473	0.0741671	0.0644679	0.0387729	0.00405622	0.0634063	0.0732649	0.0938725	-0.0190101	-0.0104021	-0.00769977	-0.00778386	-0.00255522	-0.0047839	0.0151242	-0.00363056	-0.00773669	-0.0100784	0.213791	0.103771	0.287153	0.255062	0.0233301	0.0274814	0.141745	0.0637035	0.311569	0.18539	0.0936325	0.104836	0.20109	0.256866	0.52078	0.699974	0.574283	0.456853	0.414661	-0.1591
IAD	0.0840741	-0.0522729	-0.040093	-0.0524625	-0.0281768	0.119071	0.03759	0.109781	0.103181	-0.0380333	0.0650371	0.0139974	0.0331339	0.03728	0.030675	-0.0309664	0.00716665	0.0222269	0.0423056	-0.041679	-0.0314417	-0.0323168	-0.0194535	-0.0178721	-0.0290578	-0.0205672	-0.0312307	-0.0173309	-0.0326106	0.148357	0.0337165	0.196808	0.165372	-0.0126281	-0.0374637	0.0422323	0.00588599	0.196031	0.0923521	0.0393832	0.0361295	0.184323	0.226677	0.480527	0.67379	0.372624	0.310506	0.262816	-0.14564
ORBvl	0.0095636	-0.034632	-0.0507747	-0.0498557	-0.0826323	-0.0754769	-0.0944059	-0.0508957	-0.069393	0.0324585	-0.0480048	-0.0374829	-0.0461278	-0.065832	-0.0947328	-0.0805594	-0.0657736	-0.0408777	-0.0535119	-0.0787219	-0.0614787	-0.0682566	-0.0549857	-0.0572365	-0.0338945	-0.0176444	-0.0415955	-0.071251	-0.0522116	-0.0699788	-0.0153835	0.00325317	-0.0518297	-0.0387846	0.0581467	0.126918	0.0381545	0.073363	0.0562531	-0.0246933	-0.0181384	0.0327011	0.0927098	0.237779	0.30527	0.511143	0.362483	0.349807	-0.0960753
ACAd	0.0105284	-0.0331313	-0.0541112	-0.04755	-0.0782586	-0.0816097	-0.0961157	-0.0755987	-0.0767537	-0.0388244	-0.058051	-0.0457838	-0.058323	-0.0718846	-0.0869618	-0.0911143	-0.0801431	-0.0619035	-0.0712881	-0.0727096	-0.0626108	-0.0672154	-0.0612098	-0.066917	-0.0468258	-0.0406245	-0.0527598	-0.0713273	-0.0597135	-0.0641429	-0.0528186	0.0391771	-0.0516794	-0.0588242	-0.0216953	0.0129145	-0.0138127	0.130044	0.0577391	-0.0350965	-0.0328858	0.0214832	0.161972	0.171153	0.277094	0.462897	0.271184	0.287998	-0.0939071
ACAv	0.0673232	-0.0234068	-0.027635	-0.0347602	-0.0632414	-0.067407	-0.0796518	-0.03167	-0.0547226	0.0158219	0.00764503	0.00811604	-0.00495869	-0.0203769	-0.0511941	-0.0540807	-0.0382177	0.00561926	-0.0200754	-0.0569005	-0.0221737	-0.0397743	-0.00824264	-0.0185554	0.000171224	0.0123731	-0.00922897	-0.0365446	-0.0235883	-0.0357602	-0.00788326	0.0759622	-0.0260924	0.00560372	0.0508991	0.0818829	0.0636134	0.170618	0.13874	0.0308346	0.0276616	0.0963785	0.17038	0.329904	0.518507	0.559866	0.40772	0.406409	-0.0991271
VTA	0.1436	0.0884974	0.154718	0.11665	0.0367338	0.0675999	0.0922427	0.110248	0.111822	0.153781	0.146969	0.181967	0.139123	0.121923	0.0877994	0.143329	0.148272	0.203389	0.235845	0.142284	0.162008	0.154427	0.280213	0.130228	0.246295	0.260856	0.233004	0.163231	0.1945	0.2341	0.40783	0.416941	0.237663	0.208951	0.432245	0.667192	0.504196	0.425617	0.330687	0.168441	0.304222	0.276456	0.375205	0.229807	0.140884	0.336212	0.150307	0.167459	-0.201089
PN	0.116715	0.0277457	0.175448	0.130619	0.0485874	0.0711816	0.105279	0.14663	0.114007	0.16941	0.187434	0.209504	0.165627	0.159993	0.127685	0.155286	0.184986	0.219029	0.263763	0.125742	0.185519	0.166731	0.258162	0.168054	0.281915	0.296019	0.256462	0.180848	0.215335	0.291323	0.492128	0.477349	0.279559	0.323605	0.51979	0.601186	0.508186	0.432586	0.325636	0.211968	0.341165	0.420666	0.470434	0.371808	0.237607	0.407143	0.200544	0.206238	-0.155468
IF	0.1217	0.0229282	0.156003	0.118716	0.0416836	0.0676408	0.0988716	0.112811	0.0980013	0.122839	0.174253	0.173263	0.14503	0.161048	0.134471	0.136022	0.147582	0.187142	0.241031	0.113206	0.16015	0.148903	0.218318	0.148744	0.239365	0.246743	0.219734	0.171534	0.193206	0.205619	0.337874	0.409901	0.204366	0.239496	0.371521	0.488072	0.423987	0.376	0.265946	0.172628	0.274433	0.605958	0.684896	0.478786	0.206499	0.281328	0.129221	0.118931	-0.167683
SPA	0.211949	0.103644	0.255761	0.164917	0.357117	0.302896	0.394135	0.376651	0.358044	0.37693	0.548796	0.590427	0.572008	0.507809	0.38653	0.49398	0.450812	0.560786	0.561084	0.277469	0.297517	0.342731	0.290617	0.267306	0.393472	0.430117	0.396848	0.324871	0.390472	0.295917	0.44605	0.49331	0.430514	0.2297	0.355258	0.667162	0.499958	0.760954	0.806732	0.647001	0.648828	0.333911	0.396281	0.451026	0.375091	0.746896	0.538234	0.532287	-0.245414
PAG	-0.032369	-0.0686286	0.086631	0.0501875	0.108631	0.100152	0.152369	0.10393	0.112121	0.0726868	0.248353	0.278061	0.269624	0.228735	0.139046	0.221886	0.156536	0.252547	0.268529	0.0524968	0.0686181	0.10054	0.0930999	0.0501224	0.172857	0.177815	0.149329	0.09783	0.152757	0.20782	0.264024	0.325587	0.237869	0.0543302	0.194807	0.413568	0.256337	0.503155	0.492607	0.342343	0.323062	0.11487	0.221375	0.185756	0.12177	0.448761	0.27905	0.296091	-0.153014
MRN	-0.172218	-0.127713	-0.110643	-0.091857	-0.117557	-0.132337	-0.139137	-0.178411	-0.139014	-0.17611	-0.110699	-0.0862793	-0.0796849	-0.106073	-0.160267	-0.0802099	-0.15092	-0.0967042	-0.0809956	-0.137753	-0.174642	-0.149323	-0.129066	-0.167199	-0.0991509	-0.109381	-0.124755	-0.143988	-0.123229	0.0235094	0.0156563	0.0325777	-0.0262727	-0.113596	-0.0111584	0.150442	-0.0255677	0.140321	0.0938957	-0.04182	-0.0201642	-0.0893558	0.0530449	-0.0447313	-0.0927979	0.15103	0.0378979	0.0876456	-0.10171
RPF	-0.21066	-0.169557	-0.144106	-0.122628	-0.185112	-0.153182	-0.18564	-0.197132	-0.166741	-0.202556	-0.135797	-0.111297	-0.110685	-0.15263	-0.210531	-0.166999	-0.20527	-0.123078	-0.118039	-0.199061	-0.210754	-0.200052	-0.162036	-0.200187	-0.125592	-0.139586	-0.163196	-0.189621	-0.166851	0.0198995	0.0293749	0.0723682	-0.0165768	-0.122078	0.00695312	0.123507	-0.0499557	0.214606	0.116482	-0.0423071	-0.0457672	-0.0623344	0.159391	0.0177152	-0.0143996	0.335865	0.160631	0.197981	-0.0904392
RR	0.0534353	0.0452902	0.0992023	0.0861404	-0.0183339	-0.0365976	-0.00502336	-0.0507881	-0.00970787	0.0370827	0.0446577	0.0762561	0.0558141	0.0392495	-0.00522017	0.0775046	0.0192663	0.108992	0.11385	0.0821882	0.0641251	0.0784709	0.167028	0.0605743	0.137466	0.134139	0.126995	0.0864529	0.106791	-0.0129576	0.0893367	0.0923552	0.00769728	0.0150936	0.0885869	0.361366	0.245638	0.230115	0.242193	0.063377	0.129319	0.0521552	0.133733	0.0539332	-0.00457463	0.173245	0.0716858	0.0988038	-0.146965
RN	-0.181399	-0.137614	-0.109573	-0.0892192	-0.147473	-0.130084	-0.149272	-0.180216	-0.141687	-0.187708	-0.12427	-0.109704	-0.108073	-0.129651	-0.162499	-0.135706	-0.173045	-0.110908	-0.103774	-0.145234	-0.165083	-0.154357	-0.121986	-0.154378	-0.103598	-0.125872	-0.129739	-0.145238	-0.131395	-0.0464034	-0.0451513	0.0058878	-0.0608354	-0.099414	-0.0354165	0.10042	-0.0337849	0.136865	0.0601011	-0.071363	-0.0473711	-0.0577546	0.123598	-0.0650115	-0.101562	0.0853355	0.0271058	0.048745	-0.0321696
MA3	-0.159731	-0.116528	-0.11075	-0.0904491	-0.118286	-0.110557	-0.133636	-0.156252	-0.122542	-0.168155	-0.137627	-0.124609	-0.119097	-0.13542	-0.15228	-0.118355	-0.149487	-0.128999	-0.108261	-0.131231	-0.156884	-0.145657	-0.114944	-0.1536	-0.107659	-0.124859	-0.12511	-0.144027	-0.126809	-0.0290946	-0.0411404	0.0351917	-0.0486592	-0.0500285	0.0252353	0.153925	0.0134986	0.0916863	-0.0081364	-0.109739	-0.0383998	-0.0746631	0.0622144	-0.0863435	-0.105686	0.0431936	-0.0207367	0.00981027	-0.107705
CUN	-0.136361	-0.101926	-0.0719575	-0.0567406	-0.0564967	-0.0742241	-0.072161	-0.112208	-0.0917538	-0.124372	-0.0666948	-0.0533752	-0.0398034	-0.0446098	-0.0910685	-0.00243746	-0.089332	-0.0641696	-0.0497327	-0.0939643	-0.11961	-0.0984526	-0.102743	-0.105684	-0.0779501	-0.0851309	-0.0946946	-0.0910626	-0.0813433	-0.0184525	-0.0614837	-0.0608924	-0.0521622	-0.117281	-0.10527	-0.0205557	-0.0971197	0.00689365	0.0403876	-0.017331	-0.0422665	-0.105046	-0.0675829	-0.0713955	-0.112931	-0.0165365	-0.0416022	-0.00615058	-0.0539686
PPN	-0.202775	-0.15529	-0.11529	-0.0907543	-0.156444	-0.167507	-0.176081	-0.216943	-0.180257	-0.216984	-0.170077	-0.149631	-0.137589	-0.153784	-0.197951	-0.117354	-0.191116	-0.137098	-0.116803	-0.165183	-0.195344	-0.17779	-0.136568	-0.168307	-0.121577	-0.134637	-0.154145	-0.158092	-0.150438	0.0253596	0.0103543	-0.0357677	-0.059077	-0.13882	-0.0469345	0.0392287	-0.0908191	0.0139851	-0.00356606	-0.114387	-0.0984389	-0.161097	-0.0750817	-0.103637	-0.158793	0.0147001	-0.070795	-0.0131647	0.0255823
PRNr	-0.242226	-0.183857	-0.141917	-0.112454	-0.200447	-0.186899	-0.214067	-0.216404	-0.193673	-0.25323	-0.203672	-0.18205	-0.180056	-0.201169	-0.226408	-0.199069	-0.222457	-0.181399	-0.156187	-0.210055	-0.22043	-0.216475	-0.165051	-0.18473	-0.136452	-0.157343	-0.18113	-0.193758	-0.191594	0.136494	0.173905	0.0601216	0.0300007	-0.0769412	0.0893941	0.049692	-0.0818836	0.0682194	-0.0344348	-0.12857	-0.0994516	-0.140621	0.00199097	-0.108435	-0.147486	0.061033	-0.0611738	-0.00291313	0.058214
III	-0.112457	-0.0877145	-0.0748193	-0.0554461	-0.101313	-0.0864633	-0.0998838	-0.109102	-0.100058	-0.123259	-0.113073	-0.103865	-0.105469	-0.110322	-0.104987	-0.100991	-0.108979	-0.109571	-0.0942012	-0.10433	-0.104857	-0.108712	-0.0610106	-0.0943318	-0.0701542	-0.079601	-0.0872395	-0.0987562	-0.0916965	0.132495	0.014701	0.087984	-0.0161547	-0.0260071	0.0932852	0.0946195	0.0400209	0.0242817	-0.0541489	-0.101616	-0.0355497	-0.0497219	0.000870017	-0.0775237	-0.0862749	-0.053703	-0.063739	-0.0476746	-0.041202
EW	-0.14072	-0.11209	-0.0745749	-0.0638948	-0.118964	-0.0903758	-0.107542	-0.117031	-0.0959518	-0.129532	-0.0962896	-0.0733425	-0.0827528	-0.102014	-0.12476	-0.0912116	-0.112438	-0.0795235	-0.0538382	-0.112866	-0.119153	-0.114188	-0.0609143	-0.11076	-0.0441059	-0.0568717	-0.071386	-0.106159	-0.0823776	0.113703	0.0921938	0.165389	0.0347863	0.00429145	0.16697	0.266843	0.123161	0.197181	0.0728639	-0.0540926	0.0369176	-0.0254414	0.0981041	-0.0272071	-0.0551474	0.127257	0.0276481	0.061528	-0.0853398
RL	-0.0518634	-0.0620556	0.000498364	-0.0071824	-0.0458043	0.0351644	0.0107113	0.0103026	0.0317543	-0.040262	0.00585368	0.0173579	0.000788824	-0.00298861	-0.0151388	-0.000369408	-0.00337057	0.0145736	0.0557835	-0.0193539	-0.0189035	-0.012963	0.0281255	-0.0248432	0.0467991	0.039578	0.029258	-0.00886947	0.016693	0.153785	0.138	0.281671	0.131083	0.0875827	0.222149	0.355823	0.238462	0.279854	0.127268	0.0186502	0.125472	0.136925	0.237583	0.0758866	0.00924723	0.12774	0.0426542	0.0552525	-0.127092
IPN	-0.0570437	-0.075632	-0.0332457	-0.0356337	-0.0884046	-0.0571461	-0.0725635	-0.0286437	-0.0519964	-0.0388649	-0.0500192	-0.0371925	-0.0501833	-0.0640652	-0.0751341	-0.0624569	-0.0341887	-0.0379969	0.00345486	-0.0800416	-0.0516143	-0.0730864	0.010485	-0.0465967	0.016066	0.0180143	-0.0128147	-0.057744	-0.0407492	0.211752	0.283503	0.291705	0.128734	0.183162	0.347361	0.333513	0.228464	0.189255	0.0569126	-0.0135014	0.103362	0.174378	0.257954	0.127803	0.0629067	0.199334	0.0513467	0.0687636	-0.0713766
CLI	0.00723158	-0.0352027	0.0670297	0.0559728	-0.0279721	0.0112673	0.0214651	0.0107988	0.0192284	-0.00310206	0.0463132	0.050152	0.0334576	0.0444844	0.0278679	0.0443776	0.0333768	0.0623182	0.1077	0.0269599	0.0422223	0.0461848	0.0989293	0.0376632	0.114102	0.112008	0.0940159	0.066966	0.0796072	0.222478	0.200415	0.292959	0.124251	0.0713745	0.209586	0.318508	0.250849	0.230168	0.13231	0.0454987	0.128945	0.323075	0.399143	0.240427	0.0470753	0.107961	0.0165383	0.0259102	-0.149834
DR	-0.0561377	-0.0773128	0.00887849	0.00418071	-0.0679581	-0.049302	-0.0483929	-0.00692705	-0.0279957	-0.0347428	-0.0119072	0.011455	-0.00446441	-0.0299721	-0.0546252	-0.0154019	0.00094741	0.0197726	0.0613387	-0.0452898	-0.022235	-0.0307243	0.0532892	-0.017884	0.0684324	0.0700653	0.0312403	-0.010336	-0.00204178	0.496292	0.496136	0.411006	0.259408	0.130106	0.424841	0.415509	0.251255	0.265904	0.133239	0.0455965	0.141884	0.117214	0.202012	0.121082	0.0279864	0.212192	0.0499569	0.0897674	-0.112447
IV	-0.103948	-0.0883306	-0.0369913	-0.0260392	-0.105034	-0.092124	-0.096308	-0.0894529	-0.0885053	-0.0950154	-0.094031	-0.0695755	-0.080124	-0.0980888	-0.108479	-0.0670422	-0.0763691	-0.0634554	-0.0322133	-0.0865824	-0.0823159	-0.0844851	-0.0122439	-0.0675634	-0.00721804	-0.0130353	-0.0384402	-0.0670757	-0.059965	0.343048	0.264009	0.238179	0.110254	0.0249442	0.258105	0.276536	0.145197	0.121285	0.0253246	-0.0565086	0.0320007	-0.0282921	0.0386109	-0.0365801	-0.0721349	0.0402921	-0.0423099	-0.00379416	-0.0717767
Pa4	-0.133679	-0.11288	-0.072195	-0.0561141	-0.115182	-0.101472	-0.112873	-0.100329	-0.102942	-0.133145	-0.117115	-0.0961155	-0.0993766	-0.119926	-0.130188	-0.0866722	-0.0964579	-0.0942432	-0.0612989	-0.117716	-0.116343	-0.119615	-0.0487905	-0.104685	-0.0497018	-0.0560068	-0.081137	-0.102312	-0.0978573	0.364314	0.263044	0.230409	0.114983	0.00762736	0.233819	0.232716	0.0925854	0.0990147	-0.00571612	-0.0744527	0.00672024	-0.0636035	0.0119227	-0.0596145	-0.0918592	0.0270287	-0.0548241	-0.0134086	-0.0725934
VTN	-0.074612	-0.0922296	-0.0465266	-0.0453237	-0.0661817	-0.0147257	-0.0507457	0.0577473	0.0133099	-0.064568	-0.0351536	-0.0169711	-0.0266112	-0.0666922	-0.080701	-0.0648982	0.00659334	-0.0151176	0.0350835	-0.083598	-0.0619557	-0.0785631	0.0101853	-0.0716901	0.0113463	0.0208914	-0.0289921	-0.062195	-0.0695035	0.65634	0.752488	0.50206	0.439377	0.183282	0.572797	0.409714	0.204443	0.280082	0.0722572	0.0499529	0.139435	0.043416	0.147661	0.0683489	0.0176528	0.234221	0.0262152	0.0765158	-0.0892698
PCG	-0.0554659	-0.0849153	-0.0319435	-0.0341178	-0.0667786	-0.0651225	-0.0775782	0.0307712	-0.0262447	-0.0484223	-0.0308562	-0.00801013	-0.0156692	-0.0607838	-0.0844789	-0.0634788	0.000789314	0.0129672	0.0487525	-0.0818678	-0.0452284	-0.0757927	0.0574717	-0.0544072	0.0233536	0.0372449	-0.0189686	-0.0460551	-0.0597248	0.534563	0.756246	0.423977	0.379777	0.191875	0.590866	0.417533	0.214927	0.261162	0.100175	0.0703791	0.147947	0.0275378	0.127963	0.0763518	0.0127871	0.245959	0.026478	0.0772901	-0.0648121
PDTg	-0.0556042	-0.072324	-0.0480882	-0.0459371	-0.062327	-0.0697695	-0.0849228	0.0288498	-0.028134	-0.0499689	-0.0412692	-0.0179261	-0.0259225	-0.0719454	-0.0897837	-0.0759605	-0.0052866	-0.0111019	0.0216841	-0.0858736	-0.058406	-0.0851227	0.0248741	-0.0670594	0.00313985	0.0168909	-0.036383	-0.0620148	-0.0767023	0.532163	0.760135	0.403732	0.379781	0.193115	0.593747	0.383447	0.184363	0.228625	0.0657703	0.0653569	0.134685	0.0102666	0.104429	0.0508937	0.00691836	0.221573	0.0135672	0.0612928	-0.0642001
DTN	-0.0728266	-0.0862652	-0.0563848	-0.0531374	-0.074473	-0.0691198	-0.0904248	0.0228169	-0.0307465	-0.0654629	-0.052308	-0.028512	-0.0363269	-0.0831493	-0.101063	-0.0860225	-0.0165293	-0.0216197	0.0162167	-0.0978037	-0.0713261	-0.0963912	0.0110428	-0.0769046	-0.00359078	0.00765903	-0.0455591	-0.073593	-0.0863996	0.556766	0.761566	0.423873	0.390261	0.184005	0.586988	0.383155	0.178859	0.242421	0.0651607	0.0533866	0.127012	0.00569253	0.107078	0.0485138	0.00425411	0.233168	0.0161184	0.0668171	-0.0537815
NI	-0.0728013	-0.0886932	-0.0567442	-0.0533678	-0.0801576	-0.0814274	-0.0992551	0.0103587	-0.042646	-0.0673638	-0.0542908	-0.0300077	-0.0390468	-0.0848543	-0.10394	-0.0901911	-0.0227583	-0.0254925	0.0124101	-0.102246	-0.073805	-0.100025	0.0114913	-0.077651	-0.00234876	0.00930971	-0.0456697	-0.0754156	-0.0869509	0.54776	0.754833	0.424793	0.377334	0.191781	0.595905	0.395321	0.189855	0.247976	0.069614	0.0536927	0.130658	0.0361996	0.147057	0.0685122	0.0112221	0.247258	0.0223807	0.0729837	-0.0700201
AT	-0.0260692	-0.0971001	-0.00241355	-0.0126705	-0.0511258	0.0212084	-0.0131291	0.0830549	0.0458057	-0.0263016	0.024495	0.0315532	0.0197214	-0.00471366	-0.0334057	-0.0250951	0.0367631	0.0375636	0.104666	-0.0563989	-0.018985	-0.0332305	0.054526	-0.0303415	0.0719414	0.0839206	0.0317992	-0.0132203	-0.00967232	0.552054	0.656899	0.540016	0.408556	0.180277	0.508253	0.44301	0.264654	0.366265	0.149012	0.0869553	0.175772	0.342934	0.495825	0.327707	0.135505	0.355024	0.107264	0.139007	-0.130233
LDT	-0.0852999	-0.120057	-0.0503337	-0.0507507	-0.103141	-0.0920391	-0.10744	-0.0163225	-0.0650573	-0.0764531	-0.0639911	-0.0368125	-0.0416393	-0.0893006	-0.12628	-0.0806351	-0.0393419	-0.00375282	0.03038	-0.116098	-0.0753721	-0.107843	0.0511616	-0.081878	0.00125569	0.0139617	-0.0430131	-0.0745062	-0.0807781	0.485468	0.639601	0.390521	0.307153	0.130387	0.510456	0.429671	0.207525	0.265043	0.120668	0.0319664	0.119052	-0.0168993	0.0998452	0.0834663	0.0251244	0.303283	0.070588	0.127356	-0.0670515
CS	-0.0774067	-0.117978	-0.045128	-0.0446382	-0.102787	-0.079212	-0.0999057	-0.0234541	-0.0542227	-0.0854381	-0.0507823	-0.0341449	-0.0457269	-0.0722522	-0.099392	-0.0898061	-0.0455983	-0.031915	0.0255268	-0.112808	-0.0781386	-0.0973591	0.00467241	-0.0720156	0.0169109	0.022491	-0.0284001	-0.0712253	-0.0673204	0.429508	0.57683	0.420713	0.295597	0.154103	0.476232	0.385093	0.211458	0.291946	0.0993967	0.0279488	0.118507	0.24977	0.411247	0.239872	0.0802374	0.32192	0.0697689	0.110199	-0.100633
RPO	-0.113773	-0.126133	-0.0815536	-0.0726033	-0.120435	-0.110219	-0.133161	-0.0477326	-0.0834415	-0.119329	-0.094559	-0.0715471	-0.0814577	-0.117475	-0.137199	-0.127182	-0.0755291	-0.0739672	-0.0260303	-0.141546	-0.116043	-0.136788	-0.0319635	-0.110828	-0.0301264	-0.0248188	-0.0769138	-0.111138	-0.113572	0.48863	0.639837	0.398428	0.31462	0.145401	0.513085	0.358193	0.162913	0.239921	0.0459389	0.00232795	0.0882529	0.0868913	0.22767	0.104562	0.0144285	0.267157	0.0241544	0.076432	-0.0628628
SG	-0.164937	-0.142865	-0.110317	-0.0914303	-0.149482	-0.140131	-0.167044	-0.0881544	-0.12174	-0.161936	-0.148878	-0.123306	-0.126613	-0.16845	-0.176735	-0.166485	-0.120611	-0.116301	-0.0778925	-0.17118	-0.155053	-0.174149	-0.0737693	-0.139024	-0.0773145	-0.0773274	-0.12521	-0.145883	-0.155198	0.462084	0.59049	0.298864	0.264308	0.0852025	0.44338	0.251195	0.0705021	0.137356	-0.0201308	-0.0520394	0.0158314	-0.0934671	0.0134427	-0.0474313	-0.0742847	0.139818	-0.0498287	0.00751962	0.0687412
SLD	-0.149644	-0.140815	-0.0804835	-0.0670614	-0.140059	-0.131412	-0.150161	-0.0748907	-0.110287	-0.147664	-0.126741	-0.102679	-0.106047	-0.144758	-0.158851	-0.14278	-0.100784	-0.0805221	-0.0459858	-0.149147	-0.126905	-0.148463	-0.0291963	-0.116323	-0.0478693	-0.0446283	-0.096701	-0.112624	-0.125218	0.430404	0.607227	0.295358	0.266876	0.0920588	0.444598	0.270744	0.093428	0.152964	0.00647769	-0.0332842	0.0330332	-0.0919425	0.0102076	-0.0379448	-0.0840665	0.136541	-0.0553748	0.00852105	0.0774066
MEV	-0.0161796	-0.0621547	-0.0245849	-0.0279843	-0.06074	-0.0547055	-0.0642903	-0.00241265	-0.0462324	-0.0610716	-0.0491638	-0.0489638	-0.0332622	-0.0556828	-0.0773413	-0.0515125	-0.0236489	0.0308467	0.0373981	-0.0630797	-0.0220363	-0.0679833	0.122725	-0.038474	-0.020842	-0.0079331	-0.0402835	-0.0241091	-0.0554821	0.174796	0.314261	0.12592	0.122591	0.0403158	0.21941	0.188587	0.0840817	0.064706	0.0353585	-0.0143788	0.0201953	-0.0614584	-0.0272765	0.0106274	-0.0567971	0.0405892	-0.0482299	-0.0151926	0.00842374
B	0.0040891	-0.0571641	0.0398797	0.0246288	-0.0191291	-0.00662124	-0.00145392	0.0594991	0.0135197	-0.00600432	0.0249641	0.0313773	0.0360846	0.0123104	-0.0132313	0.0164777	0.0453757	0.108116	0.125059	-0.0103277	0.0403597	0.000683167	0.178347	0.0231017	0.0672125	0.0814796	0.0415506	0.044387	0.0199975	0.286878	0.47754	0.24776	0.236487	0.11116	0.343968	0.30693	0.18438	0.184806	0.129755	0.0682738	0.117118	-0.0223992	0.0212711	0.0508132	-0.0244881	0.117555	-0.00934385	0.0299493	-0.00702698
LC	-0.0563883	-0.097721	-0.0326011	-0.0332944	-0.083231	-0.0738821	-0.0819357	-0.0280556	-0.0662776	-0.0851524	-0.0645565	-0.0600978	-0.0470207	-0.0715072	-0.0940893	-0.0681219	-0.0477899	0.012978	0.0269218	-0.088744	-0.0449415	-0.0878134	0.0998946	-0.0560315	-0.0228691	-0.0105625	-0.0510874	-0.0407188	-0.0662655	0.217938	0.363864	0.155859	0.144955	0.0420819	0.254946	0.205532	0.0877589	0.0863386	0.038179	-0.0196655	0.0217917	-0.0783728	-0.0312081	0.0015132	-0.0671716	0.0600831	-0.0504362	-0.00869095	0.0411107
SH	0.0995754	0.0725708	0.106108	0.0489118	0.00772819	0.0192766	0.0316736	0.184368	0.0620124	0.366055	0.12734	0.215229	0.111273	0.11238	0.0440341	0.155772	0.17993	0.130499	0.129455	0.0518772	0.161236	0.0879408	0.198668	0.293021	0.227406	0.247279	0.201609	0.0773971	0.113347	0.428832	0.231521	0.27652	0.147462	0.479506	0.531728	0.370045	0.406152	0.2941	0.299617	0.217776	0.436467	0.147823	0.032271	0.129089	0.259479	0.287535	0.274875	0.277874	-0.123558
LS	0.297949	0.221389	0.244941	0.159127	0.196872	0.191529	0.237686	0.288365	0.253396	0.365923	0.347891	0.372857	0.285342	0.302183	0.276616	0.307229	0.343521	0.328177	0.298682	0.307029	0.440814	0.335447	0.416155	0.384069	0.377008	0.369404	0.393094	0.277147	0.310415	0.199793	0.195881	0.260352	0.171396	0.668693	0.476406	0.300787	0.448452	0.264404	0.313211	0.345655	0.417209	0.261641	0.0448653	0.172324	0.277504	0.148265	0.17814	0.148735	-0.147513
SF	0.100995	0.136955	0.119111	0.0624434	0.000112837	0.0980014	0.0887979	0.151327	0.102422	0.247721	0.142801	0.175235	0.0965088	0.122305	0.118579	0.134587	0.141829	0.11999	0.101137	0.13329	0.191218	0.124531	0.157197	0.336423	0.206108	0.201334	0.182762	0.1229	0.130242	0.338005	0.156886	0.186556	0.0995413	0.739628	0.44993	0.140952	0.249638	0.136551	0.136801	0.15798	0.311392	0.213994	-0.0255333	0.0190515	0.167565	0.0269315	0.107069	0.083518	-0.108915
TRS	0.0924749	0.13402	0.0903838	0.0406252	-0.012436	0.0951595	0.0761005	0.12437	0.0890883	0.193527	0.118654	0.128927	0.071264	0.0943557	0.103403	0.0910461	0.103639	0.0941653	0.0698632	0.119995	0.168051	0.10024	0.125125	0.285554	0.161667	0.150055	0.140197	0.102287	0.0994119	0.231406	0.128341	0.139685	0.0644495	0.72313	0.423111	0.0837064	0.186888	0.0749761	0.0740655	0.112146	0.217251	0.220211	-0.0354266	0.0140424	0.143182	-0.0111039	0.0603827	0.0352818	-0.0903167
HATA	0.374157	0.272653	0.0744987	0.0289599	0.211529	0.165311	0.168819	0.221891	0.218559	0.228065	0.205185	0.164696	0.172324	0.177996	0.199153	0.164968	0.229013	0.192201	0.145264	0.238751	0.253307	0.196342	0.123197	0.219991	0.0921991	0.113678	0.141598	0.143332	0.104765	0.131411	0.0687631	0.0820993	0.0952772	0.423028	0.192849	0.0541256	0.111138	0.0397843	0.065927	0.141532	0.146164	0.188236	-0.000908948	0.170283	0.278694	0.0588466	0.209123	0.174413	-0.120893
ENTm	0.0684736	0.0822308	-0.0536685	-0.0549168	-0.0382985	-0.0483555	-0.0602637	-0.0117199	-0.0367584	0.0603208	-0.029201	-0.0163404	-0.0397264	-0.0302876	-0.0371352	-0.031344	-0.0274701	-0.0464575	-0.085565	-0.0280719	-0.0258649	-0.0479318	-0.070011	0.0479447	-0.0596745	-0.0447786	-0.0559435	-0.0629564	-0.071262	0.181194	0.0144264	-0.0612461	-0.0371046	0.19758	0.0446072	-0.116772	-0.073527	-0.0878002	-0.0536618	0.00146997	0.0481641	-0.0353645	-0.105609	-0.0269288	0.121943	0.0179978	0.1786	0.156972	-0.0919387
SUB	0.00437092	0.0421351	-0.0407499	-0.0461582	-0.0671262	-0.0501657	-0.0638089	0.0154076	-0.0502964	0.121234	-0.0234741	0.0285369	-0.0252594	-0.0122	-0.0452672	0.0117799	-0.00802577	-0.0491747	-0.0721101	-0.058902	-0.0589206	-0.0679427	-0.0732499	0.122065	-0.0350377	-0.0130801	-0.04459	-0.066909	-0.0657651	0.394244	-0.000533699	-0.0114264	0.00672905	0.247711	0.0803188	-0.0808955	-0.0418749	0.00350549	0.0406553	0.0552333	0.194959	-0.0312853	-0.0836257	-0.00455699	0.166264	0.040826	0.191708	0.167556	-0.0669214
ProS	0.0683314	0.086115	-0.0294006	-0.039402	-0.0267631	-0.0463726	-0.0498469	0.028972	-0.0285702	0.13332	-0.00137321	0.0447929	-0.00418208	0.00837002	-0.0223801	0.0347644	0.0208453	-0.024456	-0.051778	-0.0251173	-0.0166097	-0.0360045	-0.0456971	0.12922	-0.0232418	0.00131418	-0.0216925	-0.0484162	-0.0496515	0.365434	-0.00749906	-0.0130986	0.00673755	0.262177	0.106035	-0.0598158	-0.0169286	-0.00106431	0.0403996	0.0621886	0.194608	-0.0237428	-0.083179	0.009407	0.169196	0.0396727	0.200321	0.17967	-0.0857993
APr	-0.0588326	-0.0219142	-0.0481922	-0.0415778	-0.0708942	-0.0620227	-0.0720073	-0.0395878	-0.0658644	-0.000951804	-0.0780162	-0.0431383	-0.0719259	-0.0642137	-0.0735303	-0.0416784	-0.050084	-0.0898633	-0.0890239	-0.0706827	-0.081472	-0.0766574	-0.0833647	0.0261627	-0.0573501	-0.0502694	-0.0650993	-0.0722941	-0.0710301	0.16676	-0.0119764	-0.0489278	-0.0300798	0.0102945	-0.0458851	-0.0971102	-0.0746993	-0.040147	-0.0317064	-0.0377104	0.0509959	-0.0669722	-0.0650647	-0.0554469	0.0110206	-0.0251313	0.0154522	0.015556	-0.0618956
PAR	-0.0251346	0.00922682	-0.0401245	-0.0375236	-0.0575933	-0.0496803	-0.0599944	-0.0313006	-0.0500449	0.00911511	-0.0462553	-0.0219364	-0.0471186	-0.0379175	-0.0482103	-0.0349561	-0.0435583	-0.0662402	-0.0723079	-0.0497323	-0.0577479	-0.0580313	-0.0701176	0.0256309	-0.0447044	-0.038411	-0.0518286	-0.0573816	-0.0568399	0.16904	0.0663339	-0.0432064	-0.0252441	0.0974085	-0.00198821	-0.0948046	-0.0683016	-0.0531729	-0.0338428	-0.00776089	0.0525261	-0.0491624	-0.0771085	-0.047267	0.0503778	-0.0281225	0.0433624	0.0291263	-0.0611149
PRE	-0.0348083	-0.0109931	-0.0575951	-0.0513843	-0.0847438	-0.0699788	-0.0829352	-0.0513827	-0.0759527	-0.0121533	-0.066372	-0.041518	-0.0696257	-0.0563953	-0.0655478	-0.0596842	-0.0693603	-0.0937807	-0.102496	-0.075048	-0.0848157	-0.0845068	-0.0968877	0.0180218	-0.0654435	-0.0599397	-0.0766015	-0.0783573	-0.0795716	0.182	-0.00648223	-0.0686852	-0.0469101	0.101775	-0.0209264	-0.137925	-0.100343	-0.080739	-0.0561147	-0.0217195	0.0364867	-0.045197	-0.0713461	-0.0205984	0.0886263	-0.0311245	0.052712	0.0308973	-0.0844389
FC	-0.0442907	0.0127523	-0.0303613	-0.0199539	-0.0584375	-0.0224795	-0.0367662	-0.0191512	-0.0488775	0.043413	-0.0510507	-0.0434559	-0.0550869	-0.047756	-0.0484147	-0.0524518	-0.0444681	-0.0611011	-0.0622476	-0.0492295	-0.0483404	-0.0501616	-0.0496765	-0.0087935	-0.0317799	-0.0271158	-0.0406712	-0.0461111	-0.0444746	0.0259249	-0.0343371	-0.0277902	-0.0361446	0.0817525	0.0556234	-0.0737124	-0.0436776	-0.0569433	-0.0566927	-0.039129	-0.0252618	0.0158429	-0.0101099	-0.0229376	-0.0113128	-0.0449129	-0.0202326	-0.0258527	0.00871975
CA1	0.0164275	0.0365553	-0.0331717	-0.0330718	-0.0301883	-0.0296474	-0.0419124	-0.00315878	-0.0337998	0.0503313	-0.0301236	-0.00740577	-0.0318732	-0.0284125	-0.036294	-0.0135529	-0.0156607	-0.0396469	-0.0615805	-0.0238847	-0.0206758	-0.0345488	-0.0469417	0.0445479	-0.0332687	-0.0247059	-0.0315484	-0.0467952	-0.047572	0.146562	-0.0224576	-0.0332299	-0.0255121	0.252195	0.134234	-0.0802492	-0.0388834	-0.0528814	-0.0309335	-0.00451664	0.0534067	-0.0319731	-0.0845936	-0.0470655	0.0382822	-0.0356938	0.0399659	0.0304245	-0.054129
CA2	-0.0222881	0.00966519	-0.0296907	-0.0277552	-0.0502423	-0.0110401	-0.0315131	-0.0027965	-0.0336796	0.0395339	-0.0360557	-0.0230804	-0.0413812	-0.0374982	-0.0375715	-0.0310665	-0.0297742	-0.0442721	-0.0600027	-0.0313518	-0.0288755	-0.0402954	-0.0462731	0.0315954	-0.0279738	-0.0247447	-0.0339247	-0.0416557	-0.0423409	0.0958852	-0.0127095	-0.0182463	-0.0226936	0.260335	0.145475	-0.0758835	-0.0392986	-0.052352	-0.0461878	-0.023716	0.0177041	-0.0102839	-0.0712581	-0.0511651	0.0111629	-0.0546933	-0.0111365	-0.0186388	-0.0254399
CA3	-0.014157	0.017257	-0.0245538	-0.0244715	-0.0473953	-0.00174318	-0.0219897	0.00663507	-0.0261213	0.0509118	-0.0288321	-0.0193243	-0.03646	-0.0311983	-0.0279267	-0.0264238	-0.021492	-0.0380016	-0.0539815	-0.0185361	-0.0195529	-0.0322049	-0.0428102	0.0438819	-0.0224079	-0.0185902	-0.0282534	-0.0326082	-0.0355315	0.0942699	-0.00457022	-0.0141523	-0.0219924	0.290044	0.158355	-0.0701747	-0.0340123	-0.0513999	-0.0456565	-0.0218471	0.0187985	0.00400783	-0.0692251	-0.0493951	0.0139535	-0.0554245	-0.0129784	-0.0211471	-0.0176495
DG	-0.0434783	0.00575528	-0.0431047	-0.0348929	-0.0620918	-0.0152265	-0.0325676	0.0311532	-0.0451117	0.135401	-0.0462611	-0.00779247	-0.0423938	-0.0354888	-0.0571599	-0.0162255	-0.0102702	-0.0652259	-0.0717772	-0.0593244	-0.068229	-0.0674183	-0.077458	0.0505782	-0.0453965	-0.0270986	-0.0528766	-0.0678051	-0.0643495	0.258033	-0.00638687	-0.00667211	-0.000200138	0.199179	0.101279	-0.0792988	-0.0559245	-0.017293	-0.00537967	0.00522561	0.101604	-0.0493625	-0.0839084	-0.0531899	0.0460604	-0.0206154	0.0577688	0.047031	0.0346111
SFO	-0.0507619	-0.0241908	-0.0201316	0.000169946	-0.0725092	0.0233643	-0.00185681	0.0849689	-0.0419037	0.200462	-0.0457232	-0.0314146	-0.0518952	-0.0408475	-0.049694	-0.0269883	0.00957413	-0.0626336	-0.0673666	-0.0563813	-0.0459833	-0.0570066	-0.036807	0.0453713	-0.0313918	-0.0175674	-0.042236	-0.0483165	-0.0520769	0.171879	0.00012096	-0.0130905	-0.016276	0.205208	0.116611	-0.0939097	-0.0556757	-0.0487269	-0.0376296	-0.0274491	0.0359987	-0.0124221	-0.0716572	-0.0118284	0.0640561	-0.0643741	-0.000365833	-0.0158906	0.137799
ECT	0.0306988	0.166354	-0.095634	-0.0767235	-0.0460833	-0.102468	-0.112633	-0.0640099	-0.0874939	0.0232287	-0.119909	-0.110503	-0.110459	-0.105367	-0.107617	-0.0767639	-0.0726468	-0.137513	-0.142402	-0.0706304	-0.0837192	-0.0910027	-0.123093	-0.0933294	-0.126253	-0.0997293	-0.113047	-0.117453	-0.12059	-0.0570466	-0.126707	-0.149331	-0.114396	-0.0884972	-0.0758449	-0.143457	-0.136808	-0.164684	-0.134961	-0.110254	-0.111123	-0.112476	-0.110554	-0.0588613	-0.0281063	-0.0472422	0.00226993	0.00967061	-0.106007
LA	0.195196	0.165002	-0.0908632	-0.0777292	0.195414	-0.0492679	-0.0419776	0.0388156	0.0104085	0.0402427	-0.0542471	-0.0405688	0.0105955	-0.0406409	-0.0471868	0.0789733	0.071279	-0.0608716	-0.0678428	0.0370405	-0.000134968	-0.0082554	-0.0728531	-0.0946612	-0.126581	-0.0917852	-0.0672849	-0.0777884	-0.0987601	-0.100558	-0.104893	-0.16542	-0.0990305	-0.115495	-0.0673851	-0.101152	-0.0972746	-0.18338	-0.105748	-0.0554998	-0.058461	-0.124101	-0.136015	-0.085913	-0.0510516	-0.126349	-0.0898657	-0.0897157	-0.140247
SI	0.463134	0.333026	0.0336445	0.0048086	0.212298	0.0288808	0.0607922	0.138674	0.129331	0.347383	0.0828129	0.0998797	0.0976489	0.0757747	0.0640264	0.10983	0.186106	0.0980655	0.0889533	0.186168	0.198929	0.142475	0.195864	0.0844472	0.0520261	0.10321	0.122907	0.0704448	0.0523607	-0.0465734	0.0349042	0.052228	-0.00340997	0.0631142	0.327428	0.39348	0.327605	0.0292582	0.0732929	0.0677724	0.110124	0.151589	0.10306	0.135982	0.168891	0.0909586	0.0754668	0.0650986	-0.190494
MA	0.240572	0.184277	-0.0175686	-0.0315821	0.095703	-0.0191752	-0.00949745	0.0620295	0.0424792	0.283382	-0.0152843	0.00299183	0.00136727	-0.0154503	-0.0179066	0.0114398	0.0670938	-0.0104355	-0.00861926	0.0578806	0.0693877	0.0298343	0.0320052	0.0294383	-0.0132524	0.0326449	0.0220418	-0.0116241	-0.0283545	-0.0153493	0.0515016	0.0362306	-0.0125462	0.0521613	0.369693	0.308398	0.217995	-0.0292041	-0.0323425	-0.0101841	0.0210941	0.0601652	0.0172336	-0.0130067	0.022616	-0.00595796	-0.0260101	-0.0272784	-0.132128
BA	0.352092	0.209235	-0.0345978	-0.0430591	0.405482	0.0698615	0.0566087	0.114188	0.164025	0.296911	0.0376483	0.0730568	0.169798	0.017952	-0.00801037	0.102271	0.157835	0.123338	0.0845569	0.108228	0.0683317	0.0647551	0.0392829	-0.0130326	-0.0581522	0.00237744	0.0242678	0.0193372	-0.0335821	-0.0732175	-0.0559915	-0.0578645	-0.00213312	-0.0467463	0.14033	0.145634	0.0992208	-0.0609073	0.0171851	0.0505282	0.101511	-0.0636508	-0.0808835	-0.0428766	-0.0348702	-0.0255053	-0.0259324	-0.0231607	-0.0834474
COA	0.422822	0.33464	-0.0334358	-0.0401422	0.282523	0.00871682	0.0487783	0.115335	0.121561	0.26913	0.0316892	0.0429507	0.0759314	0.0321687	0.0278473	0.0790605	0.172092	0.0249163	0.0199211	0.161501	0.160871	0.108341	0.0212836	-0.0101631	-0.0605205	-0.0045151	0.0293523	-0.00665069	-0.0353723	-0.0618221	-0.0698238	-0.0773737	-0.0357816	-0.0405594	0.122021	0.0514932	0.0501124	-0.0967014	-0.0512874	0.0267324	0.00444772	-0.074598	-0.0933901	-0.0525295	-0.032219	-0.0761827	-0.053537	-0.0534559	-0.0847094
BMA	0.537038	0.398285	-0.0311903	-0.0424852	0.36871	0.0189963	0.0693543	0.150583	0.163425	0.304638	0.0644721	0.0751906	0.117321	0.0638754	0.0569261	0.121029	0.235022	0.0620337	0.0533028	0.223022	0.20886	0.152953	0.0565702	-0.00640466	-0.0577392	0.00208644	0.0571218	0.0138862	-0.0246438	-0.0666683	-0.0728299	-0.074736	-0.0325347	-0.0371301	0.13329	0.0898142	0.086786	-0.0895657	-0.0267877	0.0535982	0.0359466	-0.0459082	-0.0686338	0.00837375	0.028005	-0.0580291	-0.0352631	-0.0391941	-0.111593
IA	0.524305	0.386699	-0.039361	-0.0482616	0.319714	0.000657	0.048057	0.128281	0.138165	0.286656	0.0476162	0.0517271	0.0865547	0.0496679	0.0446953	0.0960796	0.204764	0.0378844	0.0288961	0.201435	0.187439	0.132763	0.0448575	-0.0149227	-0.0681463	-0.00941314	0.0402579	0.000129848	-0.0369128	-0.0691298	-0.0832673	-0.0800681	-0.0459662	-0.0444915	0.123727	0.0730041	0.0736366	-0.102832	-0.0476427	0.0334726	0.010821	-0.0159068	-0.0337551	0.0373444	0.0428886	-0.057328	-0.018649	-0.0245704	-0.119078
CEA	0.59374	0.428264	-0.0258117	-0.0367998	0.366172	0.0322131	0.0749244	0.141037	0.170652	0.250731	0.0732306	0.0775532	0.125412	0.0723175	0.0655363	0.125901	0.229549	0.0825284	0.0756336	0.231056	0.196047	0.156348	0.0948929	-0.0173712	-0.05067	-0.000666864	0.0638906	0.0311595	-0.00974129	-0.0879245	-0.0807353	-0.0673596	-0.0306263	-0.0696461	0.0614675	0.11773	0.106704	-0.0766381	-0.00763772	0.0490917	0.0430011	0.0330888	0.0243745	0.0927162	0.0585907	-0.0461702	-0.0351148	-0.0394005	-0.151392
PA	0.614859	0.467581	0.0126358	-0.0104507	0.445046	0.121319	0.173865	0.251631	0.27888	0.282295	0.147686	0.147716	0.179493	0.138078	0.148049	0.18938	0.341131	0.13162	0.131168	0.343887	0.328239	0.258742	0.110592	0.0556697	-0.00372653	0.0384034	0.130333	0.0815588	0.0393939	0.0037135	-0.0212403	0.00233425	0.0552167	0.0623656	0.118312	0.0781886	0.106713	-0.0201263	0.0151268	0.11437	0.0857469	-0.0197193	-0.0791248	-0.00375596	0.0416141	-0.0578108	-0.0291772	-0.0385588	-0.0989805
MEA	0.641604	0.457045	0.0158997	-0.0105618	0.563073	0.143871	0.183041	0.25659	0.309323	0.376281	0.163925	0.186409	0.263638	0.143169	0.128414	0.232995	0.358086	0.210808	0.184421	0.339247	0.279687	0.248922	0.131115	0.046376	-0.000154791	0.0625291	0.140614	0.10646	0.0504803	-0.0486591	-0.0211015	-0.00639763	0.0503068	0.00882682	0.1593	0.19913	0.178128	-0.000609757	0.0832723	0.147629	0.16383	-0.00785447	-0.0577286	0.0132703	0.0345845	-0.00574361	-0.00481516	-0.00847453	-0.108132
TR	0.271181	0.217801	-0.046617	-0.0439144	0.0986773	-0.0344622	-0.0148977	0.0509665	0.0221138	0.151789	-0.0258281	-0.0202041	-0.0086131	-0.0237867	-0.0251587	-0.000319708	0.05445	-0.0406945	-0.0480133	0.0414054	0.0730713	0.0184288	-0.0204636	-0.0216262	-0.0691819	-0.0332611	-0.0252322	-0.0482999	-0.0608732	-0.0270202	-0.0753535	-0.0851403	-0.053294	-0.015496	0.0594598	-0.0365932	-0.018766	-0.109028	-0.0841221	-0.0256169	-0.0424145	-0.0788497	-0.0927768	-0.0613184	-0.0312999	-0.0723197	-0.0253504	-0.025506	-0.0740801
PAA	0.222153	0.196923	-0.0341658	-0.0380155	0.110479	-0.0163551	0.00267657	0.0547293	0.0429129	0.231318	-0.0150483	-0.00809758	0.00492835	-0.00688106	-0.0117959	0.0204001	0.0654376	-0.0299802	-0.02812	0.0506789	0.0550529	0.0245729	-0.0236836	-0.0173309	-0.0588098	-0.00331559	-0.0145452	-0.0345938	-0.0471713	-0.0500764	-0.0555553	-0.067018	-0.0392966	-0.0450388	0.130212	0.0388279	0.0207602	-0.0906451	-0.0685338	-0.0136265	-0.0332197	-0.071752	-0.0789113	-0.0538298	-0.0426832	-0.0722583	-0.049056	-0.0473697	-0.0704667
PIR	0.107139	0.111492	-0.0460365	-0.0439644	0.00104727	-0.0538514	-0.0514429	0.00281353	-0.0298878	0.209147	-0.064119	-0.0602081	-0.0554482	-0.0555889	-0.0557308	-0.0431739	-0.0167453	-0.0723224	-0.0786692	-0.0249704	-0.0118439	-0.0379675	-0.05274	-0.010772	-0.0694982	-0.0261331	-0.0528211	-0.0567931	-0.069031	-0.055809	-0.0554897	-0.0772594	-0.0699208	-0.0400351	0.135029	0.00954249	-0.00696631	-0.110136	-0.0978947	-0.0605161	-0.0729532	-0.0705048	-0.0792814	-0.0555283	-0.0394301	-0.0533359	-0.020405	-0.0149479	-0.0683281
EP	0.235643	0.216155	-0.0586632	-0.0571543	0.0584476	-0.0660602	-0.0514646	0.0191621	-0.00853581	0.221657	-0.056712	-0.0527444	-0.0465752	-0.0483157	-0.0482673	-0.0314374	0.0220078	-0.0720724	-0.0799213	0.0199154	0.0358912	-0.0081384	-0.0413874	-0.0195863	-0.0857176	-0.0386072	-0.0451192	-0.0630421	-0.0806663	-0.0624459	-0.0787801	-0.0961632	-0.0846839	-0.0419965	0.135355	0.0139081	0.00506416	-0.13267	-0.109206	-0.0554252	-0.0743407	-0.0646878	-0.0782277	-0.0354322	-0.0156762	-0.0447018	0.00376955	0.00785565	-0.10714
BLA	0.417098	0.345137	-0.067159	-0.0664059	0.193865	-0.0506814	-0.017956	0.0566455	0.0540293	0.213433	-0.018294	-0.0124697	0.00892415	-0.0112612	-0.0131844	0.0216475	0.105418	-0.0393918	-0.0448611	0.106208	0.10462	0.0526389	-0.00775281	-0.0435653	-0.100421	-0.0476094	-0.019575	-0.0518944	-0.0789592	-0.0656347	-0.114356	-0.120547	-0.0834562	-0.0573555	0.0801286	0.0094313	0.0126972	-0.146455	-0.0963523	-0.0225679	-0.0429288	-0.0612708	-0.0729811	0.0112501	0.0465789	-0.068205	-0.0249812	-0.0310898	-0.129101
FS	0.316131	0.281313	-0.0788585	-0.0737295	0.0941369	-0.0727858	-0.0587972	-0.000597815	0.00307196	0.18903	-0.0709962	-0.0648184	-0.0522906	-0.0590194	-0.0587156	-0.0343292	0.027147	-0.0832742	-0.0837136	0.0439689	0.0353279	-0.0040077	-0.00524347	-0.0661895	-0.111691	-0.0621065	-0.0521932	-0.0759593	-0.0972246	-0.101364	-0.116827	-0.118108	-0.103226	-0.091436	0.0877346	0.0617957	0.0252769	-0.155523	-0.124406	-0.075713	-0.0854006	-0.0366688	-0.0258646	-0.00855632	-0.0240285	-0.0787253	-0.0504508	-0.0482961	-0.142666
OT	0.284138	0.231929	-0.0666503	-0.0617829	0.0652328	-0.0575239	-0.0447702	0.0495751	0.0015643	0.255634	-0.0686091	-0.0663205	-0.0651048	-0.0578761	-0.0494789	-0.0420779	0.046575	-0.0925363	-0.0863532	0.0445239	0.0512829	0.00249654	-0.029828	-0.0210396	-0.0934817	-0.0517171	-0.0426676	-0.0641679	-0.0900141	-0.0597397	-0.0636912	-0.0620012	-0.0850256	-0.0432643	0.198436	0.0776554	0.0613928	-0.125879	-0.124924	-0.0728018	-0.0855591	-0.0154357	-0.0410597	-0.0102347	0.0187631	-0.0629325	-0.0482851	-0.0500396	-0.0737351
NLOT	0.314158	0.22943	-0.0442698	-0.0497588	0.214667	-0.0060203	-0.000528565	0.0706503	0.0726542	0.298579	-0.0184186	0.00459577	0.0470135	-0.0180902	-0.0296316	0.0361471	0.0917156	0.00961455	-0.00521595	0.0669334	0.0527956	0.0289209	-0.00229866	-0.0109191	-0.0692613	-0.00991545	-0.00798698	-0.0227634	-0.0564635	-0.0770988	-0.0582196	-0.0703589	-0.0499136	-0.0459195	0.20562	0.158465	0.0987078	-0.0989172	-0.0489558	-0.0114251	0.00708085	-0.0564139	-0.0593881	-0.0512847	-0.0348658	-0.0581132	-0.0553647	-0.0529022	-0.103857
AAA	0.364463	0.28482	-0.0238697	-0.0371159	0.209527	-0.000670297	0.023588	0.0927965	0.0926774	0.325255	0.012896	0.0317563	0.0528955	0.015801	0.00623957	0.0625942	0.129937	0.0216008	0.0153019	0.118951	0.106143	0.0729684	0.03193	0.00867208	-0.0390968	0.0232749	0.0289719	-0.00236156	-0.0267831	-0.070961	-0.0342905	-0.0427882	-0.0374228	-0.0134832	0.23886	0.201292	0.14119	-0.06989	-0.0277493	0.0127664	0.0223441	-0.0198416	-0.0367049	-0.0209441	-0.00479479	-0.036152	-0.0365086	-0.0352228	-0.125921
MOB	-0.00883988	-0.00356827	-0.0291005	-0.0307828	-0.0593002	-0.0381194	-0.0506203	0.0178527	-0.0465399	0.156984	-0.0693848	-0.0709882	-0.0720003	-0.0588539	-0.0460858	-0.0625321	-0.0373889	-0.0684628	-0.071487	-0.0527374	-0.0295146	-0.0545469	-0.0435808	0.0653569	-0.0395718	-0.0223656	-0.046674	-0.0251328	-0.0482309	-0.0441257	0.00672852	-0.0129284	-0.0512361	-0.00294188	0.200077	0.0697145	0.0458451	-0.0703471	-0.0867301	-0.0761466	-0.0721582	-0.024036	-0.0584163	-0.0511118	-0.0357249	-0.0421791	-0.0388256	-0.0286456	-0.0549016
AOB	-0.0130311	-0.0111209	-0.0369992	-0.0329333	-0.0374747	-0.0428148	-0.05439	-0.0216717	-0.0462853	0.048046	-0.0643913	-0.064379	-0.0595836	-0.0586737	-0.0519073	-0.0624591	-0.049829	-0.0633185	-0.0685659	-0.0494006	-0.0396081	-0.0521303	-0.0506136	0.00922545	-0.0488261	-0.0398913	-0.0511722	-0.0383952	-0.051411	-0.0537725	-0.0343711	-0.045268	-0.0566155	-0.0321798	0.0660973	-0.00565764	-0.0141424	-0.076105	-0.0799286	-0.0678508	-0.0692038	-0.0359518	-0.0546131	-0.043049	-0.031358	-0.0284659	-0.0290334	-0.0229641	-0.0588501
DP	0.112504	0.0605548	0.000881047	-0.0189887	-0.0270603	-0.0242574	-0.0323184	0.121624	-0.00357827	0.287402	0.0160406	0.0272687	0.0112159	0.00431752	-0.0272851	0.0010929	0.0607839	0.0340541	0.00883874	-0.0143931	0.030706	-0.00334254	0.00935429	0.0757725	0.0300363	0.0662299	0.0271945	0.00578598	0.00392145	0.0103848	0.0974226	0.0981418	-0.000482252	0.0770614	0.316388	0.245192	0.189635	0.0988265	0.102623	0.0340881	0.0587694	0.0789441	0.023951	0.172974	0.232857	0.336186	0.300741	0.313797	-0.0827608
AON	0.064801	0.0503742	-0.0280728	-0.0344694	-0.0369423	-0.0469575	-0.0529625	0.0415659	-0.0379367	0.222994	-0.0551374	-0.0532782	-0.0571641	-0.0460526	-0.040455	-0.0459885	-0.00866366	-0.054064	-0.0625575	-0.0342867	-0.00358092	-0.0394161	-0.0268311	0.0784954	-0.0345794	-0.00721486	-0.0331328	-0.0211888	-0.0463428	-0.0237542	0.0200328	-0.000352766	-0.051602	0.0322063	0.256782	0.110086	0.0817307	-0.0532034	-0.0636739	-0.0571884	-0.0448457	0.00149757	-0.0348571	0.00413979	0.0227766	0.013604	0.0164096	0.0244151	-0.0788447
TT	0.0839514	0.066695	-0.0191706	-0.0294759	-0.0352546	-0.0357369	-0.0426785	0.0862721	-0.0255179	0.293186	-0.0371347	-0.0277519	-0.0398674	-0.0336037	-0.0396643	-0.0307766	0.0230955	-0.0307865	-0.0448242	-0.0274675	0.00835691	-0.0286357	-0.0224442	0.0841604	-0.0133964	0.0207932	-0.0136923	-0.0147095	-0.0335121	0.0076902	0.0586073	0.0393908	-0.0317221	0.0661406	0.316045	0.16697	0.127043	-0.00707943	-0.0169787	-0.0280514	-0.00496529	0.0154262	-0.0349521	0.0319954	0.0721988	0.105526	0.103413	0.115132	-0.0653953
ACB	0.39587	0.248924	-0.0619181	-0.0708111	0.0666186	-0.0927977	-0.0802222	0.0377116	-0.00835959	0.190265	0.000925486	-0.0109498	-0.0146028	0.00400542	-0.0149691	-0.0167905	0.0622168	-0.0416502	-0.042167	0.0444915	0.0975947	0.00909777	0.143445	0.0297659	-0.064846	-0.0188758	-0.00598916	-0.0460343	-0.0747159	0.0571339	-0.0748998	-0.0288339	-0.0759042	0.0315819	0.122276	0.104382	0.119944	-0.0439482	-0.0120722	-0.00382766	0.0380141	0.214142	0.180107	0.417034	0.473053	0.165987	0.196092	0.159438	-0.172478
AIv	0.14679	0.105149	-0.0908884	-0.0823007	-0.0478553	-0.112671	-0.123408	-0.0505704	-0.0828731	0.142152	-0.0952585	-0.111328	-0.0990439	-0.0929913	-0.0974093	-0.113928	-0.0696947	-0.107468	-0.118679	-0.066549	-0.0543799	-0.0823708	-0.0807327	-0.0704174	-0.113681	-0.0767429	-0.0941	-0.0996851	-0.115763	-0.117255	-0.100044	-0.0905271	-0.12329	-0.0954506	0.0869203	0.0490256	-0.0102815	-0.107967	-0.104767	-0.102102	-0.12217	0.0876436	0.112911	0.230336	0.187474	0.222594	0.224476	0.223886	-0.140175
CLA	0.233414	0.18159	-0.0858617	-0.084879	-0.0225466	-0.11189	-0.119131	-0.0223585	-0.0562115	0.1198	-0.0562442	-0.0535198	-0.0594664	-0.0702292	-0.1007	-0.0843301	-0.0189386	-0.0669544	-0.0797261	-0.0304549	-0.0108636	-0.0463105	-0.0556935	-0.0719638	-0.0822261	-0.0465852	-0.0539601	-0.0983428	-0.0944766	-0.0835242	-0.0603697	-0.0396669	-0.0938891	-0.0566091	0.0816078	0.097163	0.045093	-0.00556496	0.0110995	-0.0390978	-0.0501861	0.0894653	0.120893	0.320458	0.342326	0.427378	0.349468	0.345325	-0.165236
AIp	0.11188	0.193563	-0.0811899	-0.0688562	-0.030372	-0.0887961	-0.094922	-0.0381444	-0.0668847	0.138003	-0.105877	-0.106026	-0.0991515	-0.0969092	-0.0941426	-0.0899628	-0.0554029	-0.118046	-0.121439	-0.0536372	-0.0501062	-0.0721821	-0.0916657	-0.0755975	-0.113134	-0.0782914	-0.0947719	-0.100515	-0.109563	-0.0892542	-0.115313	-0.131045	-0.111839	-0.0939944	0.0142653	-0.0570973	-0.0760375	-0.157827	-0.136109	-0.105023	-0.125761	-0.0808996	-0.0764373	-0.0122194	-0.0346396	-0.0237206	0.0200776	0.0350495	-0.102505
PERI	0.0401741	0.122562	-0.0794589	-0.06733	-0.0599041	-0.0882891	-0.0986538	-0.0530649	-0.0769172	0.093907	-0.0925541	-0.083301	-0.0914545	-0.0841065	-0.0900078	-0.0819925	-0.0739542	-0.105986	-0.125239	-0.0765044	-0.077023	-0.0880669	-0.103695	-0.0484536	-0.103249	-0.0739373	-0.0976185	-0.101688	-0.105699	0.00860117	-0.0991123	-0.113149	-0.0861272	-0.0205387	0.0116541	-0.103379	-0.0959181	-0.134503	-0.110752	-0.0673959	-0.065509	-0.0983398	-0.103714	-0.0495729	0.0102049	0.00686672	0.116097	0.118407	-0.0943334
ENTl	0.133677	0.144808	-0.066105	-0.0622431	-0.00468919	-0.0688188	-0.0694633	-0.0118706	-0.0370329	0.122695	-0.0448977	-0.0385257	-0.047686	-0.0433501	-0.052222	-0.0393359	-0.019956	-0.0565762	-0.0933799	-0.0267494	-0.0165376	-0.0448549	-0.06729	-0.00415624	-0.0834063	-0.0526468	-0.0642345	-0.0774411	-0.0867332	0.0677749	-0.0724512	-0.0902019	-0.0622121	0.0585966	0.0550072	-0.0848852	-0.0595413	-0.114175	-0.0788264	-0.0214907	-0.0125589	-0.0689579	-0.100715	-0.0235196	0.0741624	0.0375096	0.199151	0.193508	-0.103211
MOp	-0.116668	-0.0317276	-0.106853	-0.0786515	-0.133451	-0.116465	-0.145818	-0.151203	-0.139961	-0.146827	-0.165471	-0.167975	-0.164472	-0.158406	-0.141003	-0.173906	-0.173899	-0.176252	-0.180275	-0.133181	-0.151492	-0.140706	-0.15383	-0.135784	-0.137207	-0.145773	-0.147529	-0.134229	-0.134874	-0.127162	-0.163216	-0.156892	-0.139103	-0.149098	-0.176293	-0.185085	-0.18514	-0.157361	-0.175158	-0.168323	-0.187924	-0.102573	-0.0395596	-0.0520051	-0.0528427	0.00269527	0.00209947	0.016067	-0.111488
MOs	-0.0671095	-0.0334285	-0.103009	-0.0786976	-0.125962	-0.117535	-0.145941	-0.146925	-0.132734	-0.117233	-0.148865	-0.145801	-0.147607	-0.147867	-0.139322	-0.16736	-0.161211	-0.159661	-0.163004	-0.123137	-0.134559	-0.12909	-0.137267	-0.130496	-0.123706	-0.126823	-0.130222	-0.129714	-0.126306	-0.122728	-0.140703	-0.107291	-0.127524	-0.135466	-0.13078	-0.108575	-0.13527	-0.0693536	-0.11299	-0.140657	-0.154313	-0.0585683	0.0384515	0.0525939	0.0724648	0.20661	0.126372	0.140549	-0.118965
VPMpc	-0.128579	-0.0552716	-0.120496	-0.102258	-0.118077	-0.0887943	-0.125361	-0.105553	-0.113022	-0.13263	-0.125167	-0.131303	-0.116293	-0.124208	-0.138531	-0.128964	-0.139766	-0.116036	-0.125837	-0.144242	-0.166772	-0.150774	-0.144986	-0.160081	-0.138965	-0.142289	-0.152466	-0.141483	-0.138232	-0.0944464	-0.0980163	-0.0872494	-0.0772012	-0.158983	-0.144434	-0.0550439	-0.147513	-0.0390762	-0.060503	-0.114223	-0.128041	-0.0866807	0.026526	0.0189901	-0.0358919	0.172781	0.165936	0.196167	-0.166768
PF	-0.137381	-0.104079	-0.131839	-0.103175	-0.153044	-0.1391	-0.167586	-0.176788	-0.159623	-0.197231	-0.157665	-0.161195	-0.149129	-0.154192	-0.165019	-0.176282	-0.196662	-0.169734	-0.159322	-0.162619	-0.188665	-0.174114	-0.167285	-0.175127	-0.150549	-0.161445	-0.169546	-0.158845	-0.15879	-0.0862345	-0.10318	-0.0786672	-0.100336	-0.156531	-0.133572	-0.0548235	-0.150829	-0.0507313	-0.0884975	-0.132162	-0.147944	0.0558651	0.303515	0.0589195	-0.0468279	0.0533427	-0.0245909	-0.0186446	-0.130245
VAL	-0.112636	-0.099556	-0.117311	-0.0915725	-0.142816	-0.130068	-0.157037	-0.170314	-0.149095	-0.175413	-0.15339	-0.15862	-0.15347	-0.151522	-0.146896	-0.17626	-0.18651	-0.163654	-0.169089	-0.147691	-0.16536	-0.153482	-0.157534	-0.151634	-0.139214	-0.149036	-0.152198	-0.14224	-0.140324	-0.137334	-0.159797	-0.127326	-0.132856	-0.155391	-0.17392	-0.111356	-0.161789	-0.0922986	-0.120868	-0.151071	-0.160847	-0.0218454	0.146493	0.052856	0.0569009	0.138745	0.100228	0.100667	-0.129287
PCN	-0.106968	-0.0880707	-0.120028	-0.093204	-0.141105	-0.132847	-0.159052	-0.174144	-0.153481	-0.183726	-0.155344	-0.170424	-0.156888	-0.149865	-0.14256	-0.174962	-0.19041	-0.166446	-0.172452	-0.146007	-0.168417	-0.156	-0.157779	-0.153733	-0.149059	-0.161017	-0.16062	-0.140993	-0.146002	-0.141557	-0.175886	-0.15481	-0.14557	-0.164306	-0.189199	-0.124109	-0.17575	-0.140457	-0.147934	-0.163406	-0.180966	-0.00843927	0.133171	0.0620482	0.033037	0.0569279	0.05869	0.0576007	-0.1188
GU	-0.0486456	0.0556479	-0.0798317	-0.0616714	-0.0873091	-0.0741432	-0.102424	-0.0602354	-0.0916218	-0.0306012	-0.120831	-0.124569	-0.118442	-0.11376	-0.102097	-0.116211	-0.091787	-0.127626	-0.123791	-0.0916871	-0.104857	-0.100825	-0.109528	-0.0996103	-0.106007	-0.104575	-0.109599	-0.100731	-0.10351	-0.0875416	-0.105275	-0.119927	-0.101974	-0.113046	-0.11397	-0.111978	-0.129911	-0.137074	-0.131103	-0.125621	-0.14015	-0.0792688	-0.059594	-0.00686784	-0.0573885	-0.0240554	-0.00888169	0.00959	-0.0858186
VISC	-0.0837145	0.0704762	-0.103623	-0.0783625	-0.110817	-0.102546	-0.132833	-0.0954732	-0.127041	-0.0678119	-0.158289	-0.160046	-0.151699	-0.14688	-0.134732	-0.135898	-0.129924	-0.16733	-0.167528	-0.121992	-0.140725	-0.132898	-0.148844	-0.126411	-0.137543	-0.132468	-0.143809	-0.131395	-0.133154	-0.11923	-0.146719	-0.167926	-0.136676	-0.144347	-0.153793	-0.174956	-0.181184	-0.186742	-0.172389	-0.162783	-0.179111	-0.121256	-0.102326	-0.0634941	-0.0970836	-0.0577127	-0.0270266	-0.00727057	-0.110577
SSp	-0.147385	-0.0644105	-0.116218	-0.0840623	-0.138539	-0.123283	-0.152132	-0.148144	-0.15113	-0.165841	-0.182791	-0.18114	-0.177723	-0.172536	-0.154438	-0.175099	-0.178502	-0.197924	-0.198709	-0.14404	-0.165621	-0.152909	-0.172374	-0.146938	-0.150102	-0.158854	-0.162138	-0.146231	-0.146717	-0.133918	-0.171316	-0.179719	-0.14948	-0.159763	-0.198153	-0.237831	-0.217027	-0.195478	-0.202398	-0.181129	-0.203833	-0.130568	-0.0650968	-0.116863	-0.102667	-0.0861384	-0.0867238	-0.0820244	-0.107987
PO	-0.175026	-0.0874056	-0.123944	-0.0910625	-0.145701	-0.127475	-0.157791	-0.157779	-0.160447	-0.182158	-0.181508	-0.179177	-0.17384	-0.170716	-0.161834	-0.177844	-0.189773	-0.197768	-0.197685	-0.155533	-0.181652	-0.164527	-0.184517	-0.158865	-0.156205	-0.166449	-0.171454	-0.155529	-0.153811	-0.148037	-0.184711	-0.18074	-0.153734	-0.174655	-0.213469	-0.221563	-0.2267	-0.164039	-0.174922	-0.171339	-0.197198	-0.11141	0.00126933	-0.111313	-0.12009	-0.0843852	-0.0913824	-0.0838739	-0.127246
VPLpc	-0.140455	-0.0645875	-0.0985795	-0.0750404	-0.101472	-0.0849885	-0.117282	-0.0786584	-0.121065	-0.121742	-0.141084	-0.135346	-0.125823	-0.131715	-0.130917	-0.104257	-0.11577	-0.149028	-0.144689	-0.123247	-0.145621	-0.130377	-0.146731	-0.123702	-0.12275	-0.125597	-0.134748	-0.124845	-0.120654	-0.113525	-0.115757	-0.130711	-0.114145	-0.140328	-0.15501	-0.151666	-0.171871	-0.116029	-0.11575	-0.130922	-0.144758	-0.111262	-0.0547055	-0.086031	-0.0994933	-0.0398699	-0.0648986	-0.0493131	-0.083841
SSs	-0.142098	-0.0398485	-0.105123	-0.0760907	-0.122525	-0.101089	-0.133103	-0.106794	-0.137309	-0.131141	-0.16797	-0.167451	-0.160054	-0.1565	-0.141192	-0.145352	-0.14563	-0.180711	-0.179465	-0.13195	-0.153784	-0.140626	-0.159333	-0.130634	-0.137804	-0.141681	-0.149378	-0.133427	-0.133967	-0.121524	-0.148365	-0.170851	-0.137998	-0.148283	-0.177842	-0.21822	-0.203054	-0.195737	-0.189068	-0.170694	-0.188807	-0.130632	-0.10527	-0.115979	-0.122011	-0.115189	-0.104135	-0.093816	-0.0983522
VPM	-0.155446	-0.0914429	-0.102428	-0.0741172	-0.114263	-0.100485	-0.128503	-0.111797	-0.134405	-0.163359	-0.159368	-0.158711	-0.149741	-0.14825	-0.1346	-0.133452	-0.146341	-0.173499	-0.173526	-0.129134	-0.151432	-0.136758	-0.156667	-0.129334	-0.132843	-0.140591	-0.145226	-0.128423	-0.128453	-0.124645	-0.146205	-0.168801	-0.133063	-0.147165	-0.183886	-0.221331	-0.203074	-0.188724	-0.181121	-0.160095	-0.180645	-0.123003	-0.0788639	-0.130509	-0.127319	-0.134273	-0.124508	-0.120127	-0.0997335
POST	-0.060883	-0.0420145	-0.0726188	-0.0592104	-0.101446	-0.0870102	-0.100519	-0.0737373	-0.0975769	-0.0423684	-0.100696	-0.0746896	-0.101231	-0.0884702	-0.091999	-0.0855978	-0.0920922	-0.121214	-0.128055	-0.0987465	-0.110514	-0.106651	-0.114419	-0.00627345	-0.0876213	-0.0843153	-0.0987873	-0.0976316	-0.0999255	0.134439	-0.0884054	-0.08292	-0.0650922	0.00750908	-0.0731094	-0.155796	-0.119179	-0.0818209	-0.0707955	-0.0555624	-0.000928647	-0.0529717	-0.03651	-0.0206234	0.0660931	-0.00440244	0.0532905	0.0400163	-0.0835351
RSPv	-0.0597196	-0.0610954	-0.0603325	-0.0460953	-0.0880386	-0.0795309	-0.0932372	-0.0973876	-0.0902362	-0.0817039	-0.0875248	-0.0731568	-0.090696	-0.0839364	-0.0779429	-0.0963714	-0.106026	-0.10175	-0.10803	-0.0863115	-0.0927855	-0.0883451	-0.0919851	-0.0376133	-0.0737494	-0.0780457	-0.0844551	-0.0776486	-0.0799165	0.00988022	-0.0957828	-0.0636003	-0.0694136	-0.0383028	-0.0780904	-0.128644	-0.0996612	-0.0469215	-0.04898	-0.03885	-0.0531497	-0.0253246	0.030766	0.00982418	0.0892804	0.0712654	0.0484825	0.0286518	-0.0793088
AV	-0.0284154	-0.0688011	-0.0637485	-0.0526593	-0.082264	-0.0537651	-0.0801375	-0.0732456	-0.0639763	-0.0923375	-0.0587968	-0.0629814	-0.0634405	-0.06616	-0.0675289	-0.0972955	-0.0986541	-0.0795298	-0.0817539	-0.085421	-0.0889458	-0.0852145	-0.0831787	-0.0634751	-0.0702687	-0.0744431	-0.0812132	-0.0742318	-0.0774423	0.0123376	-0.0588875	-0.015638	-0.029223	-0.0566266	-0.0780798	-0.0937727	-0.0868621	-5.94e-06	-0.0225988	-0.0321981	-0.0564375	0.0147499	0.0767421	0.116368	0.206977	0.125099	0.0783768	0.0537633	-0.0944064
AD	-0.0287507	-0.0688107	-0.0556487	-0.0471625	-0.0739811	-0.0388298	-0.0658291	-0.0601432	-0.0489806	-0.0810957	-0.0432914	-0.0443606	-0.0488691	-0.0530909	-0.0580965	-0.0852918	-0.0870415	-0.0639996	-0.0654364	-0.0772672	-0.0786442	-0.0740215	-0.07553	-0.0552235	-0.0573156	-0.0619522	-0.0683824	-0.0653229	-0.0653379	0.0055404	-0.0603751	-0.00123056	-0.0183728	-0.0482873	-0.076838	-0.0857084	-0.0758734	0.0211852	0.0034206	-0.00614722	-0.0405935	0.0291498	0.0902102	0.123248	0.209265	0.129963	0.0794335	0.0478928	-0.0984023
CL	-0.141412	-0.119393	-0.130789	-0.105306	-0.174732	-0.155432	-0.186938	-0.186649	-0.167606	-0.172115	-0.145925	-0.131249	-0.136937	-0.158742	-0.183363	-0.192474	-0.205048	-0.15686	-0.160371	-0.178695	-0.188192	-0.17848	-0.169093	-0.174	-0.130324	-0.137681	-0.15655	-0.168131	-0.155071	-0.0665148	-0.0569339	-0.0190965	-0.0766075	-0.132233	-0.0754641	-0.0171434	-0.1147	0.0810816	0.0060258	-0.0842446	-0.103078	-0.00858345	0.243541	0.0826558	0.10696	0.347101	0.177383	0.182073	-0.160311
CP	0.0110393	0.0259927	-0.174506	-0.136707	-0.126847	-0.192408	-0.22365	-0.1962	-0.186441	-0.186221	-0.222179	-0.228562	-0.214934	-0.213592	-0.199399	-0.210275	-0.201047	-0.250261	-0.25324	-0.149625	-0.174443	-0.179108	-0.185959	-0.210012	-0.217426	-0.215359	-0.205088	-0.203752	-0.211424	-0.201387	-0.240176	-0.213942	-0.21553	-0.219804	-0.215864	-0.200697	-0.212952	-0.200951	-0.217512	-0.227783	-0.251093	-0.0883365	0.0242048	0.0706656	0.124326	0.154173	0.0980016	0.100713	-0.21255
RT	-0.108364	-0.108855	-0.141502	-0.110025	-0.149215	-0.163679	-0.193761	-0.182109	-0.183853	-0.21638	-0.176599	-0.184621	-0.170588	-0.174977	-0.167895	-0.176945	-0.207847	-0.192389	-0.210239	-0.171374	-0.19876	-0.181662	-0.190084	-0.176711	-0.169043	-0.170853	-0.182817	-0.163468	-0.165657	-0.167381	-0.169821	-0.175271	-0.168619	-0.188117	-0.202845	-0.18109	-0.204142	-0.164115	-0.158187	-0.169308	-0.199281	-0.00590328	0.136183	0.0789679	0.1079	0.15136	0.119737	0.10237	-0.214528
SCm	-0.187981	-0.136643	-0.119423	-0.0961496	-0.0979186	-0.115381	-0.120474	-0.181788	-0.135667	-0.169863	-0.0839769	-0.0700549	-0.062772	-0.0733068	-0.122759	-0.0853169	-0.162125	-0.108461	-0.115689	-0.145813	-0.173713	-0.146902	-0.176378	-0.164159	-0.127169	-0.139696	-0.145634	-0.146268	-0.12638	-0.136699	-0.169656	-0.108062	-0.110596	-0.16746	-0.189318	-0.0938175	-0.170001	0.0566391	0.0628867	-0.00517098	-0.0761649	-0.0876105	0.0515435	-0.0636466	-0.0686324	0.154002	0.0852416	0.094309	-0.130757
APN	-0.208282	-0.146877	-0.133231	-0.103828	-0.133365	-0.139236	-0.153069	-0.210257	-0.162112	-0.20061	-0.116105	-0.108446	-0.0995169	-0.117965	-0.148347	-0.15135	-0.203249	-0.139489	-0.156013	-0.165987	-0.192673	-0.170238	-0.192455	-0.177398	-0.147402	-0.1665	-0.16881	-0.16559	-0.152102	-0.152753	-0.184103	-0.127928	-0.133043	-0.17418	-0.200065	-0.152276	-0.197933	0.0230284	0.00914156	-0.0412061	-0.120264	-0.0791628	0.0882807	-0.0887175	-0.0860154	0.117131	0.0687196	0.0521339	-0.0922756
SCs	-0.151826	-0.101769	-0.0976722	-0.0722197	-0.118325	-0.114302	-0.130772	-0.163981	-0.130996	-0.141457	-0.0859273	-0.0884203	-0.0779497	-0.0863168	-0.122206	-0.11924	-0.16446	-0.10729	-0.129945	-0.126486	-0.143485	-0.130254	-0.14614	-0.131066	-0.11106	-0.12527	-0.129364	-0.124972	-0.120808	-0.111873	-0.150899	-0.131391	-0.117188	-0.132437	-0.15987	-0.16635	-0.170182	-0.0438183	-0.00302463	-0.0185497	-0.11569	-0.0412227	0.0156983	-0.0513548	-0.0544449	0.0456986	0.0493723	0.0184077	-0.0931642
MPT	-0.114739	-0.0774732	-0.0741923	-0.0565899	-0.0945579	-0.0893483	-0.102708	-0.129415	-0.100153	-0.0941109	-0.00296815	-0.0195632	0.00263227	-0.0365416	-0.0813837	-0.109627	-0.134017	-0.0298908	-0.0774393	-0.0991776	-0.107025	-0.0985504	-0.109373	-0.101219	-0.0731321	-0.0894896	-0.0920428	-0.0967275	-0.092571	-0.0928434	-0.120099	-0.0840636	-0.0855651	-0.100201	-0.119529	-0.142167	-0.128488	0.0452153	0.107769	0.0916549	-0.0655571	0.059546	0.124849	0.030498	0.019063	0.161636	0.181626	0.0974811	-0.0806394
OP	-0.121934	-0.0824428	-0.0792631	-0.0608063	-0.0996323	-0.095339	-0.108996	-0.137024	-0.10632	-0.10094	-0.007476	-0.0224078	-0.00110748	-0.0413018	-0.0879327	-0.115231	-0.141089	-0.0349442	-0.0823576	-0.105638	-0.113772	-0.104791	-0.116168	-0.107679	-0.0777065	-0.0945958	-0.0976432	-0.103067	-0.0977737	-0.0979834	-0.122726	-0.0875362	-0.0891025	-0.104905	-0.122817	-0.144952	-0.133385	0.0464075	0.108121	0.0910215	-0.0679355	0.0575136	0.130064	0.0300017	0.0185229	0.168075	0.182231	0.0978707	-0.0896933
NOT	-0.15515	-0.100707	-0.098699	-0.0724224	-0.124124	-0.112805	-0.131897	-0.166397	-0.130554	-0.147055	-0.0796219	-0.0891284	-0.0737877	-0.0928124	-0.11858	-0.144582	-0.173882	-0.103554	-0.135087	-0.128232	-0.14421	-0.131823	-0.147868	-0.132106	-0.112437	-0.128991	-0.131497	-0.126237	-0.123856	-0.114702	-0.155132	-0.131509	-0.116861	-0.133213	-0.167202	-0.199687	-0.18086	-0.0511364	-0.0127552	-0.0138889	-0.128211	-0.022114	0.0431134	-0.0505316	-0.0478889	0.055835	0.0705312	0.0115674	-0.0985027
PPT	-0.152438	-0.106898	-0.095877	-0.0736212	-0.108257	-0.10654	-0.119065	-0.160341	-0.122579	-0.13643	-0.0487857	-0.0537419	-0.0402706	-0.0676993	-0.102924	-0.126133	-0.16047	-0.0769292	-0.11174	-0.125712	-0.139026	-0.124438	-0.143751	-0.12941	-0.10112	-0.116849	-0.120779	-0.121146	-0.111657	-0.119248	-0.147753	-0.103767	-0.103801	-0.130434	-0.157074	-0.166542	-0.162234	0.0220332	0.0542082	0.0369193	-0.0921549	-0.000922239	0.105932	-0.0202926	-0.0130695	0.162245	0.142745	0.0781156	-0.113078
RSPd	-0.100433	-0.0761045	-0.0739802	-0.0542524	-0.101393	-0.0894352	-0.105224	-0.121648	-0.103376	-0.115362	-0.11308	-0.0996966	-0.112638	-0.111346	-0.102408	-0.125141	-0.13076	-0.122574	-0.127753	-0.0994095	-0.109337	-0.101747	-0.111806	-0.0829151	-0.0907723	-0.0982227	-0.102078	-0.0944991	-0.0927541	-0.0711885	-0.109189	-0.073703	-0.0871827	-0.0828586	-0.102239	-0.143806	-0.12419	-0.0504824	-0.0745039	-0.0703363	-0.105098	-0.0525358	0.0437867	-0.0443934	0.0105877	0.104631	0.0313146	0.0145531	-0.0834485
LD	-0.130101	-0.0955834	-0.0895734	-0.0659354	-0.115767	-0.104038	-0.120405	-0.143558	-0.120786	-0.140683	-0.106925	-0.100109	-0.103349	-0.112769	-0.116117	-0.14247	-0.153589	-0.123538	-0.138684	-0.117996	-0.131573	-0.120705	-0.135279	-0.109624	-0.105741	-0.117921	-0.120845	-0.114197	-0.110835	-0.0921923	-0.133101	-0.101137	-0.103736	-0.108205	-0.136731	-0.18014	-0.157683	-0.0520925	-0.0555637	-0.0516501	-0.11877	-0.0416853	0.0659426	-0.0521512	-0.0166107	0.0985789	0.0501064	0.0101911	-0.098856
RSPagl	-0.107028	-0.0810973	-0.0803274	-0.0601724	-0.112286	-0.0984173	-0.117381	-0.130402	-0.111687	-0.11774	-0.119957	-0.108402	-0.118683	-0.119854	-0.115706	-0.133898	-0.140665	-0.128066	-0.134485	-0.109873	-0.118183	-0.110557	-0.119712	-0.0971439	-0.0949656	-0.099924	-0.107531	-0.104334	-0.0987262	-0.0863997	-0.113065	-0.0866064	-0.0960382	-0.0929873	-0.109644	-0.138837	-0.126448	-0.0580513	-0.0827038	-0.0895547	-0.114373	-0.0646739	0.0349102	-0.0305181	0.0370774	0.148942	0.0723295	0.0478833	-0.0942029
VISpm	-0.114637	-0.0784375	-0.0771381	-0.055709	-0.10166	-0.0914908	-0.108638	-0.127675	-0.105951	-0.125362	-0.121034	-0.112993	-0.118321	-0.116493	-0.107331	-0.124158	-0.136092	-0.130274	-0.133775	-0.10191	-0.114333	-0.105112	-0.118019	-0.0964131	-0.0964163	-0.103291	-0.107271	-0.0988853	-0.0963959	-0.0876706	-0.114949	-0.107922	-0.0972487	-0.0974257	-0.1246	-0.160406	-0.140559	-0.0975216	-0.11241	-0.101436	-0.125002	-0.0819705	-0.000839999	-0.0749057	-0.0238674	0.0592081	0.0149213	-0.014404	-0.0838771
VISam	-0.105488	-0.0764984	-0.0730581	-0.0533246	-0.0990783	-0.0880556	-0.104727	-0.121857	-0.100963	-0.116074	-0.113175	-0.104625	-0.110826	-0.110721	-0.104179	-0.120976	-0.12969	-0.121065	-0.125016	-0.0978136	-0.107839	-0.0997426	-0.110865	-0.092877	-0.08907	-0.0951253	-0.0998636	-0.0943561	-0.0904	-0.0844837	-0.107187	-0.0889349	-0.0899273	-0.0922911	-0.112723	-0.141549	-0.126316	-0.0664146	-0.0945946	-0.0953009	-0.11464	-0.0708923	0.0252321	-0.0562368	-0.00627448	0.10193	0.0442801	0.0185489	-0.0816581
VISa	-0.118228	-0.0813662	-0.0815028	-0.0585828	-0.107576	-0.0956967	-0.114067	-0.134359	-0.111621	-0.133381	-0.1285	-0.121317	-0.126119	-0.123389	-0.11295	-0.133945	-0.144084	-0.138683	-0.141501	-0.107093	-0.120341	-0.11071	-0.124406	-0.102985	-0.102292	-0.110093	-0.113538	-0.104194	-0.101987	-0.0924463	-0.123929	-0.11253	-0.1027	-0.105107	-0.133824	-0.171488	-0.149619	-0.0990412	-0.122915	-0.112246	-0.135082	-0.0832789	0.00883042	-0.078509	-0.0360658	0.0458177	0.00770067	-0.0180103	-0.0883492
VISp	-0.13662	-0.0871059	-0.0876965	-0.0623749	-0.10821	-0.100315	-0.119197	-0.135715	-0.118578	-0.149708	-0.14075	-0.136016	-0.135453	-0.131694	-0.118117	-0.128592	-0.149217	-0.152912	-0.154903	-0.113705	-0.130429	-0.119101	-0.136002	-0.110624	-0.113362	-0.121075	-0.124905	-0.111364	-0.111003	-0.097599	-0.130975	-0.141634	-0.112912	-0.115865	-0.155253	-0.205127	-0.17352	-0.157707	-0.157112	-0.132223	-0.151764	-0.108079	-0.07786	-0.118209	-0.0862586	-0.0717166	-0.0785118	-0.0882687	-0.0899264
LGd	-0.131617	-0.086413	-0.0809127	-0.0578387	-0.0924285	-0.090037	-0.104614	-0.125222	-0.107929	-0.143112	-0.116592	-0.115608	-0.110397	-0.109631	-0.100672	-0.110408	-0.135404	-0.131259	-0.136293	-0.103946	-0.119999	-0.108052	-0.126366	-0.105992	-0.103426	-0.111826	-0.114418	-0.101086	-0.0998006	-0.101728	-0.126369	-0.135935	-0.105181	-0.112217	-0.151528	-0.195864	-0.164975	-0.143054	-0.130638	-0.104851	-0.138983	-0.0914131	-0.0687383	-0.110205	-0.0896813	-0.0773058	-0.0747813	-0.088764	-0.0854238
VISl	-0.128369	-0.079575	-0.0828741	-0.0587222	-0.103178	-0.0951051	-0.111861	-0.130893	-0.111893	-0.140327	-0.133017	-0.129734	-0.128897	-0.124117	-0.110455	-0.125179	-0.142688	-0.144619	-0.146792	-0.106846	-0.122701	-0.112094	-0.128334	-0.106131	-0.107443	-0.114251	-0.118116	-0.104997	-0.104775	-0.0943487	-0.12762	-0.136442	-0.107539	-0.109965	-0.148499	-0.19639	-0.165302	-0.154584	-0.154038	-0.128145	-0.146418	-0.10293	-0.0801754	-0.114256	-0.0861167	-0.079662	-0.0820547	-0.0897606	-0.0840554
VISli	-0.12163	-0.0688927	-0.0800509	-0.0571136	-0.101064	-0.0926198	-0.108766	-0.128384	-0.107927	-0.13091	-0.128023	-0.124609	-0.124541	-0.119207	-0.106934	-0.123054	-0.138977	-0.138692	-0.141009	-0.103216	-0.118351	-0.108144	-0.123751	-0.103451	-0.103286	-0.108843	-0.113495	-0.101642	-0.100821	-0.093265	-0.125146	-0.131674	-0.104119	-0.106168	-0.141256	-0.184133	-0.157262	-0.147515	-0.146869	-0.123722	-0.140332	-0.0978404	-0.0742827	-0.105158	-0.0774215	-0.0677282	-0.0722705	-0.0800006	-0.0825276
VISpl	-0.102533	-0.058338	-0.0751407	-0.0545753	-0.0967113	-0.0891247	-0.102975	-0.116991	-0.101452	-0.110676	-0.115147	-0.109811	-0.114718	-0.108288	-0.0978246	-0.117285	-0.127389	-0.12617	-0.132493	-0.0966985	-0.109101	-0.101459	-0.114196	-0.0854881	-0.096031	-0.0994673	-0.10548	-0.0954327	-0.0955702	-0.0621166	-0.112598	-0.117389	-0.0945498	-0.0794459	-0.121926	-0.173017	-0.143569	-0.131422	-0.126814	-0.100932	-0.116373	-0.0849736	-0.0640771	-0.0851034	-0.0380722	-0.0426984	-0.0368762	-0.0481186	-0.0774566
VISpor	-0.0980713	-0.0420272	-0.0724318	-0.0529789	-0.0896804	-0.0836065	-0.097829	-0.108356	-0.0950612	-0.10057	-0.111006	-0.105914	-0.108647	-0.102401	-0.0938487	-0.105433	-0.119397	-0.121717	-0.125972	-0.0920802	-0.10498	-0.0970595	-0.110695	-0.0848018	-0.0928223	-0.0946528	-0.101391	-0.0922569	-0.0917575	-0.0595866	-0.108235	-0.115289	-0.0892418	-0.0787948	-0.115758	-0.164119	-0.138668	-0.132097	-0.126549	-0.102851	-0.111345	-0.0878534	-0.0753833	-0.0909989	-0.0554066	-0.0648748	-0.0515739	-0.0564304	-0.0754733
LT	-0.116842	-0.0669347	-0.0542115	-0.0488337	0.00591038	-0.0390139	-0.0110453	-0.0892221	-0.0564658	-0.0869312	0.0068849	0.0131609	0.0205731	0.0257576	0.011585	0.01122	-0.0555529	-0.0311549	-0.0393663	-0.0605724	-0.0825734	-0.0533883	-0.106948	-0.0716983	-0.0571769	-0.0555997	-0.0637204	-0.052584	-0.028917	-0.112765	-0.129057	-0.111079	-0.0699	-0.0575156	-0.142166	-0.127888	-0.130928	-0.0409336	0.0111166	0.038255	-0.0239271	-0.0674331	-0.032306	-0.0869756	-0.0641001	0.016644	-0.00194935	-0.0202195	-0.146654
IntG	-0.130349	-0.0934696	-0.0772159	-0.0644746	-0.0354026	-0.0633424	-0.0582146	-0.0888837	-0.0812413	-0.119562	-0.0409422	-0.0297978	-0.023678	-0.0352641	-0.0479802	-0.0304429	-0.0834598	-0.0700354	-0.0782304	-0.0957696	-0.110766	-0.0889041	-0.124055	-0.103945	-0.0815385	-0.0810675	-0.0918318	-0.0872294	-0.0657905	-0.115635	-0.10704	-0.0894402	-0.0743612	-0.116241	-0.148115	-0.132126	-0.135334	-0.0175757	0.00195754	0.00209588	-0.0576023	-0.0630952	0.0250716	-0.0606409	-0.02194	0.113965	0.0521628	0.0242191	-0.132226
SubG	-0.140937	-0.094881	-0.0782993	-0.0608717	-0.0408156	-0.0670183	-0.0597552	-0.112768	-0.0872056	-0.130468	-0.0418095	-0.040231	-0.0293486	-0.0368007	-0.0415293	-0.0581468	-0.104187	-0.077114	-0.089491	-0.097622	-0.114702	-0.092541	-0.127948	-0.104781	-0.0908228	-0.0973623	-0.101053	-0.0882281	-0.0749646	-0.114754	-0.136328	-0.12163	-0.0857935	-0.123311	-0.1706	-0.183935	-0.164751	-0.066134	-0.0304868	0.00662768	-0.0815346	-0.0624715	0.00832867	-0.0893662	-0.0655872	0.0229691	0.0103827	-0.0352555	-0.116231
VISal	-0.135317	-0.0853799	-0.088429	-0.0625016	-0.110535	-0.101255	-0.119658	-0.142898	-0.119773	-0.149428	-0.14198	-0.138571	-0.137738	-0.132992	-0.11857	-0.136224	-0.153699	-0.154019	-0.156172	-0.113623	-0.130376	-0.119195	-0.136311	-0.114429	-0.114256	-0.122283	-0.125512	-0.111875	-0.11136	-0.105263	-0.136767	-0.143488	-0.115486	-0.119794	-0.158068	-0.205273	-0.174385	-0.155793	-0.161195	-0.136967	-0.15775	-0.109121	-0.0711422	-0.117026	-0.0880717	-0.0617933	-0.0723544	-0.0839141	-0.0909529
VISrl	-0.146354	-0.0933415	-0.101744	-0.0726181	-0.127305	-0.117567	-0.139231	-0.16104	-0.137457	-0.163401	-0.160996	-0.153748	-0.155812	-0.152371	-0.138321	-0.156786	-0.174395	-0.174784	-0.177475	-0.130933	-0.148228	-0.136645	-0.155465	-0.128724	-0.129562	-0.137927	-0.142391	-0.129427	-0.127771	-0.114922	-0.15307	-0.148691	-0.129161	-0.132824	-0.170117	-0.221254	-0.191455	-0.1506	-0.166168	-0.147028	-0.171434	-0.115907	-0.0512261	-0.11701	-0.0772722	-0.0185539	-0.0496573	-0.0612652	-0.105971
LP	-0.175469	-0.112481	-0.112639	-0.0828268	-0.127272	-0.124201	-0.141866	-0.17508	-0.146705	-0.182248	-0.1407	-0.136473	-0.132029	-0.134636	-0.134681	-0.152443	-0.184548	-0.162931	-0.17341	-0.145257	-0.166193	-0.148843	-0.173196	-0.146536	-0.137292	-0.147714	-0.153818	-0.140736	-0.135101	-0.129156	-0.167957	-0.156995	-0.132991	-0.152026	-0.194384	-0.235451	-0.211882	-0.125473	-0.121272	-0.105311	-0.163525	-0.0918902	-0.00282163	-0.110742	-0.0820772	0.00382165	-0.0208357	-0.0503216	-0.126797
IGL	-0.130322	-0.0844937	-0.0818629	-0.0608289	-0.0984965	-0.0910215	-0.102698	-0.134201	-0.106281	-0.127975	-0.0913232	-0.0892908	-0.0871828	-0.0932168	-0.0973035	-0.1199	-0.139018	-0.108213	-0.122013	-0.106562	-0.120021	-0.107743	-0.126387	-0.108035	-0.0962131	-0.104162	-0.109477	-0.102737	-0.0963433	-0.103871	-0.129183	-0.115817	-0.0983164	-0.111522	-0.145095	-0.1733	-0.151866	-0.0824259	-0.0666624	-0.056285	-0.115158	-0.0595559	-0.00771718	-0.0714347	-0.0453113	0.0266649	0.00775881	-0.0231731	-0.0951448
LGv	-0.141295	-0.0886551	-0.0900927	-0.0670109	-0.104038	-0.0986907	-0.110957	-0.147292	-0.116273	-0.135634	-0.0827813	-0.0853586	-0.0777331	-0.0896375	-0.0993698	-0.127962	-0.152558	-0.106265	-0.129113	-0.113933	-0.130662	-0.117076	-0.139739	-0.115255	-0.10543	-0.116531	-0.120311	-0.111873	-0.107254	-0.108684	-0.14537	-0.130617	-0.109472	-0.108453	-0.155744	-0.200962	-0.173319	-0.0797609	-0.0495005	-0.0325233	-0.119309	-0.0450225	0.011228	-0.0719662	-0.0482726	0.030735	0.0297294	-0.0187064	-0.102772
PoT	-0.192827	-0.115192	-0.133871	-0.103197	-0.0748211	-0.130078	-0.144556	-0.155513	-0.156622	-0.203232	-0.150619	-0.140416	-0.109676	-0.127368	-0.155722	-0.0522872	-0.151463	-0.164082	-0.164245	-0.143822	-0.196652	-0.161908	-0.200335	-0.178859	-0.164758	-0.169911	-0.175436	-0.163225	-0.153517	-0.166469	-0.168751	-0.18543	-0.151131	-0.194553	-0.230988	-0.171387	-0.229311	-0.109743	-0.0811452	-0.122598	-0.145498	-0.157545	-0.0740804	-0.149666	-0.154079	-0.041586	-0.0735599	-0.0496732	-0.151842
POL	-0.191558	-0.119788	-0.123672	-0.0956246	-0.0785588	-0.123438	-0.124728	-0.184183	-0.145949	-0.190335	-0.118367	-0.111285	-0.089864	-0.0966802	-0.12571	-0.0807494	-0.163162	-0.140266	-0.146427	-0.13698	-0.183008	-0.148382	-0.190437	-0.168719	-0.149077	-0.157177	-0.161003	-0.148354	-0.13523	-0.15903	-0.193476	-0.183434	-0.140845	-0.184128	-0.231658	-0.18541	-0.22268	-0.0999526	-0.0630338	-0.0793769	-0.130346	-0.141581	-0.0678518	-0.139586	-0.138569	-0.0293477	-0.0500198	-0.0424008	-0.142229
NB	-0.137402	-0.0815771	-0.0876057	-0.0638206	-0.0857373	-0.0957992	-0.107214	-0.143546	-0.112735	-0.140525	-0.111073	-0.106585	-0.0993146	-0.0893242	-0.107623	-0.0806303	-0.135485	-0.125098	-0.126262	-0.104794	-0.130619	-0.112885	-0.135935	-0.118338	-0.110485	-0.118491	-0.121188	-0.108416	-0.105629	-0.111928	-0.145549	-0.147621	-0.111462	-0.129001	-0.16683	-0.155872	-0.168923	-0.103567	-0.0770254	-0.0868555	-0.120382	-0.110074	-0.0909011	-0.108377	-0.116178	-0.0764125	-0.0706642	-0.0520837	-0.0855746
DT	-0.147239	-0.0816142	-0.0920466	-0.0692141	-0.0780859	-0.0974415	-0.102035	-0.14702	-0.115288	-0.144993	-0.0991332	-0.0958444	-0.0850397	-0.0765142	-0.0960552	-0.0750637	-0.135185	-0.119349	-0.123935	-0.110377	-0.137654	-0.115922	-0.144929	-0.126007	-0.113563	-0.119688	-0.124562	-0.111866	-0.104317	-0.11897	-0.156307	-0.153168	-0.114437	-0.139181	-0.180317	-0.166336	-0.177835	-0.105126	-0.0703705	-0.0731663	-0.116302	-0.104199	-0.0772129	-0.108154	-0.113231	-0.0724002	-0.0639566	-0.0561913	-0.105458
IC	-0.114666	-0.0709906	-0.0717669	-0.0505459	-0.0866981	-0.0817975	-0.0955355	-0.122634	-0.0977696	-0.120344	-0.107198	-0.103741	-0.101301	-0.0921991	-0.0970212	-0.0918572	-0.121272	-0.114721	-0.113878	-0.0916636	-0.107818	-0.0973402	-0.110166	-0.0943749	-0.0917456	-0.100153	-0.102188	-0.0909778	-0.0904716	-0.0903741	-0.118704	-0.122568	-0.0951366	-0.103395	-0.133782	-0.146681	-0.140304	-0.107998	-0.0948695	-0.0962496	-0.117031	-0.0940017	-0.0838251	-0.0927283	-0.0966378	-0.0806175	-0.0775701	-0.0647496	-0.0337392
SAG	-0.15552	-0.101786	-0.100746	-0.0749095	-0.111181	-0.118121	-0.132332	-0.175477	-0.135733	-0.160712	-0.126397	-0.119038	-0.112717	-0.102633	-0.137408	-0.0916279	-0.163249	-0.137461	-0.136066	-0.124961	-0.151872	-0.134454	-0.15092	-0.13551	-0.123046	-0.134886	-0.138229	-0.12812	-0.124913	-0.115073	-0.158466	-0.14844	-0.124196	-0.143665	-0.173401	-0.136492	-0.174157	-0.0687205	-0.0453996	-0.0817445	-0.123507	-0.117868	-0.0778413	-0.100037	-0.118322	-0.0355096	-0.0456067	-0.0148197	-0.0709555
PBG	-0.138338	-0.0879879	-0.089052	-0.0624768	-0.0988444	-0.0957972	-0.107909	-0.140852	-0.119086	-0.111688	-0.112542	-0.108388	-0.103755	-0.0884022	-0.117428	-0.0828424	-0.138386	-0.127417	-0.127074	-0.109421	-0.133099	-0.117999	-0.135917	-0.12003	-0.111977	-0.120586	-0.124383	-0.111839	-0.111318	-0.105989	-0.145332	-0.142677	-0.113983	-0.127592	-0.159639	-0.140179	-0.166746	-0.0813514	-0.0552612	-0.0719647	-0.11759	-0.103443	-0.0778174	-0.0963948	-0.11058	-0.0582562	-0.0542601	-0.0304968	-0.0361447
VPL	-0.20297	-0.131024	-0.134085	-0.0984166	-0.132278	-0.130264	-0.166859	-0.135572	-0.17094	-0.219511	-0.193517	-0.187493	-0.172225	-0.180728	-0.172757	-0.132041	-0.17734	-0.211034	-0.211161	-0.16923	-0.197327	-0.177255	-0.204054	-0.169198	-0.16885	-0.176886	-0.18563	-0.167422	-0.164163	-0.162867	-0.166274	-0.196425	-0.163114	-0.189943	-0.227914	-0.264512	-0.25327	-0.189605	-0.185062	-0.179117	-0.210428	-0.142744	-0.0553259	-0.153808	-0.136199	-0.0868699	-0.102367	-0.106292	-0.114026
Eth	-0.193378	-0.116988	-0.135072	-0.101556	-0.1449	-0.141312	-0.16514	-0.187714	-0.167893	-0.201429	-0.169152	-0.161556	-0.15591	-0.158593	-0.166789	-0.168426	-0.203405	-0.188575	-0.190811	-0.167279	-0.196259	-0.175515	-0.198078	-0.175941	-0.162208	-0.173608	-0.179952	-0.168016	-0.16168	-0.142934	-0.176596	-0.158198	-0.143283	-0.179766	-0.209349	-0.194494	-0.224546	-0.0886827	-0.112286	-0.133617	-0.170284	-0.102813	0.050007	-0.106281	-0.111024	0.00341261	-0.0351228	-0.0278232	-0.139258
PIL	-0.108512	-0.0696595	-0.0725684	-0.0556348	0.00129813	-0.0576906	-0.0656189	-0.0330332	-0.0784477	-0.121318	-0.0751937	-0.0692039	-0.0365864	-0.0554344	-0.0727799	0.0523379	-0.0420184	-0.0873834	-0.0844691	-0.0732777	-0.10861	-0.0834789	-0.115691	-0.0984634	-0.0918961	-0.0865421	-0.0953222	-0.0854253	-0.078005	-0.103464	-0.0677059	-0.125166	-0.0858392	-0.119695	-0.141068	-0.119359	-0.142588	-0.106172	-0.0558787	-0.069607	-0.0794893	-0.104103	-0.0995678	-0.109304	-0.109709	-0.0871597	-0.0895124	-0.077229	-0.101946
AUDv	-0.116627	-0.0618501	-0.0801881	-0.0572078	-0.0550392	-0.0815807	-0.106571	-0.0539706	-0.104141	-0.133438	-0.126689	-0.122104	-0.101157	-0.111155	-0.108193	-0.0195941	-0.0836854	-0.138139	-0.134827	-0.0983553	-0.117141	-0.105923	-0.124428	-0.10083	-0.105901	-0.102515	-0.113684	-0.101802	-0.101862	-0.096602	-0.0717176	-0.138667	-0.105078	-0.112436	-0.132138	-0.177874	-0.161618	-0.162169	-0.135744	-0.129858	-0.133772	-0.107603	-0.113748	-0.118907	-0.107428	-0.122667	-0.113029	-0.107866	-0.0851064
MG	-0.127603	-0.0796408	-0.0799783	-0.0572963	-0.0479502	-0.0757626	-0.0973216	-0.0503987	-0.102162	-0.135937	-0.116326	-0.111484	-0.0892315	-0.0988516	-0.0985242	-0.00701404	-0.0786564	-0.130893	-0.126958	-0.100635	-0.11957	-0.105727	-0.12611	-0.101733	-0.104069	-0.101312	-0.113071	-0.0996599	-0.0975585	-0.10003	-0.0718006	-0.136736	-0.101572	-0.115656	-0.13836	-0.175456	-0.16394	-0.149677	-0.119959	-0.115212	-0.125262	-0.106237	-0.107365	-0.119129	-0.109871	-0.114953	-0.108433	-0.103252	-0.0819744
SGN	-0.134457	-0.0727381	-0.0844688	-0.0618301	-0.0753042	-0.0876637	-0.0994975	-0.12157	-0.107257	-0.139959	-0.114781	-0.111671	-0.101189	-0.097841	-0.0980388	-0.0800429	-0.123549	-0.129817	-0.130666	-0.102658	-0.126081	-0.108749	-0.133423	-0.11276	-0.10872	-0.112387	-0.117896	-0.103811	-0.0998544	-0.110563	-0.131757	-0.147141	-0.108142	-0.125224	-0.162757	-0.181975	-0.171313	-0.143694	-0.12279	-0.108587	-0.130619	-0.112249	-0.0980432	-0.122446	-0.115343	-0.105981	-0.10025	-0.0945256	-0.0947728
AUDd	-0.109929	-0.0593181	-0.0730695	-0.0519548	-0.0859589	-0.0814084	-0.0977283	-0.112677	-0.0978979	-0.115755	-0.116374	-0.114288	-0.110446	-0.106875	-0.0986482	-0.10281	-0.121124	-0.125379	-0.126822	-0.0916452	-0.108155	-0.0976433	-0.113046	-0.0956056	-0.0950826	-0.099664	-0.103623	-0.0925166	-0.091987	-0.0887022	-0.112519	-0.123357	-0.0963822	-0.101277	-0.131486	-0.164934	-0.144553	-0.136299	-0.132648	-0.115974	-0.129297	-0.0952722	-0.0785495	-0.10033	-0.0862102	-0.0762175	-0.0767589	-0.0789715	-0.0740132
AUDpo	-0.114961	-0.0653226	-0.0755407	-0.0535851	-0.0857804	-0.083787	-0.101061	-0.111865	-0.100797	-0.125163	-0.120654	-0.118472	-0.113133	-0.110504	-0.101387	-0.0990031	-0.122139	-0.130407	-0.131599	-0.0947457	-0.111479	-0.100832	-0.117	-0.0987073	-0.0985602	-0.102946	-0.107342	-0.0954794	-0.0952075	-0.0921647	-0.112744	-0.129176	-0.0996044	-0.104989	-0.136201	-0.174391	-0.151184	-0.145419	-0.139594	-0.1211	-0.134354	-0.0989907	-0.0861348	-0.108116	-0.0930716	-0.0894701	-0.0876477	-0.0897654	-0.0790793
PP	-0.14527	-0.084259	-0.0975905	-0.0740367	-0.0427223	-0.0910679	-0.100488	-0.0962119	-0.11479	-0.151757	-0.111689	-0.103671	-0.0785386	-0.0890995	-0.104233	-0.0115719	-0.0997184	-0.129332	-0.130077	-0.107214	-0.145661	-0.117331	-0.155198	-0.128634	-0.123033	-0.120559	-0.130069	-0.118042	-0.108531	-0.127677	-0.128851	-0.168678	-0.121103	-0.143063	-0.186292	-0.182738	-0.1925	-0.147569	-0.0972674	-0.0991391	-0.11948	-0.134518	-0.11749	-0.140981	-0.130071	-0.0994023	-0.10097	-0.0948043	-0.129869
AUDp	-0.122329	-0.0680755	-0.0794734	-0.0562976	-0.0732279	-0.0839471	-0.106242	-0.0845636	-0.105732	-0.132241	-0.127341	-0.124292	-0.110375	-0.113457	-0.107528	-0.0599594	-0.105957	-0.138099	-0.136826	-0.100454	-0.118473	-0.106947	-0.124112	-0.102426	-0.10469	-0.104938	-0.113818	-0.100831	-0.100765	-0.0978917	-0.0944314	-0.138214	-0.105057	-0.112362	-0.138905	-0.182181	-0.161629	-0.161009	-0.142719	-0.130098	-0.138822	-0.106703	-0.107719	-0.118455	-0.10715	-0.11709	-0.109179	-0.106126	-0.0813658
TEa	-0.11146	-0.021246	-0.106676	-0.0779768	-0.0785486	-0.112707	-0.136987	-0.0982632	-0.128312	-0.136919	-0.160158	-0.153175	-0.137897	-0.14286	-0.137844	-0.072828	-0.120243	-0.175841	-0.174496	-0.114811	-0.139327	-0.128779	-0.157843	-0.132254	-0.139755	-0.133844	-0.143506	-0.133717	-0.13379	-0.119207	-0.12532	-0.178564	-0.137424	-0.140706	-0.164681	-0.219409	-0.1992	-0.200686	-0.174793	-0.159689	-0.168783	-0.137251	-0.130656	-0.133639	-0.110341	-0.120569	-0.112407	-0.108697	-0.113035
[truncated: 246 more columns]

## Sheet: output-similarity
	SFO	LHA	DMH	TM	PMv	SBPV	PVa	SCH	PVH	AHN	ASO	PVHd	PeF	PVi	RCH	TU	ARH	VMH	TRS	BST	BAC	AVPV	OV	PD	MPN	PVpo	MPO	PS	ADP	MEPO	AVP	VMPO	SO	VLPO	LPO	PVp	LM	PMd	PH	MM	SUM	SF	MS	LS	SH	ILA	ACB	NDB	VeCB
SFO	1	0.709784	0.738531	0.686123	0.633765	0.79468	0.758661	0.763371	0.842474	0.791701	0.766347	0.780944	0.751415	0.703812	0.692525	0.731858	0.680665	0.692606	0.665268	0.599423	0.619364	0.626274	0.593451	0.820048	0.791424	0.762995	0.757488	0.777546	0.785175	0.772146	0.705467	0.721671	0.74078	0.696245	0.741288	0.546488	0.571074	0.546464	0.649182	0.450353	0.510754	0.301031	0.44156	0.441537	0.561564	0.516058	0.247156	0.298429	-0.122332
LHA	0.709784	1	0.818115	0.73631	0.689073	0.799016	0.76389	0.781634	0.806203	0.83506	0.825624	0.888043	0.878754	0.791119	0.785125	0.808511	0.753489	0.776715	0.523185	0.516028	0.462191	0.511757	0.467121	0.722697	0.709847	0.653794	0.686109	0.682865	0.634451	0.599613	0.630695	0.668907	0.821046	0.684007	0.739609	0.620387	0.657179	0.619565	0.702244	0.547183	0.597432	0.378203	0.457494	0.456373	0.530402	0.525261	0.324298	0.439715	-0.146541
DMH	0.738531	0.818115	1	0.955784	0.929461	0.866473	0.843383	0.847123	0.871469	0.874508	0.89609	0.921252	0.901299	0.918995	0.875514	0.941115	0.935129	0.926223	0.595039	0.459368	0.471864	0.509109	0.476003	0.733939	0.716014	0.676172	0.661108	0.660649	0.652469	0.635345	0.594389	0.637365	0.76121	0.61185	0.66966	0.880028	0.857849	0.848572	0.848589	0.762694	0.762134	0.262464	0.463682	0.338185	0.498255	0.446609	0.148579	0.313759	-0.126668
TM	0.686123	0.73631	0.955784	1	0.991949	0.764087	0.734995	0.73618	0.794845	0.763205	0.768652	0.792264	0.768275	0.782066	0.730385	0.854099	0.846034	0.814595	0.623606	0.469652	0.486783	0.495267	0.467522	0.704551	0.677712	0.648371	0.626246	0.637092	0.64725	0.638305	0.565578	0.595755	0.666996	0.564123	0.615712	0.964521	0.936012	0.925172	0.854677	0.843756	0.804109	0.224705	0.445683	0.302111	0.445352	0.371628	0.135715	0.276603	-0.1123
PMv	0.633765	0.689073	0.929461	0.991949	1	0.695102	0.663901	0.665355	0.729858	0.696363	0.701694	0.734466	0.706148	0.722323	0.659959	0.790873	0.788791	0.752462	0.580363	0.426661	0.444568	0.445889	0.420492	0.64275	0.616337	0.588475	0.567834	0.578067	0.588056	0.580418	0.510833	0.53888	0.60729	0.510352	0.559296	0.989512	0.967485	0.960735	0.875533	0.895922	0.845694	0.200699	0.420182	0.263634	0.392592	0.354711	0.110994	0.259811	-0.105596
SBPV	0.79468	0.799016	0.866473	0.764087	0.695102	1	0.993607	0.995803	0.987661	0.992284	0.982452	0.943398	0.946687	0.932627	0.952844	0.934112	0.905618	0.921823	0.684944	0.538043	0.554415	0.748432	0.712941	0.917986	0.918811	0.891094	0.87928	0.872376	0.85836	0.840266	0.829065	0.864277	0.911542	0.83207	0.867482	0.602824	0.565969	0.548185	0.596108	0.434227	0.470805	0.347788	0.548214	0.490717	0.676189	0.437043	0.252416	0.371112	-0.122302
PVa	0.758661	0.76389	0.843383	0.734995	0.663901	0.993607	1	0.998293	0.96811	0.977847	0.97079	0.920409	0.925051	0.929481	0.953819	0.924496	0.905137	0.919931	0.65317	0.49746	0.515981	0.770153	0.74068	0.897357	0.909418	0.892319	0.870981	0.85589	0.844998	0.832716	0.830122	0.863647	0.886763	0.821664	0.846166	0.571573	0.525327	0.509305	0.553202	0.393474	0.427331	0.323121	0.526994	0.456769	0.653102	0.399225	0.223764	0.338795	-0.118912
SCH	0.763371	0.781634	0.847123	0.73618	0.665355	0.995803	0.998293	1	0.970936	0.986778	0.976266	0.92992	0.936602	0.930797	0.957265	0.925813	0.901667	0.919028	0.652159	0.502449	0.517472	0.763649	0.730116	0.903132	0.913477	0.889733	0.878859	0.864449	0.844628	0.827365	0.836348	0.871437	0.910181	0.839347	0.866237	0.572755	0.53198	0.515057	0.566164	0.402272	0.440464	0.345864	0.540435	0.477588	0.664015	0.418929	0.238031	0.361033	-0.12048
PVH	0.842474	0.806203	0.871469	0.794845	0.729858	0.987661	0.96811	0.970936	1	0.979909	0.963033	0.932608	0.931157	0.899075	0.912416	0.918839	0.879697	0.892422	0.751047	0.613748	0.633668	0.748485	0.711432	0.947297	0.933775	0.903874	0.891851	0.897789	0.895185	0.878246	0.83524	0.86533	0.90465	0.832362	0.875519	0.638997	0.611194	0.591781	0.631044	0.477601	0.511184	0.355605	0.565454	0.519026	0.692138	0.450139	0.284242	0.385809	-0.122905
AHN	0.791701	0.83506	0.874508	0.763205	0.696363	0.992284	0.977847	0.986778	0.979909	1	0.988052	0.963214	0.970091	0.935845	0.956812	0.934613	0.897531	0.919777	0.663693	0.532417	0.540918	0.711834	0.669167	0.905792	0.903495	0.862017	0.870164	0.863233	0.831176	0.803518	0.815962	0.855489	0.943657	0.842847	0.884678	0.605544	0.580312	0.561107	0.624394	0.455438	0.499922	0.386535	0.562889	0.518559	0.683067	0.477393	0.270503	0.410651	-0.124814
ASO	0.766347	0.825624	0.89609	0.768652	0.701694	0.982452	0.97079	0.976266	0.963033	0.988052	1	0.981143	0.983631	0.975781	0.984935	0.962517	0.94074	0.961439	0.625542	0.499805	0.512123	0.630226	0.591104	0.843023	0.837258	0.79523	0.790311	0.783014	0.759867	0.735365	0.72757	0.773425	0.890015	0.752102	0.802955	0.613028	0.575448	0.558121	0.616202	0.448723	0.485932	0.333012	0.511932	0.456007	0.640217	0.462752	0.225953	0.364499	-0.124331
PVHd	0.780944	0.888043	0.921252	0.792264	0.734466	0.943398	0.920409	0.92992	0.932608	0.963214	0.981143	1	0.995092	0.966746	0.959418	0.952955	0.923851	0.947943	0.585035	0.489545	0.48996	0.561546	0.52049	0.792119	0.781844	0.731107	0.735	0.727567	0.69695	0.668798	0.667836	0.71639	0.872061	0.704963	0.764917	0.652688	0.637577	0.617651	0.691234	0.519946	0.562027	0.336381	0.491652	0.438974	0.599314	0.516705	0.226788	0.381129	-0.132328
PeF	0.751415	0.878754	0.901299	0.768275	0.706148	0.946687	0.925051	0.936602	0.931157	0.970091	0.983631	0.995092	1	0.961848	0.96553	0.952424	0.916905	0.944599	0.580867	0.483923	0.483774	0.569608	0.526209	0.799122	0.790261	0.736797	0.748181	0.740039	0.702506	0.671118	0.682448	0.731212	0.893735	0.726108	0.784767	0.621903	0.60182	0.581432	0.653998	0.483288	0.526503	0.361194	0.505742	0.467135	0.61991	0.501951	0.242522	0.397694	-0.127839
PVi	0.703812	0.791119	0.918995	0.782066	0.722323	0.932627	0.929481	0.930797	0.899075	0.935845	0.975781	0.966746	0.961848	1	0.989281	0.973043	0.976786	0.990366	0.538353	0.419442	0.433855	0.511527	0.478368	0.727152	0.721767	0.681462	0.662879	0.651625	0.635164	0.615102	0.595701	0.648154	0.794289	0.61931	0.675075	0.64415	0.596315	0.584868	0.635357	0.480551	0.508068	0.257489	0.431745	0.347292	0.54232	0.425668	0.147364	0.290882	-0.122673
RCH	0.692525	0.785125	0.875514	0.730385	0.659959	0.952844	0.953819	0.957265	0.912416	0.956812	0.984935	0.959418	0.96553	0.989281	1	0.966077	0.960711	0.980097	0.547511	0.428699	0.440734	0.561598	0.525489	0.764256	0.764003	0.723128	0.713791	0.700377	0.674546	0.650874	0.652035	0.703047	0.838839	0.680759	0.729923	0.57263	0.519131	0.503684	0.559317	0.392927	0.425933	0.292584	0.456156	0.392207	0.584018	0.41301	0.177005	0.311488	-0.119632
TU	0.731858	0.808511	0.941115	0.854099	0.790873	0.934112	0.924496	0.925813	0.918839	0.934613	0.962517	0.952955	0.952424	0.973043	0.966077	1	0.987868	0.990656	0.608756	0.480225	0.495792	0.546215	0.512551	0.77438	0.759472	0.721226	0.70044	0.699073	0.692782	0.675193	0.631516	0.677716	0.804505	0.645278	0.70295	0.710258	0.652734	0.634151	0.645835	0.513576	0.521701	0.269799	0.455497	0.37315	0.561504	0.401276	0.170546	0.292252	-0.122414
ARH	0.680665	0.753489	0.935129	0.846034	0.788791	0.905618	0.905137	0.901667	0.879697	0.897531	0.94074	0.923851	0.916905	0.976786	0.960711	0.987868	1	0.995317	0.563034	0.430023	0.450731	0.492964	0.46488	0.711112	0.699188	0.66687	0.632319	0.62762	0.629364	0.617013	0.563426	0.612386	0.735169	0.570221	0.626146	0.716995	0.645723	0.631767	0.627131	0.512993	0.508445	0.203633	0.401511	0.292296	0.50123	0.35921	0.112698	0.234348	-0.118201
VMH	0.692606	0.776715	0.926223	0.814595	0.752462	0.921823	0.919931	0.919028	0.892422	0.919777	0.961439	0.947943	0.944599	0.990366	0.980097	0.990656	0.995317	1	0.555071	0.432249	0.449382	0.502334	0.471446	0.722328	0.712499	0.675751	0.649295	0.642311	0.63548	0.619162	0.580532	0.631101	0.767956	0.595508	0.652286	0.674313	0.610913	0.595971	0.615149	0.478985	0.488486	0.231243	0.415338	0.323162	0.523969	0.386584	0.134305	0.259491	-0.120561
TRS	0.665268	0.523185	0.595039	0.623606	0.580363	0.684944	0.65317	0.652159	0.751047	0.663693	0.625542	0.585035	0.580867	0.538353	0.547511	0.608756	0.563034	0.555071	1	0.811553	0.849083	0.610088	0.586112	0.780587	0.74075	0.72721	0.708655	0.739404	0.775112	0.777831	0.663257	0.667363	0.62672	0.631917	0.667106	0.515284	0.4964	0.480916	0.457687	0.390798	0.399252	0.46016	0.717363	0.457482	0.602049	0.261953	0.154391	0.380448	-0.113793
BST	0.599423	0.516028	0.459368	0.469652	0.426661	0.538043	0.49746	0.502449	0.613748	0.532417	0.499805	0.489545	0.483923	0.419442	0.428699	0.480225	0.430023	0.432249	0.811553	1	0.980431	0.444465	0.418008	0.63981	0.585695	0.558397	0.559835	0.597106	0.616081	0.613503	0.512521	0.515229	0.516413	0.501136	0.547983	0.364981	0.37406	0.347412	0.355368	0.272305	0.29514	0.245757	0.363169	0.345684	0.398955	0.278845	0.299838	0.320278	-0.0936362
BAC	0.619364	0.462191	0.471864	0.486783	0.444568	0.554415	0.515981	0.517472	0.633668	0.540918	0.512123	0.48996	0.483774	0.433855	0.440734	0.495792	0.450731	0.449382	0.849083	0.980431	1	0.46146	0.438098	0.655912	0.599687	0.577977	0.567792	0.607379	0.639121	0.642234	0.519285	0.520829	0.505053	0.495599	0.540381	0.384107	0.375864	0.356277	0.34841	0.275934	0.288635	0.229992	0.379814	0.322865	0.406677	0.240792	0.222892	0.274627	-0.0828696
AVPV	0.626274	0.511757	0.509109	0.495267	0.445889	0.748432	0.770153	0.763649	0.748485	0.711834	0.630226	0.561546	0.569608	0.511527	0.561598	0.546215	0.492964	0.502334	0.610088	0.444465	0.46146	1	0.996379	0.859364	0.910639	0.949241	0.928394	0.897063	0.899442	0.914475	0.962393	0.944658	0.734765	0.885079	0.837126	0.373399	0.366985	0.353125	0.37709	0.272491	0.305837	0.322316	0.522178	0.46565	0.576983	0.273464	0.261405	0.319255	-0.0867157
OV	0.593451	0.467121	0.476003	0.467522	0.420492	0.712941	0.74068	0.730116	0.711432	0.669167	0.591104	0.52049	0.526209	0.478368	0.525489	0.512551	0.46488	0.471446	0.586112	0.418008	0.438098	0.996379	1	0.82176	0.878335	0.927557	0.894968	0.859976	0.872135	0.894863	0.935875	0.914138	0.679696	0.842957	0.788131	0.351568	0.341124	0.328889	0.34412	0.249218	0.276813	0.28688	0.49136	0.42461	0.541116	0.240017	0.234055	0.284432	-0.0818373
PD	0.820048	0.722697	0.733939	0.704551	0.64275	0.917986	0.897357	0.903132	0.947297	0.905792	0.843023	0.792119	0.799122	0.727152	0.764256	0.77438	0.711112	0.722328	0.780587	0.63981	0.655912	0.859364	0.82176	1	0.990774	0.971128	0.976318	0.988496	0.982721	0.965799	0.941669	0.951608	0.906763	0.928186	0.948854	0.553872	0.545276	0.524086	0.559322	0.421752	0.462079	0.404373	0.603806	0.596196	0.719877	0.40116	0.359294	0.41478	-0.108702
MPN	0.791424	0.709847	0.716014	0.677712	0.616337	0.918811	0.909418	0.913477	0.933775	0.903495	0.837258	0.781844	0.790261	0.721767	0.764003	0.759472	0.699188	0.712499	0.74075	0.585695	0.599687	0.910639	0.878335	0.990774	1	0.990712	0.99242	0.98969	0.977512	0.964705	0.972399	0.980815	0.910013	0.952001	0.957018	0.528119	0.519271	0.49957	0.539799	0.400085	0.44258	0.403695	0.604091	0.576237	0.706784	0.397832	0.333022	0.411649	-0.108759
PVpo	0.762995	0.653794	0.676172	0.648371	0.588475	0.891094	0.892319	0.889733	0.903874	0.862017	0.79523	0.731107	0.736797	0.681462	0.723128	0.721226	0.66687	0.675751	0.72721	0.558397	0.577977	0.949241	0.927557	0.971128	0.990712	1	0.982914	0.97423	0.977463	0.976731	0.975491	0.976457	0.854177	0.927905	0.919111	0.50274	0.487501	0.469861	0.496795	0.368847	0.404008	0.363561	0.579386	0.535081	0.676468	0.350675	0.303908	0.369143	-0.103491
MPO	0.757488	0.686109	0.661108	0.626246	0.567834	0.87928	0.870981	0.878859	0.891851	0.870164	0.790311	0.735	0.748181	0.662879	0.713791	0.70044	0.632319	0.649295	0.708655	0.559835	0.567792	0.928394	0.894968	0.976318	0.99242	0.982914	1	0.993038	0.967815	0.951931	0.991067	0.994665	0.912947	0.977855	0.973049	0.482596	0.484909	0.464964	0.514721	0.376309	0.425613	0.431265	0.613185	0.598177	0.700616	0.396649	0.351883	0.432167	-0.104873
PS	0.777546	0.682865	0.660649	0.637092	0.578067	0.872376	0.85589	0.864449	0.897789	0.863233	0.783014	0.727567	0.740039	0.651625	0.700377	0.699073	0.62762	0.642311	0.739404	0.597106	0.607379	0.897063	0.859976	0.988496	0.98969	0.97423	0.993038	1	0.983017	0.964508	0.973988	0.976261	0.904048	0.962172	0.967945	0.492109	0.494692	0.473655	0.517787	0.382759	0.43025	0.428549	0.612637	0.62103	0.714057	0.386751	0.383119	0.428383	-0.102814
ADP	0.785175	0.634451	0.652469	0.64725	0.588056	0.85836	0.844998	0.844628	0.895185	0.831176	0.759867	0.69695	0.702506	0.635164	0.674546	0.692782	0.629364	0.63548	0.775112	0.616081	0.639121	0.899442	0.872135	0.982721	0.977512	0.977463	0.967815	0.983017	1	0.995281	0.946961	0.942363	0.830704	0.901164	0.90741	0.502852	0.492368	0.47296	0.492151	0.372579	0.406285	0.370164	0.587608	0.588277	0.702243	0.329631	0.367608	0.370481	-0.0985448
MEPO	0.772146	0.599613	0.635345	0.638305	0.580418	0.840266	0.832716	0.827365	0.878246	0.803518	0.735365	0.668798	0.671118	0.615102	0.650874	0.675193	0.617013	0.619162	0.777831	0.613503	0.642234	0.914475	0.894863	0.965799	0.964705	0.976731	0.951931	0.964508	0.995281	1	0.937068	0.928021	0.786069	0.871574	0.871278	0.497268	0.480867	0.462866	0.47009	0.360138	0.386761	0.338465	0.568558	0.554521	0.679322	0.298766	0.342143	0.339045	-0.0959128
AVP	0.705467	0.630695	0.594389	0.565578	0.510833	0.829065	0.830122	0.836348	0.83524	0.815962	0.72757	0.667836	0.682448	0.595701	0.652035	0.631516	0.563426	0.580532	0.663257	0.512521	0.519285	0.962393	0.935875	0.941669	0.972399	0.975491	0.991067	0.973988	0.946961	0.937068	1	0.9962	0.874304	0.975053	0.952532	0.430142	0.435946	0.41753	0.466487	0.336494	0.385723	0.418506	0.595162	0.573175	0.664833	0.366325	0.33496	0.414204	-0.0984012
VMPO	0.721671	0.668907	0.637365	0.595755	0.53888	0.864277	0.863647	0.871437	0.86533	0.855489	0.773425	0.71639	0.731212	0.648154	0.703047	0.677716	0.612386	0.631101	0.667363	0.515229	0.520829	0.944658	0.914138	0.951608	0.980815	0.976457	0.994665	0.976261	0.942363	0.928021	0.9962	1	0.907251	0.983825	0.967897	0.455865	0.458926	0.440276	0.494473	0.356347	0.407304	0.431016	0.60605	0.574204	0.678475	0.392786	0.323589	0.428627	-0.103419
SO	0.74078	0.821046	0.76121	0.666996	0.60729	0.911542	0.886763	0.910181	0.90465	0.943657	0.890015	0.872061	0.893735	0.794289	0.838839	0.804505	0.735169	0.767956	0.62672	0.516413	0.505053	0.734765	0.679696	0.906763	0.910013	0.854177	0.912947	0.904048	0.830704	0.786069	0.874304	0.907251	1	0.93993	0.969256	0.5221	0.533409	0.511181	0.602657	0.43375	0.49988	0.511523	0.625742	0.622533	0.707129	0.512529	0.342932	0.516817	-0.118867
VLPO	0.696245	0.684007	0.61185	0.564123	0.510352	0.83207	0.821664	0.839347	0.832362	0.842847	0.752102	0.704963	0.726108	0.61931	0.680759	0.645278	0.570221	0.595508	0.631917	0.501136	0.495599	0.885079	0.842957	0.928186	0.952001	0.927905	0.977855	0.962172	0.901164	0.871574	0.975053	0.983825	0.93993	1	0.990399	0.430303	0.448845	0.428752	0.502513	0.358561	0.421012	0.487598	0.623927	0.615001	0.682461	0.429226	0.35135	0.479416	-0.102697
LPO	0.741288	0.739609	0.66966	0.615712	0.559296	0.867482	0.846166	0.866237	0.875519	0.884678	0.802955	0.764917	0.784767	0.675075	0.729923	0.70295	0.626146	0.652286	0.667106	0.547983	0.540381	0.837126	0.788131	0.948854	0.957018	0.919111	0.973049	0.967945	0.90741	0.871278	0.952532	0.967897	0.969256	0.990399	1	0.475753	0.494272	0.472046	0.549274	0.396771	0.46058	0.5007	0.632992	0.639617	0.707991	0.463456	0.375475	0.503083	-0.10925
PVp	0.546488	0.620387	0.880028	0.964521	0.989512	0.602824	0.571573	0.572755	0.638997	0.605544	0.613028	0.652688	0.621903	0.64415	0.57263	0.710258	0.716995	0.674313	0.515284	0.364981	0.384107	0.373399	0.351568	0.553872	0.528119	0.50274	0.482596	0.492109	0.502852	0.497268	0.430142	0.455865	0.5221	0.430303	0.475753	1	0.978156	0.975732	0.86698	0.929732	0.862837	0.162255	0.375019	0.209278	0.323197	0.315555	0.0769535	0.225685	-0.0941219
LM	0.571074	0.657179	0.857849	0.936012	0.967485	0.565969	0.525327	0.53198	0.611194	0.580312	0.575448	0.637577	0.60182	0.596315	0.519131	0.652734	0.645723	0.610913	0.4964	0.37406	0.375864	0.366985	0.341124	0.545276	0.519271	0.487501	0.484909	0.494692	0.492368	0.480867	0.435946	0.458926	0.533409	0.448845	0.494272	0.978156	1	0.995824	0.934709	0.97119	0.935489	0.212481	0.397604	0.248195	0.322771	0.37733	0.125239	0.287622	-0.104471
PMd	0.546464	0.619565	0.848572	0.925172	0.960735	0.548185	0.509305	0.515057	0.591781	0.561107	0.558121	0.617651	0.581432	0.584868	0.503684	0.634151	0.631767	0.595971	0.480916	0.347412	0.356277	0.353125	0.328889	0.524086	0.49957	0.469861	0.464964	0.473655	0.47296	0.462866	0.41753	0.440276	0.511181	0.428752	0.472046	0.975732	0.995824	1	0.940354	0.982391	0.947928	0.202919	0.388629	0.230774	0.306941	0.360226	0.0975476	0.272232	-0.0974479
PH	0.649182	0.702244	0.848589	0.854677	0.875533	0.596108	0.553202	0.566164	0.631044	0.624394	0.616202	0.691234	0.653998	0.635357	0.559317	0.645835	0.627131	0.615149	0.457687	0.355368	0.34841	0.37709	0.34412	0.559322	0.539799	0.496795	0.514721	0.517787	0.492151	0.47009	0.466487	0.494473	0.602657	0.502513	0.549274	0.86698	0.934709	0.940354	1	0.939392	0.978716	0.299407	0.435254	0.314253	0.366534	0.48484	0.152956	0.361972	-0.119415
MM	0.450353	0.547183	0.762694	0.843756	0.895922	0.434227	0.393474	0.402272	0.477601	0.455438	0.448723	0.519946	0.483288	0.480551	0.392927	0.513576	0.512993	0.478985	0.390798	0.272305	0.275934	0.272491	0.249218	0.421752	0.400085	0.368847	0.376309	0.382759	0.372579	0.360138	0.336494	0.356347	0.43375	0.358561	0.396771	0.929732	0.97119	0.982391	0.939392	1	0.97555	0.204345	0.359722	0.207968	0.246394	0.348297	0.0876543	0.275399	-0.0891967
SUM	0.510754	0.597432	0.762134	0.804109	0.845694	0.470805	0.427331	0.440464	0.511184	0.499922	0.485932	0.562027	0.526503	0.508068	0.425933	0.521701	0.508445	0.488486	0.399252	0.29514	0.288635	0.305837	0.276813	0.462079	0.44258	0.404008	0.425613	0.43025	0.406285	0.386761	0.385723	0.407304	0.49988	0.421012	0.46058	0.862837	0.935489	0.947928	0.978716	0.97555	1	0.277317	0.406551	0.276539	0.298234	0.41897	0.135792	0.345903	-0.103642
SF	0.301031	0.378203	0.262464	0.224705	0.200699	0.347788	0.323121	0.345864	0.355605	0.386535	0.333012	0.336381	0.361194	0.257489	0.292584	0.269799	0.203633	0.231243	0.46016	0.245757	0.229992	0.322316	0.28688	0.404373	0.403695	0.363561	0.431265	0.428549	0.370164	0.338465	0.418506	0.431016	0.511523	0.487598	0.5007	0.162255	0.212481	0.202919	0.299407	0.204345	0.277317	1	0.750459	0.778775	0.745005	0.281065	0.20654	0.506362	-0.0863652
MS	0.44156	0.457494	0.463682	0.445683	0.420182	0.548214	0.526994	0.540435	0.565454	0.562889	0.511932	0.491652	0.505742	0.431745	0.456156	0.455497	0.401511	0.415338	0.717363	0.363169	0.379814	0.522178	0.49136	0.603806	0.604091	0.579386	0.613185	0.612637	0.587608	0.568558	0.595162	0.60605	0.625742	0.623927	0.632992	0.375019	0.397604	0.388629	0.435254	0.359722	0.406551	0.750459	1	0.655148	0.698743	0.273846	0.20232	0.538581	-0.124918
LS	0.441537	0.456373	0.338185	0.302111	0.263634	0.490717	0.456769	0.477588	0.519026	0.518559	0.456007	0.438974	0.467135	0.347292	0.392207	0.37315	0.292296	0.323162	0.457482	0.345684	0.322865	0.46565	0.42461	0.596196	0.576237	0.535081	0.598177	0.62103	0.588277	0.554521	0.573175	0.574204	0.622533	0.615001	0.639617	0.209278	0.248195	0.230774	0.314253	0.207968	0.276539	0.778775	0.655148	1	0.848134	0.295158	0.667173	0.499669	-0.0824987
SH	0.561564	0.530402	0.498255	0.445352	0.392592	0.676189	0.653102	0.664015	0.692138	0.683067	0.640217	0.599314	0.61991	0.54232	0.584018	0.561504	0.50123	0.523969	0.602049	0.398955	0.406677	0.576983	0.541116	0.719877	0.706784	0.676468	0.700616	0.714057	0.702243	0.679322	0.664833	0.678475	0.707129	0.682461	0.707991	0.323197	0.322771	0.306941	0.366534	0.246394	0.298234	0.745005	0.698743	0.848134	1	0.288076	0.353028	0.41001	-0.0866686
ILA	0.516058	0.525261	0.446609	0.371628	0.354711	0.437043	0.399225	0.418929	0.450139	0.477393	0.462752	0.516705	0.501951	0.425668	0.41301	0.401276	0.35921	0.386584	0.261953	0.278845	0.240792	0.273464	0.240017	0.40116	0.397832	0.350675	0.396649	0.386751	0.329631	0.298766	0.366325	0.392786	0.512529	0.429226	0.463456	0.315555	0.37733	0.360226	0.48484	0.348297	0.41897	0.281065	0.273846	0.295158	0.288076	1	0.196267	0.374952	-0.154594
ACB	0.247156	0.324298	0.148579	0.135715	0.110994	0.252416	0.223764	0.238031	0.284242	0.270503	0.225953	0.226788	0.242522	0.147364	0.177005	0.170546	0.112698	0.134305	0.154391	0.299838	0.222892	0.261405	0.234055	0.359294	0.333022	0.303908	0.351883	0.383119	0.367608	0.342143	0.33496	0.323589	0.342932	0.35135	0.375475	0.0769535	0.125239	0.0975476	0.152956	0.0876543	0.135792	0.20654	0.20232	0.667173	0.353028	0.196267	1	0.341501	-0.0613855
NDB	0.298429	0.439715	0.313759	0.276603	0.259811	0.371112	0.338795	0.361033	0.385809	0.410651	0.364499	0.381129	0.397694	0.290882	0.311488	0.292252	0.234348	0.259491	0.380448	0.320278	0.274627	0.319255	0.284432	0.41478	0.411649	0.369143	0.432167	0.428383	0.370481	0.339045	0.414204	0.428627	0.516817	0.479416	0.503083	0.225685	0.287622	0.272232	0.361972	0.275399	0.345903	0.506362	0.538581	0.499669	0.41001	0.374952	0.341501	1	-0.141816
VeCB	-0.122332	-0.146541	-0.126668	-0.1123	-0.105596	-0.122302	-0.118912	-0.12048	-0.122905	-0.124814	-0.124331	-0.132328	-0.127839	-0.122673	-0.119632	-0.122414	-0.118201	-0.120561	-0.113793	-0.0936362	-0.0828696	-0.0867157	-0.0818373	-0.108702	-0.108759	-0.103491	-0.104873	-0.102814	-0.0985448	-0.0959128	-0.0984012	-0.103419	-0.118867	-0.102697	-0.10925	-0.0941219	-0.104471	-0.0974479	-0.119415	-0.0891967	-0.103642	-0.0863652	-0.124918	-0.0824987	-0.0866686	-0.154594	-0.0613855	-0.141816	1
PRM	-0.104711	-0.122174	-0.0998286	-0.0838417	-0.0778331	-0.102354	-0.0999307	-0.101276	-0.101995	-0.104545	-0.104137	-0.110835	-0.107061	-0.101774	-0.100295	-0.0984734	-0.094864	-0.0982963	-0.0934605	-0.0767331	-0.0679678	-0.0732854	-0.0691885	-0.0899882	-0.0907913	-0.0864988	-0.087942	-0.0856961	-0.0816002	-0.079289	-0.0829844	-0.0872974	-0.100196	-0.0869926	-0.0919457	-0.0677493	-0.0766438	-0.0705221	-0.0916742	-0.0637675	-0.0768318	-0.0731835	-0.103906	-0.0700434	-0.0737678	-0.13146	-0.0445151	-0.118624	0.478459
COPY	-0.110704	-0.12879	-0.110959	-0.0977399	-0.0909811	-0.111052	-0.109155	-0.110011	-0.110514	-0.112105	-0.112547	-0.118301	-0.114197	-0.111466	-0.109588	-0.111005	-0.108124	-0.110022	-0.106605	-0.0817857	-0.0731444	-0.0795755	-0.0758213	-0.0964844	-0.0973544	-0.093802	-0.093371	-0.0910757	-0.0886743	-0.087107	-0.0879915	-0.0925219	-0.104481	-0.0904965	-0.0954728	-0.0806394	-0.0874062	-0.0804616	-0.0985146	-0.071778	-0.0830243	-0.0816145	-0.117235	-0.0782176	-0.0834788	-0.134224	-0.0517438	-0.125135	0.668727
IP	-0.101515	-0.117083	-0.103342	-0.0927203	-0.086521	-0.101375	-0.0996885	-0.100299	-0.101097	-0.101951	-0.102678	-0.107737	-0.10374	-0.10241	-0.100158	-0.102956	-0.100748	-0.10175	-0.0984603	-0.0744758	-0.0664131	-0.0723359	-0.0691022	-0.0879674	-0.0885114	-0.0855156	-0.0845134	-0.0826573	-0.0811816	-0.0800175	-0.0794572	-0.0834903	-0.0937977	-0.0810566	-0.0857123	-0.0771807	-0.0830165	-0.0767407	-0.0921337	-0.0683988	-0.0781077	-0.0742308	-0.108081	-0.0712585	-0.0763744	-0.12189	-0.0496318	-0.113926	0.800402
DN	-0.0942846	-0.108988	-0.0962344	-0.0868323	-0.0808477	-0.0960691	-0.0950026	-0.0952958	-0.0953341	-0.0960365	-0.097081	-0.101107	-0.0974662	-0.0968488	-0.0952419	-0.0977411	-0.0959955	-0.0967146	-0.0954921	-0.0689234	-0.0625176	-0.0689778	-0.0662315	-0.0823415	-0.0833069	-0.0810733	-0.0792786	-0.0772563	-0.0765675	-0.0758529	-0.0747116	-0.0785613	-0.0874737	-0.0756362	-0.0795659	-0.0723867	-0.0761816	-0.0698026	-0.0824208	-0.0614677	-0.0691313	-0.0704119	-0.104198	-0.0681856	-0.0742135	-0.108608	-0.045484	-0.104334	0.527616
CENT	-0.0909961	-0.109676	-0.0877787	-0.0741471	-0.0696145	-0.0882452	-0.0850028	-0.0864807	-0.0889842	-0.0909577	-0.0901219	-0.097427	-0.0939369	-0.0870838	-0.0851133	-0.0838813	-0.0798948	-0.083206	-0.0780116	-0.0653301	-0.059292	-0.0618687	-0.0578665	-0.0789331	-0.079084	-0.0745264	-0.0766897	-0.0750593	-0.0707237	-0.0681003	-0.0718507	-0.0756778	-0.0886218	-0.0762682	-0.0814773	-0.061202	-0.0708448	-0.0655388	-0.0852748	-0.0609635	-0.0734092	-0.0526088	-0.0866201	-0.051171	-0.0560081	-0.115488	-0.0402529	-0.100725	0.507813
LING	-0.0716465	-0.088353	-0.0719917	-0.0625376	-0.0590419	-0.0705198	-0.0678184	-0.069029	-0.0712644	-0.0728145	-0.0720728	-0.0780085	-0.0754644	-0.0698025	-0.0680843	-0.0685553	-0.0651085	-0.0673625	-0.063482	-0.0536001	-0.04842	-0.0494328	-0.0462401	-0.0632188	-0.0632793	-0.059606	-0.0613523	-0.0600229	-0.0565644	-0.0545018	-0.0574255	-0.0605053	-0.0713181	-0.0610391	-0.0653325	-0.0525704	-0.0599094	-0.0557239	-0.0705346	-0.0521665	-0.0617113	-0.0433184	-0.0695824	-0.0418695	-0.0453138	-0.0924583	-0.0326039	-0.0815308	0.453134
NOD	-0.0888692	-0.110399	-0.0928058	-0.0821244	-0.0775968	-0.0894418	-0.0864522	-0.0879208	-0.0901433	-0.0920657	-0.0911507	-0.0978759	-0.0949126	-0.089074	-0.0870266	-0.0888368	-0.0849093	-0.0871188	-0.082542	-0.0704552	-0.0622366	-0.0632979	-0.0593716	-0.080192	-0.0802391	-0.0758027	-0.0778054	-0.0761422	-0.0719843	-0.0696023	-0.0729942	-0.0768205	-0.0897769	-0.0772685	-0.0823867	-0.069426	-0.0779113	-0.0725823	-0.0896006	-0.0675165	-0.0787849	-0.0616461	-0.0903472	-0.0588889	-0.0615549	-0.115057	-0.0444652	-0.105481	0.607743
FN	-0.0981876	-0.122752	-0.104771	-0.0928144	-0.0877448	-0.10093	-0.0976209	-0.0992853	-0.101702	-0.103839	-0.102698	-0.10982	-0.106661	-0.100368	-0.0981834	-0.100273	-0.0959026	-0.0983558	-0.0927455	-0.078889	-0.0702868	-0.0716179	-0.0671517	-0.0908045	-0.0907874	-0.0857538	-0.0880758	-0.0862766	-0.0815448	-0.0788226	-0.0826557	-0.086936	-0.101218	-0.0874611	-0.0931264	-0.0785151	-0.0877627	-0.0819854	-0.100385	-0.0760999	-0.0884865	-0.0696409	-0.10153	-0.0666621	-0.0695939	-0.12715	-0.0507914	-0.118055	0.729139
IG	-0.0538679	-0.0486498	-0.0185776	-0.00087894	0.00172994	-0.0333556	-0.0286315	-0.0295873	-0.0361996	-0.0360207	-0.0370875	-0.0441325	-0.041323	-0.0310736	-0.0305146	-0.0196475	-0.0155775	-0.0220771	-0.00622683	-0.00382185	-0.0141963	-0.00812263	-0.00497276	-0.0295232	-0.0263624	-0.0217123	-0.0238884	-0.0264172	-0.0250825	-0.0218484	-0.0182666	-0.0204589	-0.0348487	-0.0227392	-0.0293065	0.00638003	-0.00138897	0.00145928	-0.0165121	0.0025987	-0.00574666	0.021419	-0.00591937	0.0198067	0.00222764	-0.0482935	0.0322027	-0.0181413	-0.014135
UVU	-0.0694392	-0.0863638	-0.0715108	-0.0626257	-0.0591699	-0.0688986	-0.0663945	-0.0677224	-0.0695518	-0.0712858	-0.0702847	-0.075926	-0.07361	-0.0684411	-0.0669212	-0.0680129	-0.0647082	-0.0667363	-0.0622488	-0.0547236	-0.0480997	-0.0486734	-0.0454103	-0.0622337	-0.062207	-0.0584339	-0.0605663	-0.0592834	-0.0554486	-0.0533411	-0.0568595	-0.0598723	-0.0702806	-0.0607274	-0.0646974	-0.0526728	-0.0599829	-0.0557789	-0.0700153	-0.0521124	-0.0615261	-0.0466849	-0.0681348	-0.0444521	-0.0461837	-0.0904743	-0.0336881	-0.0812638	0.286793
FOTU	-0.034484	-0.0426479	-0.0347606	-0.0301068	-0.0284189	-0.0334631	-0.0321599	-0.0328994	-0.0338338	-0.0347863	-0.0341674	-0.0371544	-0.0359737	-0.0331884	-0.0324703	-0.0328789	-0.0311601	-0.0322961	-0.0295316	-0.0267069	-0.0233332	-0.0235783	-0.021876	-0.030432	-0.0303877	-0.0283858	-0.029696	-0.029076	-0.0269096	-0.025758	-0.0279017	-0.0293999	-0.0346042	-0.0300507	-0.0319681	-0.0251343	-0.02908	-0.0269518	-0.0344824	-0.0252455	-0.0301992	-0.0221811	-0.0322904	-0.0210417	-0.0217653	-0.0449554	-0.0159926	-0.0392251	0.0191936
PYR	-0.036293	-0.044944	-0.0367165	-0.0318424	-0.0300609	-0.0353481	-0.0339825	-0.0347538	-0.0357324	-0.0367282	-0.0360859	-0.039205	-0.0379698	-0.0350601	-0.0343034	-0.0347507	-0.0329465	-0.0341291	-0.0312781	-0.0281937	-0.0246568	-0.0249188	-0.0231329	-0.0321287	-0.0320853	-0.0299888	-0.0313449	-0.0306894	-0.0284322	-0.0272291	-0.0294495	-0.0310281	-0.0365077	-0.0316918	-0.0337165	-0.0266057	-0.0307246	-0.0284899	-0.0363628	-0.0266784	-0.0318651	-0.0235143	-0.0342097	-0.0223075	-0.0230759	-0.0473283	-0.0169512	-0.0414719	0.0342471
SIM	-0.0772272	-0.0940071	-0.075358	-0.0643999	-0.0609407	-0.0738264	-0.0707627	-0.0722491	-0.0748115	-0.0765138	-0.0754746	-0.0822716	-0.0791971	-0.0729572	-0.0710823	-0.0707733	-0.0673449	-0.0700393	-0.0636278	-0.0560886	-0.0502341	-0.0513006	-0.0476297	-0.0667802	-0.0666401	-0.0623252	-0.0648033	-0.0635727	-0.0592106	-0.0566681	-0.060648	-0.063938	-0.0752196	-0.0650107	-0.069485	-0.054041	-0.0627102	-0.0580269	-0.074525	-0.0543519	-0.0647621	-0.0382934	-0.0693487	-0.0402325	-0.0449232	-0.0933914	-0.0346153	-0.0814927	0.206821
CUL	-0.0769255	-0.0943807	-0.077167	-0.066805	-0.0632275	-0.075051	-0.0721554	-0.0735868	-0.0759351	-0.0776162	-0.0765916	-0.0830354	-0.0801663	-0.0743123	-0.0724888	-0.0728642	-0.0694214	-0.0718704	-0.0661471	-0.0580952	-0.0516854	-0.0526866	-0.0490865	-0.0678698	-0.0677637	-0.0635907	-0.0658852	-0.0646134	-0.0604775	-0.0580848	-0.061754	-0.0650183	-0.076143	-0.065884	-0.0702976	-0.0562618	-0.064495	-0.0598461	-0.0756662	-0.0559377	-0.0661217	-0.0441348	-0.0721446	-0.0443217	-0.0479448	-0.0965064	-0.0361626	-0.0846199	0.299082
DEC	-0.0485274	-0.0598409	-0.0492779	-0.043166	-0.0409232	-0.0471424	-0.0452662	-0.0462401	-0.0477797	-0.0488823	-0.0481268	-0.0523103	-0.0505743	-0.0467799	-0.0456325	-0.0464634	-0.0441679	-0.0456162	-0.041413	-0.0373445	-0.032919	-0.0330459	-0.0307029	-0.0428588	-0.0427106	-0.0399631	-0.04159	-0.0408184	-0.0380262	-0.0364602	-0.0389855	-0.041055	-0.0481893	-0.0417543	-0.0445268	-0.0365332	-0.0417082	-0.0387019	-0.0485195	-0.0362245	-0.0426137	-0.0289071	-0.0446218	-0.0283972	-0.0301838	-0.0622045	-0.0225661	-0.0532171	0.101752
AN	-0.106076	-0.128727	-0.105429	-0.0913185	-0.0861868	-0.102534	-0.0988514	-0.100749	-0.103475	-0.105879	-0.104641	-0.113292	-0.109315	-0.101939	-0.0995337	-0.100228	-0.0957537	-0.0989381	-0.0909825	-0.0793572	-0.0701231	-0.0720404	-0.0672199	-0.0922352	-0.092219	-0.0866905	-0.0896203	-0.0877887	-0.0822645	-0.0791429	-0.0840987	-0.0885782	-0.10351	-0.0896026	-0.095431	-0.0765485	-0.0874226	-0.0809808	-0.102529	-0.0752844	-0.0890266	-0.0645337	-0.0992028	-0.0629726	-0.0670462	-0.131175	-0.0485934	-0.116634	0.299234
PFL	-0.0673385	-0.0811755	-0.0629177	-0.0509904	-0.0482944	-0.0637168	-0.0613229	-0.0625193	-0.064168	-0.0659761	-0.0652038	-0.0712948	-0.0683265	-0.062958	-0.0612171	-0.0582784	-0.0556703	-0.0588119	-0.0545708	-0.0494836	-0.0434428	-0.0449643	-0.0419204	-0.0570589	-0.0573145	-0.0538038	-0.0559164	-0.0546159	-0.0508912	-0.0487726	-0.0525818	-0.0553409	-0.0648204	-0.056191	-0.0599087	-0.0423249	-0.050656	-0.0469172	-0.0630907	-0.0444278	-0.0543806	-0.0400669	-0.0601193	-0.0392842	-0.040759	-0.0856863	-0.0301518	-0.0721	0.0709847
FL	-0.0743133	-0.0860964	-0.0582488	-0.037424	-0.0353196	-0.0663783	-0.0637235	-0.064935	-0.0665316	-0.0689396	-0.0683521	-0.0762065	-0.0718362	-0.0647264	-0.0624177	-0.0510101	-0.0487542	-0.0549245	-0.0497663	-0.0499984	-0.0433174	-0.047127	-0.0439143	-0.0586434	-0.0594739	-0.0557621	-0.0583471	-0.0567283	-0.0524185	-0.0498769	-0.0551024	-0.0578695	-0.0675938	-0.0588996	-0.0628772	-0.028651	-0.0409279	-0.0379055	-0.0618477	-0.0372237	-0.0511912	-0.0361331	-0.0555776	-0.0387245	-0.0399971	-0.0937535	-0.0296603	-0.0684165	0.034824
P5	-0.127116	-0.167444	-0.161366	-0.155686	-0.147293	-0.169341	-0.167106	-0.165756	-0.171299	-0.165226	-0.166513	-0.163499	-0.15997	-0.161073	-0.157699	-0.160936	-0.159717	-0.157374	-0.192262	-0.138253	-0.125714	-0.132534	-0.1298	-0.153143	-0.153305	-0.152552	-0.144686	-0.142793	-0.14883	-0.150359	-0.136133	-0.140818	-0.147719	-0.130783	-0.138849	-0.137114	-0.136228	-0.132428	-0.137059	-0.120914	-0.127165	-0.147649	-0.210306	-0.141645	-0.153862	-0.186745	-0.0914199	-0.218205	0.221992
Acs5	-0.100052	-0.140101	-0.147571	-0.14398	-0.136438	-0.155347	-0.153691	-0.151706	-0.157369	-0.14983	-0.152693	-0.145962	-0.143976	-0.14855	-0.145351	-0.149337	-0.149875	-0.146694	-0.175504	-0.1198	-0.111566	-0.120224	-0.118522	-0.138978	-0.13857	-0.138954	-0.129224	-0.128172	-0.136388	-0.138725	-0.121055	-0.124943	-0.128469	-0.11323	-0.120559	-0.128124	-0.120834	-0.11997	-0.113679	-0.107201	-0.106602	-0.133122	-0.190515	-0.129798	-0.142775	-0.150208	-0.0769735	-0.181054	0.102427
I5	-0.139094	-0.183235	-0.165294	-0.152179	-0.144661	-0.16448	-0.160857	-0.161806	-0.164958	-0.165754	-0.165641	-0.170517	-0.167003	-0.161718	-0.15847	-0.16102	-0.15674	-0.157897	-0.165416	-0.130529	-0.115891	-0.121296	-0.116191	-0.146442	-0.146979	-0.142174	-0.141069	-0.138212	-0.13645	-0.134655	-0.132542	-0.1386	-0.15666	-0.135077	-0.143773	-0.133351	-0.13982	-0.133755	-0.151579	-0.125191	-0.138401	-0.129	-0.183425	-0.124066	-0.130786	-0.193446	-0.0911623	-0.202459	0.347364
PSV	-0.15736	-0.204164	-0.181645	-0.168588	-0.160509	-0.18084	-0.176565	-0.177643	-0.182024	-0.182345	-0.181527	-0.187677	-0.18334	-0.176281	-0.17246	-0.175451	-0.170244	-0.171305	-0.184258	-0.145948	-0.128999	-0.13518	-0.129507	-0.16279	-0.163304	-0.158022	-0.15703	-0.153944	-0.152017	-0.150059	-0.147696	-0.154266	-0.173715	-0.150604	-0.160206	-0.148189	-0.157096	-0.149748	-0.170521	-0.140867	-0.156213	-0.144129	-0.205443	-0.138506	-0.145824	-0.218178	-0.101661	-0.229858	0.350175
V	-0.148925	-0.194298	-0.176171	-0.164398	-0.156619	-0.175987	-0.17216	-0.172889	-0.177051	-0.176728	-0.17628	-0.180812	-0.176819	-0.171387	-0.167664	-0.170626	-0.166189	-0.166719	-0.182697	-0.141297	-0.125728	-0.132075	-0.126911	-0.158165	-0.158684	-0.154122	-0.152211	-0.149275	-0.148457	-0.147031	-0.14315	-0.149413	-0.16705	-0.145015	-0.154149	-0.14507	-0.15227	-0.145771	-0.163784	-0.137086	-0.150893	-0.143334	-0.203851	-0.137026	-0.144876	-0.20922	-0.0983016	-0.225031	0.353495
SUT	-0.0931609	-0.126268	-0.126097	-0.125133	-0.121138	-0.126145	-0.124523	-0.123364	-0.127093	-0.123332	-0.124676	-0.122949	-0.119986	-0.121951	-0.117899	-0.120877	-0.120787	-0.117916	-0.162735	-0.104762	-0.097174	-0.0967422	-0.0949659	-0.111698	-0.112422	-0.112165	-0.105678	-0.103359	-0.10854	-0.110298	-0.0989542	-0.103343	-0.11161	-0.0963065	-0.102348	-0.116746	-0.116617	-0.114508	-0.118883	-0.111008	-0.116587	-0.130352	-0.185301	-0.113533	-0.125519	-0.158819	-0.0655624	-0.195706	0.319466
NLL	-0.0962506	-0.125598	-0.123086	-0.126562	-0.123934	-0.120031	-0.117411	-0.116476	-0.123103	-0.117736	-0.117266	-0.117414	-0.113901	-0.112697	-0.107887	-0.11304	-0.111566	-0.108115	-0.163684	-0.104928	-0.0963122	-0.0962671	-0.0943566	-0.111389	-0.111467	-0.111121	-0.105462	-0.103756	-0.108934	-0.110674	-0.0989836	-0.102837	-0.10969	-0.0965927	-0.102504	-0.120642	-0.124196	-0.121029	-0.125772	-0.119438	-0.125653	-0.132357	-0.190977	-0.115549	-0.125781	-0.161034	-0.0652195	-0.203918	0.263604
PC5	-0.153304	-0.193507	-0.17098	-0.160955	-0.153651	-0.170615	-0.166421	-0.167334	-0.172532	-0.171832	-0.170168	-0.176314	-0.171623	-0.164074	-0.160127	-0.163121	-0.157828	-0.158293	-0.178414	-0.140043	-0.12347	-0.130649	-0.125379	-0.15609	-0.156511	-0.151833	-0.150813	-0.148001	-0.146686	-0.145099	-0.142129	-0.148118	-0.165109	-0.144601	-0.1535	-0.142354	-0.15285	-0.145223	-0.165862	-0.137672	-0.153078	-0.140905	-0.201024	-0.135142	-0.142157	-0.211508	-0.0981105	-0.227936	0.309644
AP	-0.0776933	-0.0951651	-0.0777807	-0.0692363	-0.0660041	-0.0745825	-0.071748	-0.0733965	-0.0750877	-0.0776381	-0.0760057	-0.0823027	-0.0801812	-0.0735384	-0.0721884	-0.0732263	-0.0695426	-0.0714107	-0.0679441	-0.0567978	-0.0515211	-0.0525269	-0.0486709	-0.0684142	-0.0681234	-0.0636495	-0.066679	-0.0656013	-0.0610677	-0.05848	-0.0624527	-0.0658033	-0.0781361	-0.0673952	-0.0719684	-0.0598976	-0.0672766	-0.0631439	-0.0779996	-0.060144	-0.069673	-0.0469392	-0.0766962	-0.0428185	-0.0465749	-0.101187	-0.0336774	-0.0918365	0.0402396
DCN	-0.129687	-0.156788	-0.130837	-0.116002	-0.110525	-0.124705	-0.120215	-0.122817	-0.125332	-0.129601	-0.127286	-0.137742	-0.133991	-0.123818	-0.121187	-0.123143	-0.117151	-0.120425	-0.11241	-0.0943109	-0.0843185	-0.0880573	-0.0818916	-0.113262	-0.113146	-0.106043	-0.110577	-0.108416	-0.101146	-0.09711	-0.103735	-0.109337	-0.12939	-0.11153	-0.11884	-0.0999408	-0.112526	-0.105406	-0.13065	-0.0999594	-0.116226	-0.0816364	-0.125866	-0.0762208	-0.0807119	-0.169709	-0.0593284	-0.151698	0.203398
NTS	-0.143323	-0.173833	-0.146304	-0.13025	-0.124164	-0.139669	-0.134891	-0.137653	-0.140172	-0.144855	-0.142473	-0.153449	-0.149498	-0.138823	-0.135977	-0.138142	-0.131802	-0.135132	-0.127441	-0.106282	-0.0949376	-0.0986956	-0.0919768	-0.126583	-0.126412	-0.118728	-0.123399	-0.121061	-0.113476	-0.109191	-0.115705	-0.121911	-0.144165	-0.124015	-0.132217	-0.112672	-0.125637	-0.118152	-0.145006	-0.112039	-0.12939	-0.0936986	-0.143263	-0.087232	-0.0924146	-0.189362	-0.0671133	-0.171176	0.183313
DMX	-0.1044	-0.127766	-0.105172	-0.0936364	-0.0894483	-0.100456	-0.0970296	-0.0992076	-0.100502	-0.104536	-0.102464	-0.110591	-0.107937	-0.0997175	-0.0979423	-0.0989656	-0.0944111	-0.0967825	-0.093276	-0.0783366	-0.070077	-0.0707234	-0.0656205	-0.0914757	-0.0912614	-0.0853745	-0.0894062	-0.0878189	-0.0817893	-0.0784211	-0.0838119	-0.0883757	-0.105227	-0.0904895	-0.0965519	-0.0815127	-0.0909712	-0.0857391	-0.105613	-0.0819675	-0.0946697	-0.0683528	-0.105341	-0.06215	-0.0661906	-0.138982	-0.0478803	-0.126978	0.0725538
XII	-0.116786	-0.142848	-0.117423	-0.103907	-0.0993898	-0.111846	-0.108368	-0.110854	-0.111154	-0.116606	-0.114373	-0.123433	-0.120671	-0.111862	-0.109992	-0.110375	-0.105584	-0.108316	-0.104664	-0.0885389	-0.078284	-0.0782026	-0.0724876	-0.101014	-0.100962	-0.0943433	-0.0990789	-0.0971272	-0.0901369	-0.0863538	-0.092903	-0.09816	-0.117788	-0.100798	-0.107498	-0.0907254	-0.101286	-0.0956819	-0.118663	-0.0920035	-0.106597	-0.0800656	-0.119279	-0.0714743	-0.0758815	-0.159052	-0.0540439	-0.145454	0.0772238
CN	-0.113505	-0.141191	-0.117272	-0.103293	-0.097908	-0.11343	-0.109148	-0.111315	-0.114637	-0.117422	-0.115705	-0.124716	-0.121278	-0.11216	-0.109794	-0.111374	-0.105884	-0.109098	-0.10049	-0.0864904	-0.0777966	-0.0798253	-0.0744068	-0.103089	-0.102693	-0.0964193	-0.0999222	-0.0982296	-0.0922588	-0.0887314	-0.0935379	-0.0984214	-0.115903	-0.0997995	-0.106667	-0.0879219	-0.0993549	-0.0925794	-0.114653	-0.0870523	-0.101548	-0.0710803	-0.111237	-0.0675161	-0.0726032	-0.149383	-0.0511566	-0.132811	0.0548029
ICB	-0.102301	-0.13008	-0.111183	-0.0996762	-0.0949854	-0.106736	-0.103101	-0.104602	-0.107707	-0.109551	-0.109002	-0.116551	-0.113098	-0.106555	-0.103623	-0.105639	-0.101596	-0.103742	-0.100687	-0.0851176	-0.0754516	-0.0753009	-0.0709703	-0.0948762	-0.0949766	-0.0900727	-0.0917239	-0.0896793	-0.0856284	-0.0831586	-0.0858493	-0.0903434	-0.105962	-0.090272	-0.0967009	-0.0865197	-0.094949	-0.089392	-0.106801	-0.0839836	-0.09546	-0.0742416	-0.109799	-0.0705952	-0.0745351	-0.139183	-0.0535575	-0.128534	0.163016
y	-0.0863099	-0.109951	-0.0932751	-0.0830404	-0.079043	-0.089725	-0.0864011	-0.087967	-0.0907476	-0.0925746	-0.0914803	-0.0980912	-0.0953534	-0.0888677	-0.0867307	-0.0882632	-0.0843257	-0.086543	-0.0819377	-0.0711187	-0.0629211	-0.0634752	-0.059412	-0.0810281	-0.0809051	-0.0762169	-0.0785442	-0.0769737	-0.0725602	-0.0700088	-0.0736072	-0.0774271	-0.0907255	-0.0781295	-0.0834642	-0.0714956	-0.0796455	-0.0746432	-0.090163	-0.0700868	-0.0804902	-0.0608349	-0.0894504	-0.0583675	-0.0608969	-0.116968	-0.0451371	-0.106204	0.111516
PHY	-0.128496	-0.160628	-0.138933	-0.125782	-0.11988	-0.134159	-0.130233	-0.131719	-0.134824	-0.13658	-0.136608	-0.144338	-0.139791	-0.134387	-0.130793	-0.133208	-0.130121	-0.131571	-0.128572	-0.108709	-0.095794	-0.0942973	-0.0892584	-0.118612	-0.11847	-0.112905	-0.113816	-0.111671	-0.107909	-0.105272	-0.106313	-0.111717	-0.129292	-0.110319	-0.118493	-0.11007	-0.116107	-0.110681	-0.127584	-0.102095	-0.112536	-0.0961725	-0.138187	-0.090282	-0.0957732	-0.170888	-0.0684003	-0.157525	0.129664
VNC	-0.114079	-0.147229	-0.127368	-0.114468	-0.109269	-0.123271	-0.119716	-0.120926	-0.123853	-0.125538	-0.12583	-0.133272	-0.129221	-0.123711	-0.120087	-0.121551	-0.118153	-0.120104	-0.12111	-0.0994049	-0.088324	-0.0870715	-0.0827262	-0.107827	-0.108266	-0.103557	-0.103943	-0.101398	-0.0983093	-0.0962411	-0.0972451	-0.102346	-0.119242	-0.100968	-0.108229	-0.100295	-0.108155	-0.102461	-0.120449	-0.0964362	-0.108322	-0.0886917	-0.131657	-0.0835132	-0.0894369	-0.160739	-0.0628388	-0.15246	0.196727
x	-0.143632	-0.178428	-0.152178	-0.135407	-0.128875	-0.145714	-0.14049	-0.143125	-0.14706	-0.150575	-0.148613	-0.159561	-0.15519	-0.144671	-0.141298	-0.143951	-0.13743	-0.141025	-0.131989	-0.112848	-0.0997713	-0.103161	-0.0964799	-0.131671	-0.131485	-0.123807	-0.127853	-0.125303	-0.117978	-0.113809	-0.119866	-0.126155	-0.148143	-0.127576	-0.136096	-0.116495	-0.130006	-0.121889	-0.148202	-0.114631	-0.132107	-0.0991542	-0.146055	-0.0944463	-0.0985092	-0.192178	-0.0727339	-0.174005	0.259408
PARN	-0.163015	-0.197615	-0.173949	-0.155778	-0.148405	-0.16559	-0.160469	-0.163101	-0.166163	-0.170624	-0.169053	-0.180217	-0.175808	-0.165833	-0.162004	-0.165432	-0.158695	-0.162069	-0.151736	-0.12371	-0.109262	-0.116819	-0.109727	-0.148198	-0.148024	-0.140059	-0.143563	-0.140775	-0.134011	-0.129961	-0.134368	-0.14154	-0.16672	-0.142331	-0.151873	-0.134928	-0.148369	-0.140102	-0.168673	-0.132135	-0.151152	-0.117179	-0.172885	-0.110652	-0.116111	-0.222252	-0.0832015	-0.202588	0.283543
SPVI	-0.159842	-0.192552	-0.164937	-0.147067	-0.140077	-0.155704	-0.150387	-0.153419	-0.15654	-0.16142	-0.15905	-0.171503	-0.16688	-0.155681	-0.152148	-0.155782	-0.14869	-0.152359	-0.139606	-0.117953	-0.104002	-0.109612	-0.102236	-0.140619	-0.140363	-0.131874	-0.136804	-0.134127	-0.125828	-0.121207	-0.128225	-0.135158	-0.159825	-0.1373	-0.146338	-0.126701	-0.14169	-0.132801	-0.162798	-0.125272	-0.144893	-0.106395	-0.157328	-0.100015	-0.104519	-0.21067	-0.0764668	-0.189065	0.301726
MDRN	-0.151913	-0.182741	-0.153579	-0.135456	-0.128668	-0.146605	-0.141448	-0.144302	-0.147249	-0.152105	-0.150105	-0.162155	-0.157807	-0.146618	-0.143484	-0.145794	-0.138995	-0.142865	-0.129987	-0.108706	-0.0969524	-0.101595	-0.0945534	-0.13196	-0.131509	-0.123336	-0.128013	-0.125782	-0.118145	-0.113599	-0.119564	-0.126181	-0.150553	-0.128312	-0.137326	-0.116004	-0.129895	-0.121767	-0.150807	-0.114789	-0.133372	-0.0947625	-0.14962	-0.0886526	-0.0955977	-0.201733	-0.067549	-0.179378	0.187122
SPVO	-0.158352	-0.192614	-0.169326	-0.15159	-0.144277	-0.161651	-0.156545	-0.159153	-0.162455	-0.16654	-0.164799	-0.175637	-0.171298	-0.16128	-0.157609	-0.161051	-0.154249	-0.157672	-0.147585	-0.121211	-0.10701	-0.114896	-0.107939	-0.145202	-0.145122	-0.137329	-0.14085	-0.138029	-0.13115	-0.127141	-0.132047	-0.138971	-0.162815	-0.13974	-0.14885	-0.130869	-0.144313	-0.136046	-0.163972	-0.128011	-0.146727	-0.113828	-0.166088	-0.108161	-0.112803	-0.213849	-0.0817116	-0.19435	0.340975
ISN	-0.146098	-0.181184	-0.158672	-0.141623	-0.13473	-0.152945	-0.148131	-0.150512	-0.153671	-0.15738	-0.155787	-0.165523	-0.161595	-0.152025	-0.148682	-0.151134	-0.144732	-0.148152	-0.141012	-0.115396	-0.102107	-0.109153	-0.102652	-0.137301	-0.137396	-0.130168	-0.133324	-0.130551	-0.124149	-0.120404	-0.125093	-0.131581	-0.153681	-0.132121	-0.140657	-0.122185	-0.134526	-0.127005	-0.152697	-0.119528	-0.136903	-0.108673	-0.157859	-0.103604	-0.107829	-0.200192	-0.0783619	-0.183611	0.333027
PAS	-0.14565	-0.175082	-0.14776	-0.130921	-0.124725	-0.140534	-0.135649	-0.138453	-0.141105	-0.145843	-0.143523	-0.1551	-0.150787	-0.139998	-0.136839	-0.139156	-0.13261	-0.136278	-0.126434	-0.106034	-0.0942005	-0.0993528	-0.0926062	-0.126973	-0.127022	-0.119292	-0.12399	-0.121394	-0.113533	-0.109199	-0.116379	-0.122668	-0.144871	-0.124772	-0.132854	-0.112708	-0.126674	-0.118676	-0.146907	-0.112266	-0.130473	-0.0939243	-0.141058	-0.0885073	-0.0927457	-0.191167	-0.0684847	-0.170014	0.287241
Pa5	-0.139781	-0.168759	-0.142861	-0.126882	-0.120778	-0.135516	-0.130863	-0.133568	-0.13615	-0.140588	-0.13833	-0.14944	-0.145307	-0.135079	-0.132094	-0.134811	-0.128495	-0.131917	-0.121314	-0.103059	-0.0910412	-0.0959517	-0.0894549	-0.122529	-0.122542	-0.115098	-0.119611	-0.117101	-0.109486	-0.10534	-0.11232	-0.118364	-0.139567	-0.120367	-0.128079	-0.109015	-0.122429	-0.114568	-0.141451	-0.108059	-0.125532	-0.0914446	-0.135014	-0.0865325	-0.0901452	-0.182783	-0.0666362	-0.16296	0.25754
ECU	-0.143145	-0.172076	-0.14565	-0.12898	-0.122854	-0.13833	-0.133519	-0.136255	-0.138942	-0.143513	-0.141315	-0.152755	-0.148421	-0.137947	-0.134726	-0.137124	-0.130694	-0.134346	-0.124116	-0.104581	-0.0925563	-0.0978295	-0.0912386	-0.124788	-0.124897	-0.117341	-0.121866	-0.11923	-0.111514	-0.107294	-0.114421	-0.120606	-0.142309	-0.122586	-0.130486	-0.110908	-0.1248	-0.116808	-0.144649	-0.110348	-0.128341	-0.0931141	-0.137952	-0.0881345	-0.0918276	-0.187891	-0.0681565	-0.166649	0.315157
SPVC	-0.146403	-0.175975	-0.148874	-0.131797	-0.125366	-0.141317	-0.136396	-0.139216	-0.142007	-0.146643	-0.144395	-0.156091	-0.151726	-0.14104	-0.137873	-0.140566	-0.133935	-0.137643	-0.125604	-0.106626	-0.0942917	-0.0995328	-0.0927458	-0.127598	-0.127527	-0.119708	-0.124399	-0.121849	-0.113957	-0.109599	-0.116684	-0.123015	-0.145427	-0.125116	-0.133291	-0.112986	-0.127129	-0.118906	-0.147314	-0.112093	-0.13048	-0.094434	-0.140892	-0.0891901	-0.0934356	-0.191861	-0.0685264	-0.170128	0.260383
PGRN	-0.135861	-0.17555	-0.15447	-0.14057	-0.135133	-0.145523	-0.141248	-0.142762	-0.145899	-0.148869	-0.149647	-0.158756	-0.154853	-0.148318	-0.143625	-0.14638	-0.142272	-0.144096	-0.147862	-0.116297	-0.101379	-0.0995225	-0.0943006	-0.1267	-0.126182	-0.12029	-0.121017	-0.118917	-0.116332	-0.113992	-0.112166	-0.11837	-0.142344	-0.117327	-0.126976	-0.125831	-0.134628	-0.12858	-0.14881	-0.123165	-0.136584	-0.115445	-0.170302	-0.108312	-0.113574	-0.206956	-0.0809316	-0.199762	0.144462
GRN	-0.144431	-0.176448	-0.16198	-0.146771	-0.140119	-0.154856	-0.150957	-0.152321	-0.155324	-0.15767	-0.158044	-0.166197	-0.162251	-0.156212	-0.151902	-0.155353	-0.150568	-0.152639	-0.150044	-0.116565	-0.103538	-0.110162	-0.104995	-0.135954	-0.136065	-0.1307	-0.130651	-0.127981	-0.1255	-0.123501	-0.122106	-0.128384	-0.149932	-0.126338	-0.135098	-0.128859	-0.137216	-0.131233	-0.152094	-0.123428	-0.137505	-0.116619	-0.170277	-0.111163	-0.117291	-0.203129	-0.0806332	-0.192846	0.138305
RO	-0.141591	-0.17444	-0.157093	-0.141194	-0.134722	-0.150203	-0.146306	-0.147948	-0.150337	-0.153589	-0.153558	-0.16227	-0.158567	-0.151606	-0.14772	-0.150408	-0.145406	-0.147894	-0.143058	-0.112554	-0.0993252	-0.106228	-0.100817	-0.132039	-0.132177	-0.126398	-0.127344	-0.124703	-0.121182	-0.118729	-0.11905	-0.125334	-0.147462	-0.124242	-0.132837	-0.123504	-0.132648	-0.126576	-0.148482	-0.119249	-0.133851	-0.111649	-0.163725	-0.105482	-0.11162	-0.199658	-0.0765922	-0.187819	0.112683
RM	-0.127957	-0.157554	-0.15094	-0.138973	-0.13231	-0.145019	-0.141953	-0.142361	-0.14576	-0.146044	-0.147655	-0.153197	-0.149911	-0.146516	-0.142165	-0.147016	-0.143066	-0.144022	-0.146156	-0.108078	-0.0973395	-0.104257	-0.100514	-0.126091	-0.12623	-0.122837	-0.120055	-0.117729	-0.118464	-0.117941	-0.11208	-0.117528	-0.13531	-0.113211	-0.121138	-0.122322	-0.126369	-0.122057	-0.136005	-0.113506	-0.123305	-0.113038	-0.164484	-0.109032	-0.115856	-0.180977	-0.0761958	-0.177378	0.0989307
IO	-0.116891	-0.151474	-0.13458	-0.121496	-0.116449	-0.128099	-0.124441	-0.125576	-0.128505	-0.130794	-0.131797	-0.13946	-0.136326	-0.130416	-0.126399	-0.128433	-0.124511	-0.126487	-0.127533	-0.0977061	-0.0855874	-0.0880538	-0.0837393	-0.111089	-0.110766	-0.106019	-0.106025	-0.104155	-0.102601	-0.100832	-0.0982988	-0.103652	-0.124441	-0.10221	-0.110553	-0.107934	-0.115413	-0.110331	-0.127671	-0.105228	-0.116868	-0.0976543	-0.148458	-0.0934136	-0.0989171	-0.17858	-0.0692071	-0.17136	0.0900275
PPY	-0.117784	-0.148224	-0.134813	-0.121918	-0.116903	-0.128795	-0.125381	-0.12631	-0.129226	-0.13112	-0.132257	-0.139278	-0.136113	-0.130966	-0.126821	-0.128706	-0.124925	-0.126758	-0.129927	-0.0980452	-0.0868442	-0.0897606	-0.0857511	-0.111584	-0.111454	-0.107195	-0.106573	-0.104514	-0.103611	-0.102291	-0.0990015	-0.104283	-0.124226	-0.102301	-0.110323	-0.108519	-0.115607	-0.110923	-0.128312	-0.106056	-0.117799	-0.100717	-0.150708	-0.0960171	-0.101469	-0.177779	-0.0698982	-0.171458	0.0956621
MARN	-0.125186	-0.155378	-0.144157	-0.130936	-0.125066	-0.138553	-0.13525	-0.136062	-0.139021	-0.140498	-0.141595	-0.148207	-0.144944	-0.14012	-0.136001	-0.138874	-0.1348	-0.136489	-0.137985	-0.103744	-0.0926921	-0.0985348	-0.0944547	-0.120512	-0.120675	-0.116611	-0.11535	-0.112982	-0.112312	-0.111165	-0.107611	-0.113084	-0.132341	-0.110293	-0.118269	-0.115584	-0.121812	-0.117119	-0.134002	-0.11047	-0.121994	-0.106871	-0.157696	-0.102491	-0.108594	-0.181234	-0.0731243	-0.175357	0.100981
RPA	-0.127599	-0.160888	-0.147616	-0.133822	-0.127572	-0.141966	-0.138447	-0.139373	-0.142498	-0.144063	-0.145142	-0.152178	-0.148825	-0.143512	-0.139446	-0.142624	-0.138367	-0.140184	-0.138589	-0.105152	-0.0933632	-0.100458	-0.0961279	-0.123594	-0.123667	-0.119272	-0.118212	-0.115889	-0.11484	-0.113409	-0.110221	-0.115842	-0.13564	-0.113115	-0.121418	-0.117504	-0.123859	-0.1188	-0.135674	-0.111272	-0.122756	-0.106069	-0.158446	-0.102147	-0.108698	-0.184096	-0.0736376	-0.176642	0.0902869
ACVII	-0.108385	-0.125715	-0.114913	-0.103331	-0.0986176	-0.108463	-0.105107	-0.106704	-0.109246	-0.111493	-0.11074	-0.117734	-0.114485	-0.109034	-0.106131	-0.108779	-0.104788	-0.106689	-0.0967906	-0.0795888	-0.0694797	-0.0765028	-0.0720964	-0.0970059	-0.0966529	-0.091681	-0.0934383	-0.0916994	-0.0879299	-0.0856314	-0.0873052	-0.0920075	-0.108009	-0.0921099	-0.0982703	-0.0897082	-0.0986217	-0.0931934	-0.111725	-0.0877358	-0.100207	-0.0772712	-0.111833	-0.0733721	-0.076285	-0.146513	-0.0550803	-0.131715	0.102636
NTB	-0.124108	-0.146026	-0.135308	-0.122438	-0.116858	-0.128314	-0.124717	-0.126182	-0.129114	-0.131185	-0.130923	-0.138267	-0.134702	-0.129195	-0.125629	-0.128946	-0.124572	-0.12645	-0.11891	-0.0946058	-0.0833854	-0.0910828	-0.086411	-0.113804	-0.113593	-0.108531	-0.109372	-0.107255	-0.104211	-0.10214	-0.102195	-0.107565	-0.125742	-0.106642	-0.113841	-0.106869	-0.115537	-0.109887	-0.1293	-0.103309	-0.116472	-0.0944368	-0.13654	-0.0899798	-0.0940459	-0.170048	-0.0660327	-0.157169	0.108438
VII	-0.118744	-0.142253	-0.128889	-0.116319	-0.111358	-0.121415	-0.117724	-0.119331	-0.12212	-0.124661	-0.124322	-0.132111	-0.12866	-0.122704	-0.119185	-0.121877	-0.117663	-0.119646	-0.113428	-0.0911829	-0.0794837	-0.0848141	-0.0801036	-0.107608	-0.107186	-0.101874	-0.103369	-0.101489	-0.0980698	-0.0957642	-0.0963128	-0.101561	-0.120404	-0.10138	-0.108654	-0.102162	-0.111557	-0.105799	-0.125587	-0.100518	-0.113854	-0.0902579	-0.131895	-0.0854895	-0.0889962	-0.168382	-0.0640312	-0.155543	0.113828
AMB	-0.124395	-0.157946	-0.138574	-0.125955	-0.121128	-0.128788	-0.124868	-0.126709	-0.1289	-0.13274	-0.1325	-0.141558	-0.138342	-0.131333	-0.127526	-0.130563	-0.126085	-0.128011	-0.127432	-0.101335	-0.0879428	-0.0877921	-0.0825399	-0.113253	-0.112677	-0.106625	-0.10878	-0.106942	-0.10308	-0.100345	-0.100937	-0.106702	-0.129392	-0.107207	-0.115656	-0.11235	-0.122229	-0.116104	-0.136783	-0.111811	-0.125644	-0.102085	-0.149805	-0.0946016	-0.0986732	-0.187054	-0.0703425	-0.17941	0.161179
LRN	-0.116	-0.149346	-0.129494	-0.117754	-0.113578	-0.11788	-0.113751	-0.11572	-0.118072	-0.122222	-0.122337	-0.131854	-0.128691	-0.121917	-0.117923	-0.121108	-0.11699	-0.118788	-0.11805	-0.0942508	-0.0813271	-0.0762706	-0.0710286	-0.102694	-0.101558	-0.0951176	-0.0978237	-0.0964483	-0.0923255	-0.0893356	-0.0899061	-0.0956296	-0.119502	-0.0969905	-0.105625	-0.10577	-0.115781	-0.109787	-0.129895	-0.106535	-0.119801	-0.0962634	-0.14109	-0.0865306	-0.0905808	-0.17958	-0.0638039	-0.171755	0.119789
IRN	-0.159171	-0.191682	-0.169099	-0.151336	-0.144263	-0.160963	-0.156074	-0.158522	-0.161473	-0.165727	-0.164465	-0.175312	-0.170964	-0.161557	-0.157716	-0.160851	-0.154526	-0.157735	-0.147852	-0.119894	-0.106022	-0.113239	-0.106493	-0.143632	-0.143407	-0.135858	-0.138928	-0.1363	-0.130251	-0.126505	-0.129891	-0.13685	-0.16157	-0.137391	-0.146783	-0.131366	-0.144037	-0.136225	-0.16377	-0.128597	-0.146788	-0.113518	-0.169606	-0.107334	-0.113268	-0.21785	-0.0803187	-0.198809	0.196114
LIN	-0.141585	-0.172286	-0.151671	-0.136359	-0.130365	-0.142761	-0.138471	-0.14073	-0.142972	-0.147266	-0.146134	-0.156156	-0.152434	-0.144048	-0.140516	-0.143682	-0.138132	-0.140805	-0.132975	-0.10775	-0.0946005	-0.0996455	-0.0935521	-0.127127	-0.126825	-0.119941	-0.122967	-0.120702	-0.115202	-0.111796	-0.114821	-0.121096	-0.144175	-0.121946	-0.1305	-0.119286	-0.1308	-0.123743	-0.148244	-0.117526	-0.133726	-0.104159	-0.154034	-0.0976332	-0.102484	-0.197588	-0.0727325	-0.182659	0.189892
IC	-0.0572615	-0.0827085	-0.0570957	-0.0739495	-0.0728345	-0.0666934	-0.0616224	-0.0623858	-0.0758502	-0.0672871	-0.0561148	-0.0580801	-0.0576135	-0.0377008	-0.0380795	-0.0446244	-0.0334299	-0.0315933	-0.106689	-0.0807103	-0.0735319	-0.0787844	-0.0754849	-0.0884179	-0.0876619	-0.085869	-0.0882821	-0.0880989	-0.0864095	-0.0853662	-0.0861618	-0.0866572	-0.0819777	-0.0871842	-0.0891505	-0.0709388	-0.0825597	-0.0775547	-0.0795009	-0.0789776	-0.0850899	-0.0815897	-0.121614	-0.0788184	-0.0821133	-0.0886073	-0.0531253	-0.138167	-0.058446
SCs	-0.0659869	-0.109788	-0.077154	-0.0943558	-0.0918429	-0.0845574	-0.0767159	-0.0789128	-0.0959411	-0.0878208	-0.0736087	-0.0778413	-0.0793741	-0.0504928	-0.0520312	-0.0637832	-0.0472685	-0.0469855	-0.120316	-0.100294	-0.0906534	-0.0954923	-0.0903511	-0.111279	-0.109746	-0.105561	-0.111083	-0.111004	-0.106076	-0.103292	-0.107895	-0.108839	-0.107527	-0.111351	-0.114919	-0.086796	-0.0992243	-0.0937426	-0.0931886	-0.0909278	-0.0966391	-0.0944031	-0.133558	-0.0912766	-0.0957068	-0.0786988	-0.0652185	-0.159415	-0.0776184
SCm	0.0070665	-0.0504565	-0.0472502	-0.0859345	-0.0860134	-0.067952	-0.064685	-0.0636716	-0.0795205	-0.0633785	-0.0465635	-0.0327655	-0.0402871	-0.0190003	-0.0247765	-0.038642	-0.0251485	-0.0183684	-0.15246	-0.0951525	-0.0943708	-0.107708	-0.106274	-0.107167	-0.106958	-0.110235	-0.108055	-0.108789	-0.113685	-0.115913	-0.108266	-0.105993	-0.0826236	-0.101761	-0.0996382	-0.0888458	-0.086401	-0.0866702	-0.0551283	-0.0874971	-0.0787471	-0.114964	-0.175224	-0.113654	-0.120469	-0.01868	-0.0634891	-0.177301	-0.087816
LT	0.163653	0.218922	0.140865	0.0863003	0.063636	0.122343	0.125214	0.125555	0.108196	0.12542	0.148157	0.170736	0.161907	0.179679	0.175404	0.177882	0.183357	0.191688	0.00774483	0.0943037	0.0605741	0.00228022	-0.00250075	0.0543966	0.0479071	0.0375777	0.0334243	0.0357602	0.033301	0.0284351	0.0176497	0.0275519	0.0782702	0.0222608	0.041097	0.036603	0.0363321	0.0200341	0.0581408	-0.0143209	-0.000474374	-0.046634	-0.0919816	-0.0350242	-0.0106309	0.0313113	0.0519506	-0.0741257	-0.0938701
APN	0.111786	0.0400338	0.00806621	-0.0387347	-0.0420762	-0.017682	-0.0186857	-0.016306	-0.0264017	-0.00960894	0.00701318	0.0352566	0.0199038	0.0328585	0.0225512	0.00964699	0.0193836	0.0283266	-0.113466	-0.0448637	-0.0539162	-0.0792199	-0.0807696	-0.0623243	-0.063457	-0.0713043	-0.0666216	-0.06784	-0.076513	-0.0813977	-0.0713758	-0.0662869	-0.030068	-0.0606822	-0.0523969	-0.0512483	-0.0339318	-0.0426619	0.0170161	-0.0463414	-0.0232978	-0.0933357	-0.147928	-0.08973	-0.0897932	0.0689908	-0.0342337	-0.133067	-0.0925163
RPF	0.169836	0.105612	0.0599627	-0.000170957	-0.00392588	0.0328566	0.0250799	0.0317562	0.0266888	0.0503268	0.0620559	0.10075	0.0843197	0.0797663	0.0683609	0.0491406	0.0507015	0.0656628	-0.0867214	-0.0173836	-0.0289921	-0.0495129	-0.0572888	-0.0124723	-0.0140874	-0.0312819	-0.0147571	-0.0180606	-0.0397927	-0.0511011	-0.0235379	-0.0140808	0.0447448	0.00202763	0.0152618	-0.0186091	0.0161257	0.00441288	0.0906323	0.00445328	0.0451425	-0.0507517	-0.101658	-0.0514268	-0.0585502	0.152504	-0.00736633	-0.0496437	-0.0934043
CUN	0.0656814	0.073708	0.0320657	-0.0185861	-0.0255137	0.013432	0.0101003	0.0155632	0.0046274	0.0267849	0.0376068	0.061609	0.0563792	0.0546953	0.0525164	0.0412969	0.0427004	0.0557044	-0.114272	-0.0257137	-0.0372152	-0.0547764	-0.0610443	-0.0242	-0.0268828	-0.0409211	-0.0273011	-0.0280954	-0.0467955	-0.0565914	-0.033595	-0.0270618	0.0178773	-0.0148062	-0.00512596	-0.0404231	-0.0269699	-0.0348913	0.00783172	-0.0464879	-0.0282657	-0.0868155	-0.14015	-0.081943	-0.0799771	0.0295671	-0.0119202	-0.0999179	-0.0433506
DT	0.0939816	0.0425249	-0.0108659	-0.0584876	-0.0623031	-0.0476437	-0.0497358	-0.0463653	-0.0549463	-0.0371867	-0.0211032	0.0139007	-0.000669701	0.00697852	-0.00353603	-0.00956544	-0.00278427	0.00790397	-0.152369	-0.0466569	-0.0668297	-0.104229	-0.105847	-0.0876313	-0.0902099	-0.0991435	-0.091659	-0.0916947	-0.102839	-0.108605	-0.0953086	-0.0915436	-0.0535437	-0.0835542	-0.074569	-0.0742008	-0.0518011	-0.062798	-0.00488528	-0.0704793	-0.0486476	-0.120975	-0.19499	-0.120939	-0.131271	0.0324035	-0.031247	-0.161543	-0.0633342
NB	0.0730148	0.0287467	-0.00100213	-0.050463	-0.0553036	-0.0315884	-0.0322645	-0.0295838	-0.0410779	-0.0227042	-0.00459256	0.0225469	0.0115487	0.0238747	0.0153133	0.0070534	0.0155031	0.0259235	-0.140621	-0.0516214	-0.0641962	-0.095917	-0.0973318	-0.0777307	-0.0800262	-0.0884049	-0.0833148	-0.0836461	-0.0930045	-0.0981375	-0.0879618	-0.0832669	-0.0449786	-0.0774915	-0.0688078	-0.0670767	-0.0546616	-0.0619061	-0.0149641	-0.0718835	-0.0554936	-0.114806	-0.1803	-0.112661	-0.115352	0.0177376	-0.039581	-0.161197	-0.0628115
SAG	0.0492135	0.0255219	0.00173073	-0.0464704	-0.0515914	-0.0207848	-0.021163	-0.0185781	-0.0310013	-0.0123131	0.00516122	0.0268681	0.0190892	0.0302296	0.0242658	0.0131946	0.0213358	0.0316568	-0.130313	-0.0495482	-0.0592935	-0.0862198	-0.0880077	-0.0668385	-0.0688714	-0.077444	-0.0724257	-0.0730783	-0.0826626	-0.0879948	-0.0774935	-0.0723147	-0.0342747	-0.0667968	-0.0583841	-0.0625534	-0.0549542	-0.0605264	-0.0222319	-0.0705918	-0.0575231	-0.105752	-0.163384	-0.101604	-0.0984335	0.00786405	-0.0345692	-0.146277	-0.0588482
PBG	0.0530418	0.0334265	0.0119481	-0.0372915	-0.0436548	-0.00930255	-0.0091099	-0.00695478	-0.0203057	-0.00168668	0.0170731	0.0373107	0.0299159	0.0431254	0.0373122	0.0264152	0.0351776	0.0452303	-0.11984	-0.0422315	-0.0519674	-0.0805859	-0.0823155	-0.0589853	-0.0612416	-0.0696273	-0.0661548	-0.0667005	-0.0750088	-0.0799854	-0.0721908	-0.0664921	-0.0274516	-0.0624914	-0.0533413	-0.0554846	-0.050564	-0.0560028	-0.019652	-0.0680324	-0.0560489	-0.101956	-0.157191	-0.0967257	-0.090009	0.00657214	-0.0318933	-0.143801	-0.0632987
MEV	0.103827	0.186972	0.0932502	0.0651596	0.0652356	0.050595	0.0396407	0.0500682	0.0513325	0.0733524	0.0662714	0.105944	0.100211	0.0684705	0.0646073	0.0657631	0.0535063	0.0651112	-0.0607096	0.0492257	0.0201461	-0.000188807	-0.01374	0.0452543	0.0411316	0.0189871	0.048436	0.0473329	0.0136673	-0.00239594	0.0416493	0.0493321	0.102763	0.0756627	0.0870239	0.0546806	0.0975119	0.0798536	0.131835	0.0821205	0.111909	-0.030236	-0.0691323	-0.0337263	-0.0502325	0.091857	0.0499461	0.0452842	-0.024612
PAG	0.162529	0.139831	0.0815096	0.0177355	0.0134417	0.0499399	0.0367699	0.0483941	0.0467246	0.0768461	0.0794504	0.122522	0.113298	0.0879375	0.0813739	0.0657908	0.0554972	0.0759853	-0.105616	-0.00696056	-0.0198923	-0.0350508	-0.0492789	0.0192744	0.0150629	-0.0111817	0.0201796	0.0179624	-0.0184973	-0.0368765	0.0101081	0.0208329	0.0941448	0.0494882	0.0649308	-0.00602603	0.0367024	0.0243516	0.111092	0.0227687	0.0673664	-0.0518552	-0.111619	-0.0530269	-0.0707937	0.141806	0.00597659	-0.0188685	-0.0737092
MRN	0.126932	0.130151	0.0242747	-0.0227716	-0.0241503	-0.0195538	-0.0297195	-0.0201365	-0.0217389	0.00367512	0.0060868	0.0556964	0.0430722	0.0200582	0.0117604	0.00519558	-0.00259983	0.0134936	-0.138193	-0.000482885	-0.0338638	-0.0767672	-0.0867171	-0.0390826	-0.043658	-0.0641967	-0.0371037	-0.0373685	-0.0674519	-0.0822645	-0.0429062	-0.0367131	0.0231459	-0.0112178	0.00210305	-0.0377235	0.0125233	-0.0064389	0.0764175	-0.00301608	0.0382883	-0.0822538	-0.16298	-0.0854388	-0.1172	0.083349	0.0390969	-0.0514258	-0.0727253
PPN	0.103407	0.175254	0.0361041	-0.00393913	-0.00881142	-0.000131742	-0.00931906	-0.000376822	-0.00175834	0.0206135	0.0213777	0.0688632	0.0573125	0.0313228	0.0264186	0.0235149	0.0153139	0.0291882	-0.118467	0.0370269	-0.00914472	-0.0537977	-0.0638704	-0.0159237	-0.0205346	-0.0401137	-0.0149175	-0.0149518	-0.0442234	-0.0585423	-0.0206081	-0.0148127	0.0377647	0.00791641	0.0208075	-0.0241591	0.0220621	-0.00040071	0.0649317	-0.00459603	0.028411	-0.0777685	-0.150671	-0.0788497	-0.100757	0.078495	0.0653722	-0.0320115	-0.0459541
RR	0.122445	0.211791	-0.0100416	-0.0448098	-0.0503114	-0.0423801	-0.0535753	-0.0449259	-0.0401929	-0.0213639	-0.0223273	0.0391752	0.0205327	-0.0157277	-0.0228759	-0.026086	-0.0381561	-0.0236918	-0.128	0.0647444	-0.0106932	-0.0776627	-0.0859736	-0.0474981	-0.0526082	-0.0705956	-0.0448335	-0.0436757	-0.0710349	-0.0848245	-0.0486805	-0.0459318	0.0037086	-0.0226182	-0.00817853	-0.0646284	0.00148462	-0.0298518	0.0582866	-0.0259286	0.0190726	-0.0642707	-0.165114	-0.0669621	-0.113495	0.106935	0.186653	-0.0207302	-0.0684269
SNr	0.0870808	0.203332	-0.0373539	-0.0561079	-0.0621284	-0.0629181	-0.0685841	-0.064129	-0.0617072	-0.0508661	-0.0493322	0.00605393	-0.0143115	-0.0402904	-0.0467779	-0.045803	-0.0527493	-0.0443854	-0.112203	0.0541607	-0.0208249	-0.0783888	-0.0814314	-0.0662612	-0.0697457	-0.0788413	-0.0648391	-0.0632207	-0.077656	-0.085001	-0.0657033	-0.0658055	-0.0373262	-0.052887	-0.043338	-0.0707256	-0.0174154	-0.0476413	0.0168449	-0.0459861	-0.0164966	-0.0492472	-0.15132	-0.0598815	-0.0953821	0.0391874	0.173474	-0.056622	-0.0494289
SNc	0.103236	0.217921	-0.0261761	-0.0495846	-0.0553517	-0.0528722	-0.0613117	-0.0549888	-0.0505246	-0.0368919	-0.0376888	0.0211547	0.00136383	-0.0316012	-0.0380976	-0.038951	-0.0493752	-0.0385246	-0.112309	0.0672335	-0.0118557	-0.0737525	-0.0792141	-0.0540726	-0.0582576	-0.0711892	-0.051657	-0.0501511	-0.0702666	-0.0805314	-0.0537097	-0.0528496	-0.0158033	-0.0351377	-0.0233796	-0.0658204	-0.00440074	-0.0361701	0.0401767	-0.0315069	0.00620556	-0.0455296	-0.148113	-0.0518762	-0.0963194	0.0744668	0.212149	-0.0278122	-0.0596176
RN	0.140091	0.157083	0.0143982	-0.0271765	-0.0287237	-0.0171338	-0.0321113	-0.0201472	-0.0139579	0.0107386	0.00339403	0.0573493	0.0463544	0.00253301	-0.00262735	-0.0109068	-0.0299677	-0.0110765	-0.109731	0.0342616	-0.00987709	-0.0562901	-0.069012	-0.01614	-0.0209698	-0.044756	-0.00922802	-0.00950963	-0.045898	-0.0638003	-0.014443	-0.00913079	0.0537496	0.0236263	0.0380943	-0.0439252	0.0243169	0.000824914	0.100938	0.0123859	0.0679688	-0.0341041	-0.115691	-0.0365135	-0.0927005	0.124287	0.124583	0.04328	-0.0813346
VTA	0.151633	0.245555	0.0464824	0.00883348	0.00503414	0.0257491	0.00419475	0.0199625	0.0341061	0.0611554	0.0421266	0.101603	0.0969614	0.0230421	0.0234281	0.0168582	-0.019248	0.00425056	-0.0459901	0.100613	0.037312	-0.00758915	-0.0258789	0.0457343	0.0400321	0.00972638	0.0568705	0.0566412	0.0105883	-0.0128053	0.049739	0.0559499	0.132174	0.0981141	0.11623	-0.0137205	0.0719963	0.0433088	0.155457	0.0615101	0.130549	0.0468258	-0.0172817	0.0488953	-0.0375157	0.203475	0.26643	0.1659	-0.0918632
MT	0.129702	0.247762	0.010829	-0.0206756	-0.0249704	-0.0132763	-0.0305081	-0.0178601	-0.00667024	0.0157988	0.00293949	0.0658656	0.054502	-0.00710652	-0.00945232	-0.0140241	-0.0411392	-0.0221049	-0.0807508	0.0963232	0.017542	-0.0398017	-0.0535279	0.000909927	-0.00448107	-0.0289766	0.00944719	0.0100712	-0.027928	-0.0471737	0.00460018	0.008433	0.0709234	0.0428727	0.0590323	-0.0400176	0.0414841	0.00916942	0.111676	0.0246661	0.0842761	0.00737932	-0.0772654	0.00569325	-0.0688659	0.170081	0.289343	0.0854775	-0.0806923
PG	-0.0354208	-0.0479807	-0.0572334	-0.057087	-0.0535546	-0.0561956	-0.057465	-0.0550773	-0.0560074	-0.050907	-0.0560017	-0.0520565	-0.0497332	-0.0597348	-0.0569882	-0.0614759	-0.0657439	-0.0624801	-0.0742371	-0.0457824	-0.0432416	-0.0372265	-0.0383846	-0.0434352	-0.0428631	-0.0453926	-0.0361767	-0.0362452	-0.0443352	-0.047527	-0.0324632	-0.0340283	-0.0320084	-0.0249487	-0.0277373	-0.0506556	-0.0431618	-0.0423127	-0.0347868	-0.034825	-0.0309072	-0.0460636	-0.0734812	-0.0426933	-0.0556105	-0.0364143	-0.0203342	-0.0626427	0.0447757
TRN	-0.00253381	-0.0134307	-0.0349275	-0.0400881	-0.0376817	-0.0327581	-0.0366847	-0.031931	-0.0311032	-0.0229719	-0.0331141	-0.0241251	-0.0214891	-0.042306	-0.0382875	-0.0435604	-0.0539562	-0.0473737	-0.0670974	-0.0290769	-0.0292682	-0.0132315	-0.0175935	-0.0137185	-0.0130451	-0.019507	-0.00321874	-0.00371588	-0.0188965	-0.0254359	0.000234182	-0.00073837	0.00695421	0.0137766	0.0117471	-0.038827	-0.0222808	-0.0236494	-0.00334746	-0.0160801	-0.0036414	-0.0345123	-0.0604098	-0.0262982	-0.0463538	-0.00878275	-0.00173307	-0.0439955	0.0325473
LC	0.0634038	0.0673661	0.0424371	0.0362475	0.0320647	0.039728	0.0304585	0.0367471	0.0494656	0.0499898	0.036821	0.0465377	0.0490954	0.0226954	0.0273276	0.0354697	0.0199185	0.0264956	-0.0209489	0.0366367	0.0245188	0.0335268	0.0238986	0.0691447	0.0607238	0.047821	0.0661327	0.0728103	0.0563415	0.0463508	0.0618219	0.0618017	0.0717165	0.0750653	0.0803431	0.0198244	0.0410947	0.0320529	0.0486478	0.0249617	0.0386757	-0.00571974	-0.0183797	0.0309017	-0.00044294	0.0236584	0.0558753	-0.000427046	0.0198236
B	0.0727607	0.0940565	0.0744855	0.0679156	0.0696874	0.0466969	0.033576	0.0427008	0.0567622	0.0649255	0.0499191	0.0701617	0.0737441	0.036933	0.0372703	0.0482211	0.0276332	0.0364579	-0.0176808	0.0256708	0.0163309	0.028388	0.0157775	0.0723228	0.0644562	0.0462695	0.0721741	0.0765575	0.0518258	0.0384908	0.0663019	0.0694778	0.100042	0.0911097	0.0983689	0.0616769	0.0937512	0.0848636	0.110484	0.0881903	0.107759	0.0114753	0.00844656	0.0305321	-0.00237692	0.0584747	0.0415088	0.0312075	-0.000707654
LDT	0.0747545	0.0940117	0.0736815	0.0680015	0.0694775	0.0479768	0.03529	0.0440469	0.0582877	0.0650039	0.0500472	0.0691188	0.0721252	0.0370133	0.0376252	0.0485687	0.0292097	0.037314	-0.0179402	0.0304838	0.0199155	0.0312395	0.0188984	0.0747009	0.0665732	0.0490061	0.0739291	0.078818	0.0551547	0.0421849	0.0681741	0.0708433	0.0979901	0.091243	0.098347	0.0614253	0.092005	0.082685	0.105986	0.0846039	0.102501	0.00817456	0.00321891	0.0318862	-0.00192938	0.053895	0.0471242	0.0264905	0.0036708
PB	0.0631145	0.0593356	0.0160925	-0.000552501	-0.00907509	0.0288633	0.0237859	0.0292022	0.0333463	0.0372098	0.0260102	0.0354129	0.0368168	0.0143082	0.022144	0.0226775	0.00940094	0.0181606	-0.0647841	0.0270281	0.010527	0.030822	0.0229622	0.0516486	0.0470444	0.0368548	0.0537398	0.0581556	0.0412672	0.0319457	0.0530381	0.05172	0.0547555	0.0627081	0.0650048	-0.0257452	-0.00680415	-0.0174947	0.00526424	-0.0312939	-0.0166185	-0.0553862	-0.0867901	-0.000653081	-0.030098	-0.0172822	0.058136	-0.0665387	0.172632
VI	-0.00720079	-0.028475	-0.0335282	-0.0379427	-0.0380846	-0.0313252	-0.035444	-0.0305535	-0.0282895	-0.0222981	-0.0332366	-0.0280881	-0.0233644	-0.0427789	-0.0368053	-0.0369051	-0.0488	-0.0423251	-0.0806749	-0.05031	-0.0452581	-0.0169572	-0.0224875	-0.0074746	-0.00974155	-0.0173886	-0.00149312	0.000771123	-0.0143332	-0.0215967	0.000377485	-0.000219503	0.00412059	0.0137317	0.0113622	-0.0429917	-0.0284098	-0.0302463	-0.0155654	-0.0285298	-0.017853	-0.0403207	-0.0720475	-0.0270566	-0.0462687	-0.0494106	-0.0177763	-0.0763015	0.140968
IPN	0.0600645	0.146209	0.0634996	0.0420612	0.0407485	0.0624825	0.0432759	0.0591601	0.0695395	0.0973276	0.0688865	0.0964512	0.115057	0.0344419	0.047422	0.0448828	-0.00244689	0.0206972	0.0559628	0.0487245	0.0370476	0.0511051	0.031747	0.0966861	0.0944997	0.066969	0.114278	0.11197	0.0684188	0.0468666	0.109175	0.116389	0.186561	0.15969	0.16907	0.0272378	0.0814202	0.0721403	0.138752	0.0927921	0.143082	0.153988	0.169599	0.128801	0.056309	0.178542	0.110999	0.187382	-0.055765
PN	0.0964906	0.185872	0.0719996	0.0440178	0.0419257	0.0665643	0.0443109	0.0618281	0.075335	0.104981	0.0756318	0.113093	0.127648	0.0406718	0.0514874	0.0475718	-0.00176196	0.0237342	0.0407296	0.0714047	0.047353	0.0476978	0.0263626	0.101484	0.0978972	0.0665959	0.118726	0.116877	0.0683336	0.044029	0.112136	0.119875	0.198463	0.167116	0.180191	0.0250225	0.0929408	0.0781687	0.163718	0.0996376	0.160542	0.143285	0.141379	0.127391	0.0424126	0.201498	0.159579	0.220758	-0.0710285
IF	0.115126	0.194575	0.0777158	0.0476417	0.0455468	0.0703326	0.0469907	0.0648357	0.0801682	0.109333	0.0798869	0.119892	0.132328	0.0450014	0.0543266	0.0499784	0.000951814	0.0267543	0.0352489	0.0780826	0.0529515	0.0488872	0.0270526	0.105696	0.101407	0.0691239	0.122163	0.120667	0.0712962	0.0464336	0.114884	0.122674	0.202604	0.170494	0.184954	0.0272881	0.0992583	0.0831859	0.174769	0.103942	0.168021	0.136093	0.12662	0.127096	0.0381853	0.198378	0.161706	0.242748	-0.0750004
IV	0.0575286	0.0803609	0.0307623	0.0177243	0.0256185	-0.00351216	-0.0157871	-0.00545509	0.00197705	0.0192118	0.0051908	0.0353746	0.0349843	-0.00236216	-0.00479781	-0.00658085	-0.0228625	-0.0119898	-0.0658566	0.00352295	-0.00593784	-0.0178015	-0.0297448	0.0145823	0.0106286	-0.00868723	0.0229331	0.022843	-0.0080694	-0.0224431	0.020012	0.0243048	0.0675429	0.0540354	0.0610754	0.0238873	0.066689	0.0575003	0.104968	0.074536	0.104286	-0.010307	-0.0459888	-0.0167679	-0.0502208	0.0484732	0.0235002	0.0696278	-0.0273408
Pa4	0.0556548	0.0851311	0.0363841	0.0254638	0.0350964	-0.00398084	-0.0164719	-0.00591842	0.00165763	0.0193686	0.00496304	0.0365886	0.036001	-0.00166452	-0.00518819	-0.00563979	-0.021646	-0.0113498	-0.0656311	0.0035438	-0.00645343	-0.0182862	-0.0304432	0.0143627	0.0104962	-0.00913677	0.0230978	0.0227936	-0.00884595	-0.0234103	0.0202273	0.0247282	0.0691672	0.0552076	0.0621785	0.0352528	0.0794029	0.0700718	0.116828	0.0895699	0.119026	-0.00965234	-0.0436909	-0.0179014	-0.0520299	0.0503013	0.0226128	0.0730413	-0.027379
AT	0.0494761	0.111718	0.0665235	0.061471	0.0771449	0.0122389	-0.00507045	0.00902294	0.0205104	0.0439952	0.0215394	0.0580734	0.0639723	0.00713321	0.00399653	0.00691204	-0.0199836	-0.00695495	-0.0295959	0.00856156	0.000829881	0.000258467	-0.0160997	0.0409856	0.0373978	0.0122975	0.0548855	0.0532931	0.0127213	-0.00595611	0.0512022	0.0576365	0.118671	0.0982889	0.106127	0.0823341	0.137688	0.12958	0.182322	0.163837	0.200857	0.0499945	0.0380931	0.0283792	-0.0237959	0.0984456	0.0424175	0.131573	-0.0386872
VTN	0.0390523	0.0954074	0.0779695	0.0830146	0.104524	0.00361316	-0.0100684	0.000916615	0.0108389	0.0288133	0.0126922	0.0472266	0.0470121	0.0102427	-0.000421759	0.00670525	-0.00667379	-0.00114705	-0.0440318	-0.00157523	-0.00711345	-0.010422	-0.023153	0.0231179	0.0198675	-0.000158449	0.0327951	0.0313514	-0.00111399	-0.0154581	0.0297214	0.0354528	0.0839184	0.0676729	0.073719	0.118484	0.164374	0.158337	0.193041	0.194154	0.217822	0.00840476	-0.00195466	-0.00841132	-0.0418964	0.064302	0.0101711	0.099255	-0.0255151
DR	0.0510008	0.089694	0.059449	0.0557402	0.0714828	0.00273339	-0.011019	6.18e-05	0.0096768	0.0276457	0.0118607	0.0449248	0.0448035	0.00624269	-0.000848952	0.00183019	-0.0136024	-0.00519658	-0.0541546	0.000728521	-0.00573576	-0.0124446	-0.0253671	0.0225521	0.0186816	-0.00185263	0.0316582	0.0309309	-0.00183099	-0.0167474	0.0283085	0.0336067	0.0814069	0.0657458	0.0726644	0.078282	0.12397	0.116689	0.158694	0.144708	0.172209	0.00122032	-0.0207327	-0.010137	-0.0444784	0.0597695	0.016989	0.0911812	-0.0275708
MA3	0.126825	0.148347	0.0410426	0.0080295	0.00791929	0.0209804	0.00211583	0.0164168	0.0285773	0.0528352	0.0342601	0.0778759	0.0776372	0.0165381	0.0173352	0.0105813	-0.0207908	-0.000100558	-0.0438564	0.0473015	0.0208165	-0.00428803	-0.0207622	0.0418022	0.037082	0.0102304	0.0530235	0.0522299	0.011027	-0.00919629	0.0472489	0.0532171	0.119272	0.0922568	0.105992	-0.00777733	0.0607692	0.0430249	0.135844	0.0590396	0.117309	0.0400375	-0.0108216	0.0373412	-0.0345567	0.129684	0.112078	0.158838	-0.0692541
RL	0.121297	0.158992	0.0505818	0.020242	0.0201222	0.0345576	0.0140749	0.0294533	0.0436561	0.0683879	0.04577	0.0876328	0.0912078	0.0219105	0.0252071	0.0193012	-0.017272	0.00454339	-0.0230405	0.0568493	0.0318969	0.0127923	-0.00537517	0.0624444	0.0574402	0.028918	0.0750696	0.0744384	0.0308169	0.00921525	0.0689046	0.0751031	0.143809	0.116941	0.130869	0.00418038	0.0735377	0.0567284	0.147123	0.0742524	0.133288	0.064957	0.0242669	0.0627742	-0.0140412	0.138372	0.1259	0.18879	-0.0669171
III	0.0646347	0.0691003	0.011772	-0.00765525	-0.00462279	-0.00554053	-0.0180418	-0.00773785	-0.000206019	0.01719	0.00285496	0.0309036	0.0321087	-0.00903579	-0.00798509	-0.0132729	-0.0337209	-0.0199188	-0.0585961	0.00297355	-0.00566215	-0.0165424	-0.0281235	0.0136263	0.0100388	-0.00886073	0.0228045	0.022579	-0.00763856	-0.021888	0.0201172	0.0238914	0.0672937	0.0533833	0.0607053	-0.0120764	0.0313599	0.0223405	0.0783284	0.0353261	0.0704406	0.00698981	-0.0341385	-0.00162096	-0.0426219	0.0522964	0.0316087	0.0672825	-0.0324027
EW	0.103488	0.120111	0.0322653	0.00413485	0.00509364	0.0143892	-0.00271605	0.0105725	0.0215362	0.0438324	0.0255931	0.0631738	0.0646286	0.00823152	0.00988391	0.00357905	-0.025555	-0.00673131	-0.0451603	0.0310946	0.0126283	-0.0049483	-0.020217	0.0364879	0.0321216	0.00746333	0.047564	0.0469	0.00858131	-0.00998118	0.0428096	0.0481533	0.10745	0.0849501	0.0964001	-0.00801038	0.0518732	0.0378485	0.117528	0.0530857	0.103674	0.0354064	-0.0105983	0.0287949	-0.0334035	0.102363	0.081329	0.130346	-0.0544525
CLI	0.0765877	0.110016	0.032864	0.0127178	0.0171854	0.0106626	-0.00656499	0.00713551	0.0184893	0.0409644	0.0198817	0.0548908	0.0598594	0.000244142	0.002846	-0.00124059	-0.0319349	-0.0141724	-0.0378534	0.0230338	0.00913373	-0.00170975	-0.0174969	0.0387848	0.0345682	0.00978263	0.0515215	0.0508667	0.0116197	-0.00716165	0.0475122	0.0527635	0.111475	0.0914701	0.101275	0.00892419	0.0661939	0.0544663	0.123771	0.0749166	0.120923	0.0462364	0.011736	0.0345916	-0.0255257	0.0944484	0.0725603	0.13162	-0.0468721
SOC	0.0888363	0.0399926	0.000526884	-0.0189106	-0.0221362	0.0111732	0.00310574	0.0109343	0.0179299	0.0252066	0.0072276	0.0248829	0.0229779	-0.0106102	-0.00551406	-0.0116458	-0.0299994	-0.0176186	-0.0725691	0.0064478	0.0037459	0.0361042	0.026892	0.0456399	0.0444758	0.0326522	0.058423	0.060062	0.0356378	0.0241013	0.0618156	0.0592418	0.0629264	0.0785184	0.0775231	-0.0363668	-0.00407834	-0.011235	0.0345475	-0.0135281	0.0140124	-0.0561646	-0.0828974	-0.019686	-0.0456963	0.0131447	0.021937	-0.0594719	0.015837
PRNc	0.0625662	0.0417847	0.00920032	-0.0041614	0.00112968	-0.0136453	-0.0238429	-0.014244	-0.00802	0.00685634	-0.00977937	0.0175089	0.0172644	-0.0209662	-0.0208524	-0.0213839	-0.0408276	-0.0287663	-0.0868927	-0.0221412	-0.0243381	-0.00284697	-0.0132103	0.0131768	0.011965	-0.00347212	0.0266549	0.0264078	-0.00314869	-0.0163804	0.0285478	0.0293887	0.0542976	0.0557186	0.0564247	-0.00391968	0.0357149	0.0281234	0.0743123	0.0397013	0.0676063	-0.0506197	-0.0741401	-0.0378088	-0.0662294	0.0204593	-0.0026563	-0.040294	-0.014572
PRNr	-0.0304454	-0.0315942	-0.0615725	-0.0653902	-0.0553978	-0.087043	-0.0930388	-0.0854143	-0.0864702	-0.0688866	-0.079931	-0.0578469	-0.0542751	-0.0835726	-0.0819717	-0.0845622	-0.0978334	-0.0888674	-0.128533	-0.0768075	-0.0762455	-0.0720707	-0.0782999	-0.0683622	-0.0681709	-0.0794255	-0.0542222	-0.0553487	-0.0793427	-0.0894055	-0.0502061	-0.0493473	-0.0227419	-0.0238017	-0.025778	-0.0492411	-0.0211497	-0.0248389	0.00608165	-0.00295618	0.0147094	-0.0713271	-0.109975	-0.0717641	-0.0993084	-0.0372881	-0.0274187	-0.0813143	0.0232287
SLC	0.0789737	0.112734	0.095779	0.0878749	0.0936722	0.0513812	0.0363798	0.0471442	0.0605284	0.0747142	0.0592739	0.0868998	0.0908706	0.0480826	0.0452621	0.0570133	0.0336811	0.0440821	-0.0151615	0.01701	0.00954035	0.0251276	0.0110262	0.0714749	0.0650646	0.044034	0.0742783	0.0761848	0.0462695	0.0311429	0.0678465	0.0733134	0.118008	0.100005	0.108173	0.0887792	0.127656	0.119086	0.151781	0.129739	0.153413	0.0219095	0.0262913	0.0276877	-0.00419618	0.0829394	0.029928	0.0521977	-0.01236
PCG	0.0791085	0.123777	0.115538	0.11084	0.122407	0.0520379	0.0354573	0.0472135	0.0609848	0.078903	0.0636135	0.0969665	0.100646	0.0551306	0.0481703	0.0618307	0.0382639	0.04826	-0.0092101	0.00898849	0.0040903	0.019316	0.00442146	0.0675549	0.0620849	0.0392691	0.0719535	0.0720117	0.0391862	0.0231983	0.0648902	0.07221	0.127648	0.102376	0.111304	0.123407	0.166221	0.15858	0.191874	0.177544	0.201135	0.0336216	0.0456551	0.0258351	-0.00491178	0.101721	0.017521	0.0731441	-0.0276942
DTN	0.0788465	0.131778	0.129725	0.127213	0.143285	0.0518993	0.0346055	0.0468919	0.0601002	0.0811037	0.0663931	0.10412	0.107294	0.0606074	0.0503264	0.0648622	0.0417491	0.0513007	-0.00511286	0.00231613	-0.000756361	0.0149362	-0.00018123	0.0625002	0.0583419	0.0347251	0.0686492	0.0668437	0.0322314	0.0159416	0.0614618	0.0701555	0.133243	0.102444	0.111625	0.149105	0.194392	0.187549	0.221308	0.21296	0.23617	0.0408888	0.0589105	0.0226474	-0.0062369	0.115145	0.00744895	0.0875167	-0.0368016
SLD	0.0744742	0.122102	0.115617	0.109603	0.1217	0.0499484	0.0337343	0.0454263	0.0574634	0.0774594	0.0633298	0.0975999	0.101567	0.0562984	0.0485925	0.0612323	0.037594	0.0480231	-0.00640412	0.00214896	-0.000772082	0.0149864	0.0005062	0.0607401	0.0565202	0.0339766	0.0663433	0.0650007	0.0320309	0.0163685	0.0594787	0.0675524	0.126706	0.0980692	0.106802	0.12353	0.166501	0.15989	0.19535	0.180887	0.205644	0.0379433	0.0533134	0.022049	-0.00476321	0.107402	0.00783495	0.0796904	-0.0348338
CS	0.0999899	0.171316	0.131744	0.121324	0.13632	0.0736955	0.0521804	0.0692632	0.0817006	0.11293	0.0872298	0.130053	0.139353	0.0658826	0.0634656	0.0680258	0.0303977	0.0476035	0.0239146	0.0184639	0.0129797	0.0457759	0.0250732	0.0961097	0.0949725	0.0647368	0.11425	0.109639	0.0618681	0.039316	0.108092	0.118441	0.199651	0.165394	0.174505	0.139958	0.197431	0.190055	0.251019	0.227009	0.268775	0.105874	0.124882	0.09094	0.0381451	0.184427	0.0604961	0.155425	-0.0394585
RPO	0.0777598	0.143271	0.147846	0.151067	0.176011	0.0468852	0.0285268	0.0418035	0.0540581	0.0799592	0.0650688	0.110299	0.11227	0.0629292	0.0474857	0.0625887	0.0408304	0.0491527	-0.00207601	-0.00750078	-0.00879079	0.00793691	-0.00755787	0.0521774	0.0505448	0.0258472	0.0625993	0.057725	0.0198347	0.00292128	0.0559925	0.06642	0.14028	0.102919	0.111871	0.19176	0.241188	0.235273	0.269157	0.273386	0.295059	0.0512821	0.075922	0.0201189	-0.00991423	0.134594	-0.00139238	0.108079	-0.0468753
NI	0.0722553	0.13186	0.136756	0.135999	0.155976	0.0478872	0.0310407	0.0431356	0.0542016	0.0780809	0.0653028	0.105765	0.108336	0.0632457	0.0498517	0.0639456	0.0426179	0.051362	0.000379923	-0.00746477	-0.0077284	0.00782187	-0.00647202	0.0507837	0.0487796	0.0258303	0.0589458	0.0547114	0.0201763	0.00465158	0.0521585	0.0620752	0.130927	0.0948305	0.103643	0.166743	0.212047	0.206819	0.24014	0.238233	0.260251	0.0475911	0.0720059	0.0163672	-0.00730575	0.124704	-0.00721155	0.0997957	-0.0469569
PDTg	0.0711454	0.125889	0.126135	0.12216	0.138171	0.048708	0.0323995	0.0441755	0.0550262	0.0776015	0.0647536	0.102088	0.105527	0.0607572	0.0499955	0.0629045	0.0404651	0.050178	-0.000397597	-0.0049362	-0.00559131	0.0101165	-0.00402435	0.0534631	0.0508292	0.0283228	0.0606415	0.0573239	0.0238174	0.0084744	0.0538401	0.0631288	0.128348	0.0946257	0.103341	0.144623	0.188423	0.183035	0.218019	0.209755	0.233511	0.0455961	0.0672024	0.0185129	-0.00473738	0.118601	-0.00363328	0.0933112	-0.0440866
SG	0.0675258	0.122126	0.123061	0.118676	0.134582	0.0463953	0.0305786	0.0420826	0.0520183	0.0749391	0.062816	0.0997313	0.10321	0.0594895	0.0486642	0.0608886	0.0389069	0.0485853	0.000274201	-0.00783414	-0.00766875	0.00783132	-0.00583963	0.0492415	0.0471498	0.0252283	0.0567561	0.0529651	0.0200991	0.0052068	0.0501955	0.0595724	0.124854	0.0905669	0.0990064	0.14125	0.184208	0.179341	0.214447	0.206334	0.230046	0.0460158	0.0683003	0.0162647	-0.00498293	0.117974	-0.00763794	0.0935136	-0.0459202
POST	0.138425	0.189201	0.196473	0.177522	0.184845	0.143607	0.128242	0.137719	0.147201	0.168347	0.165761	0.1964	0.200123	0.163597	0.152455	0.156125	0.137535	0.146298	0.173192	0.0831933	0.0831012	0.067649	0.0546912	0.11749	0.116158	0.0949328	0.117513	0.111043	0.0855346	0.0735467	0.105152	0.117948	0.194916	0.138785	0.153662	0.19003	0.20932	0.213985	0.249323	0.235676	0.254656	0.366752	0.307482	0.249015	0.226467	0.190632	0.0251742	0.203779	-0.0937714
CA1	0.00757179	0.034457	0.0548009	0.04961	0.0548125	0.0332247	0.0242847	0.0292797	0.0356514	0.0462031	0.0459761	0.0537156	0.0599144	0.0437251	0.0397606	0.0386886	0.0293585	0.0333553	0.195165	0.0186488	0.0239162	-0.00574733	-0.0118298	0.0219279	0.0194408	0.007886	0.0207033	0.018785	0.00742678	0.00120901	0.013709	0.020322	0.0647485	0.0343124	0.042226	0.0602546	0.0730826	0.0776105	0.0989757	0.10061	0.117525	0.349376	0.420001	0.223724	0.223207	0.0532925	0.000289244	0.212793	-0.111508
SUB	0.101521	0.149125	0.176699	0.15457	0.163849	0.128972	0.113574	0.121698	0.130932	0.151023	0.154878	0.178938	0.181005	0.15589	0.142115	0.137068	0.126134	0.133948	0.208187	0.0582505	0.063717	0.03833	0.0268415	0.091098	0.0893427	0.0686094	0.0869208	0.0803902	0.0583492	0.0471735	0.0726549	0.0868621	0.164702	0.104952	0.120783	0.17247	0.190252	0.196763	0.233386	0.225909	0.247322	0.33587	0.394771	0.22367	0.223935	0.184971	0.00553606	0.230339	-0.124372
ProS	0.105448	0.157414	0.185313	0.16272	0.171765	0.136032	0.119547	0.128116	0.138603	0.15913	0.163147	0.1879	0.19073	0.163515	0.149745	0.145794	0.133592	0.141742	0.219626	0.0670581	0.0716561	0.0401928	0.0280537	0.096898	0.0945672	0.0726346	0.0917909	0.0852996	0.0625243	0.0507798	0.0764746	0.0913534	0.173428	0.110207	0.127236	0.179943	0.197754	0.204123	0.240205	0.232638	0.253839	0.35775	0.413895	0.242922	0.243908	0.19992	0.0139259	0.259286	-0.133958
FC	-0.0627722	-0.0744883	-0.0602852	-0.0508029	-0.0474506	-0.0604144	-0.0592282	-0.0595011	-0.0588371	-0.0611267	-0.0628567	-0.0686736	-0.0657258	-0.0619805	-0.0609554	-0.0612052	-0.0601824	-0.061994	0.0575178	-0.011021	-0.00637934	-0.038742	-0.0367331	-0.0484605	-0.049715	-0.047647	-0.0464295	-0.0448698	-0.0426388	-0.0407804	-0.0432865	-0.0460396	-0.0520614	-0.0432906	-0.0463512	-0.0425749	-0.0380747	-0.0350648	-0.0320231	-0.0209596	-0.0144114	0.0789136	0.147071	0.0251444	0.00870231	-0.0821233	-0.0227063	0.031473	-0.0415896
DG	-0.0371749	-0.0307674	-0.0152671	-0.0140512	-0.0102898	-0.0209281	-0.0234388	-0.0214119	-0.0204316	-0.0158214	-0.0176533	-0.0187138	-0.0139745	-0.0187288	-0.0189838	-0.0219171	-0.0258562	-0.0243221	0.137703	-0.0169598	-0.0110089	-0.022378	-0.0239187	-0.018695	-0.0193548	-0.022793	-0.0160394	-0.0163156	-0.0201127	-0.0221509	-0.0165896	-0.0154447	-0.000864401	-0.00737671	-0.00676554	-0.00613579	0.00443373	0.00782762	0.0235717	0.0272582	0.042081	0.216522	0.321454	0.122766	0.117532	-0.0365925	-0.0176872	0.10679	-0.0675659
CA2	-0.0608617	-0.0614582	-0.0547916	-0.0478309	-0.0460202	-0.0504711	-0.0517478	-0.05056	-0.0488159	-0.0478738	-0.0514348	-0.0564954	-0.0503772	-0.0554043	-0.0518547	-0.0523709	-0.0575074	-0.0566542	0.140201	-0.0272607	-0.0226961	-0.0360675	-0.0361551	-0.0385061	-0.0397801	-0.0406864	-0.0354798	-0.0340776	-0.0346734	-0.0353982	-0.0341244	-0.0352824	-0.0304252	-0.0283019	-0.0296758	-0.0436764	-0.0357437	-0.0337054	-0.0254062	-0.0193265	-0.00843806	0.275237	0.346799	0.16639	0.174249	-0.0686738	-0.0149826	0.112738	-0.0539365
CA3	-0.0611131	-0.0616758	-0.0529919	-0.0470455	-0.0454908	-0.0480455	-0.0491718	-0.0480246	-0.0467447	-0.0455874	-0.0488471	-0.0545959	-0.0483608	-0.0524789	-0.0489218	-0.0500726	-0.0549819	-0.0539918	0.148253	-0.028087	-0.0230967	-0.0351356	-0.0352903	-0.0370649	-0.0383509	-0.0393327	-0.0342058	-0.0327476	-0.0331373	-0.0339212	-0.0330558	-0.0340911	-0.0288829	-0.0272306	-0.0285477	-0.0435795	-0.0353839	-0.0332394	-0.0237496	-0.0186281	-0.00663134	0.278968	0.362165	0.169823	0.178195	-0.0712923	-0.0138229	0.112505	-0.0567202
APr	-0.039748	-0.046576	-0.0357883	-0.030344	-0.0277718	-0.0366334	-0.0355889	-0.035911	-0.0371337	-0.0368832	-0.0367866	-0.039893	-0.0379675	-0.0356437	-0.0348761	-0.0355868	-0.0340893	-0.0352627	-0.0103253	-0.0251628	-0.0222672	-0.0266294	-0.0252004	-0.0332675	-0.0332415	-0.0318938	-0.0316166	-0.0312856	-0.030473	-0.0296033	-0.0297732	-0.031106	-0.0327534	-0.0296762	-0.0311781	-0.02334	-0.0268104	-0.0239246	-0.0312771	-0.0200495	-0.0245669	-0.00489163	0.0127163	-0.0121077	-0.0163108	-0.0465707	-0.0189644	-0.0168467	-0.0272868
PAR	-0.0607225	-0.0677891	-0.0510404	-0.0434718	-0.0385976	-0.0534416	-0.0531702	-0.0534903	-0.0531149	-0.05334	-0.0524542	-0.0563471	-0.0538859	-0.0512052	-0.0512679	-0.0532317	-0.0510224	-0.0523938	0.0335299	-0.0326335	-0.0269261	-0.0428398	-0.0409851	-0.0495283	-0.0501401	-0.0489124	-0.0483633	-0.0475996	-0.0462193	-0.0452267	-0.0465496	-0.0481021	-0.0482199	-0.0457671	-0.0471418	-0.0309783	-0.0334877	-0.0297346	-0.0375039	-0.0202738	-0.0243321	0.0141915	0.113583	-0.0095522	-0.0160135	-0.0612468	-0.0302324	0.0111707	-0.0456013
PRE	-0.0446433	-0.0457965	-0.0247668	-0.0212793	-0.0156796	-0.0311481	-0.032873	-0.03223	-0.0306852	-0.0285601	-0.0269095	-0.028582	-0.0261112	-0.0258152	-0.0275872	-0.0313657	-0.0302007	-0.0304025	0.0748307	-0.0219734	-0.0147438	-0.0345426	-0.0343291	-0.033087	-0.0340022	-0.0355845	-0.0330126	-0.033064	-0.034282	-0.0347798	-0.0334769	-0.0329081	-0.0231261	-0.0286411	-0.0277997	-0.00764325	-0.00720497	-0.00307937	-0.00412859	0.0103978	0.0108444	0.0656656	0.186422	0.0248117	0.0221193	-0.0391444	-0.0296951	0.0438547	-0.0599041
ENTm	-0.0977546	-0.0921419	-0.055591	-0.051946	-0.0418712	-0.0702624	-0.073814	-0.0729244	-0.0699505	-0.0657644	-0.05891	-0.0611325	-0.056849	-0.053833	-0.0583646	-0.0653838	-0.0609381	-0.0614147	0.0581034	-0.043006	-0.0358471	-0.0843047	-0.0830584	-0.0804722	-0.0827153	-0.0856522	-0.0827321	-0.0827569	-0.0836431	-0.084174	-0.0843106	-0.0827599	-0.0623349	-0.0764719	-0.0738047	-0.026948	-0.0287037	-0.0197919	-0.025972	0.00266832	-0.000161807	0.0631166	0.199734	0.01703	0.0145065	0.00241692	-0.0339404	0.112096	-0.126375
ENTl	-0.149329	-0.150159	-0.127866	-0.114948	-0.107317	-0.129979	-0.129691	-0.130315	-0.128765	-0.130084	-0.125495	-0.134683	-0.127663	-0.121162	-0.119539	-0.123078	-0.117083	-0.120107	-0.0201064	-0.0366218	-0.0349003	-0.113202	-0.108699	-0.124248	-0.127564	-0.125484	-0.125163	-0.122609	-0.118466	-0.115755	-0.122128	-0.125221	-0.122984	-0.121	-0.122148	-0.0940012	-0.0992904	-0.0923727	-0.110274	-0.0755644	-0.0840226	0.00228431	0.0561171	-0.0267146	-0.0492226	-0.0220971	-0.010635	0.157477	-0.127633
HATA	-0.0821617	-0.0781852	-0.0515126	-0.0403937	-0.0414442	-0.0451996	-0.0485102	-0.0482115	-0.0410456	-0.0451374	-0.0448925	-0.0578286	-0.0483533	-0.0496235	-0.0449107	-0.0385349	-0.0436954	-0.0448253	0.134304	-0.00896813	-0.00728111	-0.045675	-0.0454159	-0.0357757	-0.0412184	-0.0426072	-0.0413395	-0.0363477	-0.030913	-0.0312643	-0.0441011	-0.0453048	-0.0382651	-0.0423172	-0.0395922	-0.0420247	-0.0433326	-0.0406592	-0.0507277	-0.0369553	-0.0357665	0.17172	0.320811	0.140677	0.149284	-0.0474007	0.0307472	0.169005	-0.105642
MOB	-0.0395298	-0.0486294	-0.0415345	-0.0309211	-0.0293941	-0.0341909	-0.0336497	-0.0336346	-0.032826	-0.0350504	-0.0393795	-0.0460405	-0.0424097	-0.0442033	-0.0403374	-0.0393601	-0.040508	-0.0424597	-0.013307	-0.012035	-0.0118093	-0.0107494	-0.00971161	-0.0200454	-0.0198362	-0.0179282	-0.016367	-0.0155657	-0.0146447	-0.0138855	-0.0134208	-0.0159558	-0.0239444	-0.0138905	-0.016554	-0.0264655	-0.0286266	-0.0266308	-0.0358317	-0.0241329	-0.0281868	0.0134701	0.00258733	0.0115151	-0.00291086	0.0392028	0.0149797	0.215227	-0.057778
AOB	-0.055066	-0.0626932	-0.0509923	-0.0421652	-0.0392566	-0.0507269	-0.049291	-0.0500644	-0.0507015	-0.0522783	-0.0521231	-0.0569851	-0.0547902	-0.0511433	-0.0497527	-0.0491774	-0.0465064	-0.0490081	-0.0357793	-0.0325612	-0.029246	-0.0349869	-0.0326371	-0.0447753	-0.0448273	-0.0422756	-0.0433788	-0.0426674	-0.0401397	-0.0386244	-0.0407759	-0.0429357	-0.0495309	-0.042938	-0.0453158	-0.0339772	-0.039329	-0.0360813	-0.0483856	-0.0329777	-0.0404915	-0.0226684	-0.0286749	-0.0234065	-0.0302569	-0.0115695	-0.0127467	0.113331	-0.0383862
DP	0.00711443	0.0156187	-0.0035923	0.00366823	0.00459219	-0.00817154	-0.0127986	-0.00870045	-0.00568481	-0.000402395	-0.00997095	-0.00653239	-0.00309952	-0.0180718	-0.0152775	-0.0120029	-0.0207983	-0.0199865	0.0206225	0.0335466	0.0175041	0.00183351	-0.00216883	0.00659765	0.0068699	0.000999949	0.0142348	0.0124404	0.00022644	-0.00393957	0.01492	0.0162195	0.032776	0.0307994	0.0328521	0.00363911	0.0198528	0.0169792	0.031631	0.0246233	0.036575	0.130262	0.0661884	0.0843405	0.0438229	0.429825	0.0481781	0.303998	-0.0773791
AON	-0.0105629	-0.00881021	-0.0228102	-0.0141695	-0.0147227	-0.00716085	-0.00906483	-0.00655507	-0.00462511	-0.00384785	-0.0153443	-0.0207594	-0.0147924	-0.0286596	-0.0210672	-0.0220585	-0.0301812	-0.0295871	0.0268314	0.0321531	0.0221757	0.0213559	0.0190797	0.0163057	0.0171894	0.0155289	0.0249515	0.02463	0.0185398	0.0165621	0.027836	0.0261974	0.0260091	0.0356047	0.0342259	-0.0162001	-0.00722532	-0.00884901	-0.00425288	-0.00449101	0.00246591	0.100214	0.0662221	0.0775803	0.0452562	0.191103	0.0649776	0.41369	-0.0849644
TT	0.00277769	0.017895	-0.00887178	-0.00284931	-0.0034308	-9.31e-05	-0.00414077	0.00035156	0.00212489	0.00769762	-0.0051757	-0.00550894	0.000746936	-0.0185889	-0.0113661	-0.012092	-0.0229154	-0.0209754	0.0366835	0.0475541	0.0314464	0.0186961	0.0141198	0.0208737	0.021754	0.0160161	0.0310454	0.0291837	0.0160979	0.0115846	0.0327162	0.0333236	0.0468558	0.0489112	0.049984	-0.00605027	0.0102401	0.00675021	0.0211218	0.0136409	0.0268617	0.154382	0.0890539	0.105857	0.0622482	0.308369	0.0673832	0.437719	-0.0883996
BLA	0.225963	0.188652	0.228326	0.248786	0.217755	0.263483	0.250949	0.248108	0.293418	0.249026	0.247275	0.21461	0.22247	0.225884	0.234179	0.277877	0.264919	0.254597	0.397097	0.463865	0.461262	0.17424	0.164763	0.292585	0.257235	0.247647	0.232195	0.259397	0.289129	0.292417	0.200037	0.202126	0.206344	0.181718	0.212794	0.183362	0.155461	0.144687	0.11012	0.0901282	0.0833377	0.0656303	0.165699	0.157912	0.204063	0.116733	0.16363	0.330203	-0.119576
BMA	0.270441	0.232884	0.278787	0.297541	0.264063	0.312193	0.2983	0.295922	0.343244	0.297991	0.294937	0.262597	0.269765	0.271319	0.279386	0.327264	0.312234	0.301666	0.44109	0.490054	0.492058	0.212989	0.201728	0.339675	0.304069	0.292908	0.277284	0.30412	0.333058	0.335478	0.242706	0.246303	0.25222	0.224438	0.257254	0.225181	0.196458	0.18474	0.150509	0.123402	0.117143	0.0857969	0.200459	0.17314	0.232767	0.0733748	0.144113	0.299616	-0.106279
PA	0.380442	0.307905	0.390515	0.411843	0.368109	0.433661	0.418366	0.413385	0.470153	0.412012	0.411249	0.36758	0.373815	0.384718	0.391766	0.45179	0.434925	0.421102	0.566316	0.575159	0.590296	0.294891	0.280917	0.458459	0.414499	0.402438	0.376489	0.410553	0.452409	0.456642	0.330706	0.336708	0.340272	0.303066	0.343875	0.318003	0.273554	0.261326	0.217346	0.18009	0.17006	0.114339	0.265258	0.221505	0.323915	0.0912989	0.145411	0.268497	-0.103337
AAA	0.286979	0.408616	0.41509	0.382509	0.34611	0.400501	0.392406	0.395199	0.397924	0.405612	0.421989	0.420198	0.42749	0.431825	0.43291	0.462244	0.45309	0.452848	0.325104	0.374738	0.352921	0.190843	0.172908	0.328416	0.308843	0.282684	0.280412	0.286853	0.281221	0.270874	0.241279	0.263202	0.351673	0.25607	0.296245	0.303898	0.280495	0.262546	0.256839	0.199189	0.200876	0.0986474	0.188605	0.159088	0.194893	0.150944	0.161561	0.385773	-0.107654
BA	0.31891	0.404796	0.488557	0.450816	0.410475	0.466803	0.464581	0.463896	0.455881	0.465925	0.493663	0.479827	0.488654	0.517791	0.515569	0.548141	0.547447	0.543738	0.35386	0.348339	0.346387	0.213091	0.19615	0.362332	0.342961	0.318725	0.304711	0.310583	0.313095	0.305207	0.259867	0.286245	0.380585	0.268332	0.310763	0.366092	0.31658	0.304828	0.282361	0.229147	0.218733	0.0945459	0.206821	0.161906	0.228637	0.132028	0.114997	0.280099	-0.0952484
MEA	0.296503	0.369474	0.421973	0.401993	0.36449	0.409206	0.402364	0.401872	0.410502	0.405889	0.424784	0.410487	0.416109	0.435761	0.435282	0.473492	0.470126	0.463635	0.377056	0.396833	0.390509	0.197175	0.181567	0.341442	0.317827	0.295862	0.282764	0.293091	0.299151	0.293187	0.240823	0.261916	0.333356	0.244844	0.285293	0.321546	0.282882	0.268686	0.243289	0.196029	0.186893	0.0761604	0.187776	0.130129	0.202814	0.108527	0.103817	0.275313	-0.0923834
PIR	-0.127988	-0.110093	-0.107522	-0.0942127	-0.0905258	-0.104902	-0.102451	-0.103398	-0.105882	-0.106603	-0.104409	-0.113434	-0.106278	-0.101466	-0.0964627	-0.0963181	-0.0906976	-0.0948598	-0.0614151	-0.0326364	-0.0348787	-0.083305	-0.078993	-0.0979973	-0.0992636	-0.0958682	-0.0967953	-0.0953832	-0.0917976	-0.0891757	-0.0929171	-0.0962115	-0.0997838	-0.0944232	-0.0958391	-0.0825878	-0.0886208	-0.0867596	-0.107831	-0.0804585	-0.0909639	-0.0431587	-0.046048	-0.050542	-0.0693758	-0.0430667	0.00847143	0.291859	-0.0934264
CLA	-0.106918	-0.0292424	-0.104467	-0.0915369	-0.0918908	-0.110728	-0.111304	-0.111789	-0.104763	-0.111309	-0.108379	-0.102194	-0.100281	-0.104085	-0.101561	-0.0937371	-0.0920194	-0.094852	-0.0493592	0.0821671	0.0491532	-0.0939807	-0.0901795	-0.0968999	-0.104396	-0.102995	-0.103161	-0.0973455	-0.0921072	-0.0890526	-0.101526	-0.10643	-0.106962	-0.104947	-0.101708	-0.0882334	-0.0759514	-0.0865356	-0.0968404	-0.0825797	-0.0858428	-0.0636952	-0.0896283	-0.0625708	-0.0865349	-0.0612686	0.0734198	0.149456	-0.0927156
EP	0.10263	0.0968726	0.107825	0.127372	0.106583	0.131343	0.123102	0.120895	0.153032	0.121038	0.121009	0.0979275	0.105517	0.108099	0.115496	0.147323	0.139749	0.131345	0.24402	0.333142	0.320724	0.0785069	0.073731	0.156247	0.129773	0.124102	0.113567	0.134153	0.156414	0.159805	0.0927043	0.0921509	0.094479	0.0791293	0.100994	0.0854025	0.0680115	0.0586597	0.0292928	0.0240028	0.0172065	0.0187559	0.0782265	0.0888418	0.105816	0.0827292	0.143109	0.303762	-0.121157
LA	0.0147948	0.0142679	0.00838841	0.0249329	0.0132543	0.0288568	0.023169	0.0219491	0.0449706	0.0226719	0.022371	0.00578137	0.0131965	0.0131353	0.020105	0.0377879	0.0334092	0.0280764	0.131334	0.235634	0.217663	0.00712599	0.00528125	0.0537547	0.0342339	0.0307942	0.0262006	0.0415564	0.0562162	0.0590996	0.0144492	0.0118399	0.0131458	0.00674429	0.0209631	0.0032131	-0.00551919	-0.011632	-0.0320593	-0.0273291	-0.0313867	-0.00602992	0.0184001	0.0531401	0.0378735	0.129527	0.144666	0.305379	-0.112522
NLOT	-0.0762755	-0.027208	-0.0409041	-0.0337977	-0.0348562	-0.0418922	-0.0418415	-0.0410857	-0.0425196	-0.0407168	-0.0395641	-0.0447078	-0.0371981	-0.0383498	-0.0324449	-0.0278459	-0.0255819	-0.0289155	-0.00661739	0.0347527	0.0240947	-0.04208	-0.0411719	-0.0412312	-0.0433746	-0.0445583	-0.042615	-0.0423334	-0.0437111	-0.0435672	-0.0427708	-0.0428434	-0.0340667	-0.0396509	-0.036208	-0.0344253	-0.0359102	-0.039266	-0.0542178	-0.0411181	-0.0465915	-0.0229395	-0.00638604	-0.0274776	-0.0420981	-0.0391313	0.0330873	0.349478	-0.0870991
PAA	-0.0502685	-0.0195637	-0.0185816	-0.00951269	-0.0137668	-0.0174725	-0.0191508	-0.0191419	-0.013066	-0.0186884	-0.0160797	-0.0254853	-0.0180033	-0.015749	-0.0103057	-0.000204742	0.00146447	-0.00311836	0.0487148	0.0963372	0.0913947	-0.0302224	-0.0298559	-0.0139456	-0.0216648	-0.0236549	-0.0248744	-0.0203778	-0.0159345	-0.0144665	-0.0293472	-0.0294662	-0.0210578	-0.0297352	-0.0226668	-0.0169987	-0.0235951	-0.0264762	-0.0464807	-0.034802	-0.0419707	-0.0188683	0.0209185	-0.0118585	-0.0176251	-0.0459157	0.0354695	0.317363	-0.0936378
COA	0.0254413	0.0278964	0.0514441	0.0602569	0.0487148	0.0554429	0.0504946	0.0495431	0.0679657	0.0507314	0.0556293	0.0407224	0.0472334	0.054299	0.058444	0.0784909	0.077863	0.0718913	0.161378	0.216128	0.220213	0.0121331	0.0102881	0.0599608	0.0430428	0.0384466	0.0320687	0.0430531	0.0561265	0.0591216	0.0187523	0.0200192	0.0312626	0.0135912	0.0278924	0.0364621	0.0221815	0.0188311	-0.00530316	-0.0033117	-0.0108605	0.00289874	0.0812894	0.0282064	0.0444232	-0.0383265	0.0399483	0.244548	-0.0912747
TR	-0.0209061	-0.0152038	0.00613146	0.0216134	0.0140839	0.0049325	0.00176814	0.000405305	0.0146495	4.52e-05	0.00397946	-0.00948144	-0.0026763	0.00423515	0.00784437	0.028616	0.0286179	0.0218488	0.0924957	0.142172	0.138192	-0.0164569	-0.0161389	0.0137401	0.000368277	-0.00104647	-0.00714696	0.00292443	0.0159889	0.0190302	-0.0156797	-0.0170205	-0.0138728	-0.0228646	-0.0129613	0.00741949	-0.00478116	-0.00739216	-0.0340035	-0.0228195	-0.03283	-0.0239941	0.0445514	0.00746503	0.0145371	-0.0662186	0.0350299	0.159035	-0.0856259
SI	0.034216	0.215118	0.0347714	0.0219848	0.0162198	0.0401473	0.0210989	0.0342839	0.0504774	0.0666618	0.0467331	0.0770167	0.083416	0.0188229	0.0276469	0.0222866	-0.0046226	0.00819347	0.0784703	0.246476	0.158548	0.0198893	0.00429526	0.0679963	0.0609556	0.0356653	0.0756219	0.0757342	0.0383261	0.0208974	0.0686089	0.073729	0.137709	0.111014	0.13035	0.00276071	0.0636717	0.0400142	0.0951949	0.0519697	0.0955772	0.127285	0.0852197	0.125039	0.0248198	0.193863	0.282059	0.788372	-0.0993347
MA	-0.0270225	0.126337	-0.0173015	-0.0250308	-0.0253194	-0.0234088	-0.0367236	-0.0269536	-0.0180141	-0.00217089	-0.0144295	0.0123935	0.0170925	-0.0298336	-0.0253899	-0.0311626	-0.0475788	-0.0387181	0.00615086	0.133983	0.068172	-0.033815	-0.0434829	-0.0075588	-0.0109266	-0.0288718	0.00149401	-0.000567891	-0.0302791	-0.0427733	-0.00135129	0.002494	0.0552129	0.0330392	0.0470968	-0.0303448	0.0194804	0.00183632	0.0436928	0.0180761	0.0509151	0.0630771	0.023669	0.0394922	-0.0434975	0.129191	0.184838	0.771836	-0.087471
OT	0.169288	0.425536	0.216802	0.200556	0.171905	0.232294	0.218522	0.225661	0.23982	0.244163	0.238338	0.260586	0.262385	0.221643	0.231216	0.245303	0.22118	0.228152	0.171832	0.358302	0.2547	0.130079	0.112247	0.229807	0.211382	0.186361	0.205374	0.217538	0.202435	0.186662	0.181476	0.189033	0.249182	0.199892	0.230892	0.140249	0.173601	0.136729	0.167567	0.109597	0.137986	0.115151	0.0978531	0.26336	0.163802	0.166473	0.655844	0.351498	-0.104157
CEA	0.0953803	0.302991	0.105315	0.0993759	0.0780233	0.10451	0.0922967	0.098264	0.11598	0.113886	0.107777	0.133102	0.132119	0.0963602	0.103742	0.12588	0.107213	0.110985	0.10938	0.29799	0.220068	0.0523281	0.0414914	0.117501	0.101667	0.0847685	0.0992497	0.109449	0.0986123	0.0889646	0.0848605	0.0873157	0.12356	0.0963144	0.118544	0.053123	0.0860418	0.0547421	0.0735363	0.0293708	0.0467202	0.0202806	0.0118297	0.0835863	0.0409555	0.0360822	0.243322	0.235953	-0.0634177
IA	0.214953	0.395562	0.261914	0.252215	0.221481	0.258739	0.243768	0.248914	0.27252	0.265419	0.264484	0.279325	0.279527	0.253605	0.258937	0.292172	0.273705	0.273904	0.268481	0.41471	0.356432	0.13835	0.122594	0.250014	0.227799	0.204919	0.21229	0.224003	0.21662	0.206538	0.183855	0.194592	0.24941	0.196009	0.229616	0.184276	0.198008	0.168192	0.174967	0.119771	0.131897	0.0651724	0.109001	0.122375	0.125922	0.0982501	0.225808	0.34455	-0.086668
SSs	-0.0790964	-0.124819	-0.155776	-0.154867	-0.150083	-0.170592	-0.165395	-0.16788	-0.172838	-0.173345	-0.162244	-0.153041	-0.158072	-0.142469	-0.145814	-0.147116	-0.135758	-0.13702	-0.157752	-0.0713043	-0.0778795	-0.150036	-0.142023	-0.173892	-0.176604	-0.170076	-0.175156	-0.171334	-0.162473	-0.157155	-0.168885	-0.174685	-0.181328	-0.176021	-0.179225	-0.140853	-0.143631	-0.143367	-0.146142	-0.139265	-0.150318	-0.135066	-0.204568	-0.133263	-0.146456	-0.123359	-0.0694569	-0.210654	-0.109792
PoT	-0.0859483	-0.0974008	-0.0864965	-0.0917744	-0.0898195	-0.0967021	-0.0888629	-0.0913428	-0.106611	-0.100283	-0.088724	-0.0917138	-0.0904881	-0.0685063	-0.068475	-0.0710236	-0.0588824	-0.0601222	-0.115394	-0.091253	-0.0884001	-0.094751	-0.0887392	-0.114992	-0.113527	-0.107612	-0.114077	-0.113588	-0.106791	-0.102981	-0.109733	-0.111986	-0.114355	-0.115385	-0.119361	-0.0832526	-0.0999172	-0.0942731	-0.106573	-0.0937182	-0.106895	-0.0892979	-0.132056	-0.0872516	-0.0907658	-0.123133	-0.0627094	-0.155473	-0.083262
SubG	-0.0750461	-0.0794275	-0.0734654	-0.0738864	-0.0722103	-0.0802905	-0.0744772	-0.0765668	-0.086907	-0.0833084	-0.07498	-0.0777017	-0.0759154	-0.0608492	-0.0605848	-0.0610629	-0.0525965	-0.0540985	-0.0841003	-0.0689965	-0.0685694	-0.0750285	-0.0700906	-0.0917162	-0.0907864	-0.0858081	-0.091063	-0.0905272	-0.0847085	-0.0814172	-0.0874085	-0.0895517	-0.092591	-0.0923404	-0.0954294	-0.0664088	-0.0808512	-0.0758024	-0.0890531	-0.0752891	-0.0873208	-0.0621378	-0.0946157	-0.0635935	-0.0669617	-0.109038	-0.050263	-0.12033	-0.0658059
VPM	-0.0541926	-0.0676113	-0.102992	-0.0949677	-0.0906925	-0.108457	-0.105407	-0.107093	-0.109773	-0.110178	-0.106051	-0.099118	-0.1014	-0.0984034	-0.0998337	-0.10002	-0.0949319	-0.0971798	-0.0992157	-0.0668019	-0.078068	-0.0851578	-0.0799021	-0.105941	-0.105383	-0.100127	-0.103254	-0.102241	-0.0970121	-0.0938391	-0.0980077	-0.101881	-0.108087	-0.102565	-0.105219	-0.0821084	-0.0859157	-0.0836769	-0.0881855	-0.0782769	-0.0869947	-0.0705825	-0.109761	-0.0719169	-0.0780646	-0.0822468	-0.0482275	-0.122483	-0.0656601
VPLpc	-0.0204221	-0.045905	-0.0660733	-0.0606348	-0.0581997	-0.0724423	-0.0699266	-0.0711735	-0.0734877	-0.0739706	-0.0711286	-0.0656785	-0.0686518	-0.0644601	-0.0657002	-0.0640379	-0.0603784	-0.0623474	-0.069361	-0.050512	-0.0533453	-0.0564941	-0.0527998	-0.0708255	-0.0704879	-0.0666093	-0.0692503	-0.0683919	-0.0642793	-0.0619399	-0.0656758	-0.068409	-0.0740591	-0.0694589	-0.0718057	-0.0532054	-0.0551593	-0.054619	-0.0556928	-0.0527655	-0.0587046	-0.0502563	-0.0772194	-0.0501375	-0.0531684	-0.0608362	-0.0348772	-0.0884692	-0.0459782
SPF	0.00570118	-0.0361412	-0.0717921	-0.0701103	-0.0670606	-0.0837011	-0.0827823	-0.0836466	-0.0842752	-0.0832907	-0.0779996	-0.0644665	-0.0709277	-0.0692345	-0.0738464	-0.0728236	-0.0690502	-0.0697622	-0.088931	-0.0548832	-0.0668444	-0.0732062	-0.0692337	-0.0875364	-0.0869407	-0.0838142	-0.0859015	-0.0858075	-0.0826776	-0.0805524	-0.0825507	-0.084727	-0.083975	-0.0847168	-0.0853322	-0.0618522	-0.0595948	-0.0608274	-0.0520421	-0.0578968	-0.0612445	-0.0638666	-0.10105	-0.0660588	-0.0719468	-0.0125333	-0.0439708	-0.0888898	-0.0567154
SSp	-0.0848014	-0.0943412	-0.168168	-0.168804	-0.162911	-0.185322	-0.178044	-0.180731	-0.192349	-0.187655	-0.176019	-0.158924	-0.167617	-0.153259	-0.157461	-0.162567	-0.149869	-0.150741	-0.199366	-0.132008	-0.143867	-0.160363	-0.151545	-0.194125	-0.192866	-0.184873	-0.189998	-0.188515	-0.180951	-0.176169	-0.181457	-0.186987	-0.193633	-0.187793	-0.193238	-0.150692	-0.14915	-0.150693	-0.144495	-0.141137	-0.148996	-0.138717	-0.224979	-0.140218	-0.152918	-0.121645	-0.0836919	-0.246985	-0.110056
PO	-0.0742784	-0.0867014	-0.112858	-0.105761	-0.100341	-0.121137	-0.116831	-0.118672	-0.124307	-0.123155	-0.117846	-0.112792	-0.114066	-0.106945	-0.108361	-0.109558	-0.102087	-0.104678	-0.116396	-0.0847891	-0.0917733	-0.0975071	-0.0916903	-0.120922	-0.120045	-0.114285	-0.117566	-0.116587	-0.111199	-0.107806	-0.111623	-0.115689	-0.121738	-0.116094	-0.119397	-0.090392	-0.0953627	-0.0918598	-0.0968921	-0.0841878	-0.0926413	-0.0855425	-0.125473	-0.0861511	-0.0932813	-0.0929962	-0.0595458	-0.142224	-0.0817819
Eth	-0.0691352	-0.0796165	-0.101644	-0.103158	-0.0987721	-0.108737	-0.104319	-0.105648	-0.113938	-0.109754	-0.102999	-0.0980541	-0.0993681	-0.0903882	-0.0913921	-0.0963834	-0.0880115	-0.088538	-0.118453	-0.0806237	-0.0876429	-0.0948107	-0.0898695	-0.114663	-0.113622	-0.109308	-0.111448	-0.110824	-0.107344	-0.105016	-0.1064	-0.109453	-0.111127	-0.109007	-0.111638	-0.091085	-0.0954358	-0.0924921	-0.0931473	-0.0864557	-0.0923835	-0.0883522	-0.130885	-0.0870174	-0.0945349	-0.0827009	-0.053449	-0.142411	-0.080838
PERI	-0.0835463	-0.124844	-0.109798	-0.115097	-0.113634	-0.110142	-0.107996	-0.10913	-0.108992	-0.111616	-0.100694	-0.105431	-0.10279	-0.0874343	-0.0862566	-0.0910047	-0.0817002	-0.0814465	-0.0612518	0.0261205	0.0327285	-0.11387	-0.109275	-0.116311	-0.123119	-0.121582	-0.124327	-0.11986	-0.113499	-0.108947	-0.123336	-0.12574	-0.121187	-0.124911	-0.124465	-0.107947	-0.12109	-0.116124	-0.12779	-0.113568	-0.12421	-0.081439	-0.114388	-0.0854022	-0.100748	-0.0318962	-0.0320316	-0.0525365	-0.127337
ECT	-0.0817343	-0.125714	-0.110292	-0.113584	-0.1118	-0.109618	-0.107684	-0.109014	-0.107055	-0.1117	-0.10154	-0.10681	-0.104426	-0.089496	-0.0883985	-0.0926487	-0.0836075	-0.0837475	-0.0536778	0.0352663	0.0435654	-0.110067	-0.105344	-0.112414	-0.119839	-0.117891	-0.121107	-0.116039	-0.108632	-0.10359	-0.120067	-0.122993	-0.12116	-0.122775	-0.122553	-0.10567	-0.118823	-0.113691	-0.126754	-0.110882	-0.122068	-0.0804224	-0.112943	-0.0838702	-0.0977775	-0.0469021	-0.0342561	-0.0640577	-0.119371
MG	-0.0691163	-0.0716324	-0.0472689	-0.0600349	-0.0604108	-0.0586816	-0.0506713	-0.0528541	-0.0705678	-0.0617664	-0.0486425	-0.0536279	-0.0511139	-0.0264111	-0.0265503	-0.0292748	-0.0172627	-0.0169648	-0.0874011	-0.0705408	-0.0665796	-0.0727755	-0.0681786	-0.0857686	-0.0842203	-0.0799759	-0.0864766	-0.086677	-0.0812167	-0.0782137	-0.0842962	-0.0846071	-0.0810844	-0.0885379	-0.0909801	-0.0574082	-0.0762881	-0.0704885	-0.0815262	-0.0731918	-0.0845061	-0.0712649	-0.103904	-0.0689158	-0.0702486	-0.102679	-0.0511881	-0.123996	-0.0664267
IntG	-0.0576979	-0.0576323	-0.034985	-0.048491	-0.0494986	-0.0468068	-0.0393776	-0.0413232	-0.0582029	-0.0494094	-0.0367679	-0.0408213	-0.0384845	-0.0153486	-0.0157598	-0.0177281	-0.00684147	-0.00616896	-0.0758851	-0.0607862	-0.0575902	-0.0638093	-0.0598432	-0.0741558	-0.072745	-0.0692318	-0.0752437	-0.0755988	-0.0708904	-0.068298	-0.073728	-0.0735613	-0.0684389	-0.0772767	-0.0790227	-0.047641	-0.0653727	-0.060218	-0.0694072	-0.0636323	-0.0735368	-0.0630224	-0.0917457	-0.0610802	-0.0619353	-0.0898264	-0.0456003	-0.10996	-0.0597481
PP	-0.0510246	-0.0496608	-0.0273427	-0.0416414	-0.0429856	-0.0393112	-0.0321749	-0.0339698	-0.050565	-0.0416539	-0.0292365	-0.0329334	-0.0307186	-0.00818418	-0.00871106	-0.0105372	-0.000101352	0.000802857	-0.0693591	-0.055234	-0.0522752	-0.0582807	-0.0547005	-0.0670645	-0.065695	-0.0626187	-0.0683422	-0.068801	-0.0645516	-0.062216	-0.0672255	-0.0667517	-0.0606981	-0.0703451	-0.0717211	-0.0418088	-0.058813	-0.0540365	-0.0619914	-0.0578155	-0.0667822	-0.0583839	-0.0847712	-0.0564548	-0.057022	-0.0822167	-0.0419937	-0.101346	-0.0553269
PIL	-0.0513986	-0.0501483	-0.0279148	-0.0421439	-0.0434654	-0.0399039	-0.0327459	-0.0345522	-0.0511649	-0.0422655	-0.0298313	-0.0335226	-0.0313165	-0.0087422	-0.00926553	-0.0110814	-0.000612806	0.000268417	-0.0698932	-0.0556648	-0.0526976	-0.0587165	-0.0551053	-0.0676233	-0.0662512	-0.0631398	-0.0688876	-0.0693378	-0.0650503	-0.0626937	-0.0677398	-0.0672906	-0.0613089	-0.0708954	-0.0722986	-0.0422389	-0.0592795	-0.0544906	-0.0625104	-0.0582483	-0.0672808	-0.0587668	-0.0853551	-0.0568368	-0.0574233	-0.0827975	-0.0422746	-0.102047	-0.0556911
POL	-0.106083	-0.119599	-0.09442	-0.105036	-0.102593	-0.103552	-0.0942838	-0.0969733	-0.116367	-0.107559	-0.093519	-0.100109	-0.0975427	-0.0697817	-0.0693393	-0.0761491	-0.0608467	-0.0613052	-0.130294	-0.10363	-0.0989166	-0.10592	-0.0994258	-0.127812	-0.125868	-0.11964	-0.126627	-0.126298	-0.119297	-0.11535	-0.122007	-0.124073	-0.125314	-0.127625	-0.13216	-0.0954031	-0.115351	-0.107711	-0.121594	-0.106345	-0.120374	-0.10112	-0.147986	-0.0976152	-0.102018	-0.135735	-0.0686973	-0.172041	-0.0906578
LGv	-0.0932634	-0.100964	-0.0741855	-0.0821912	-0.0811739	-0.0829043	-0.074555	-0.0771661	-0.0940491	-0.0867423	-0.0741313	-0.0809521	-0.0775736	-0.0531294	-0.0526911	-0.055893	-0.0436267	-0.0441025	-0.103733	-0.0857725	-0.0807818	-0.0875099	-0.0818519	-0.105312	-0.103813	-0.0982813	-0.105244	-0.104996	-0.0982955	-0.0945819	-0.101701	-0.103218	-0.103867	-0.107205	-0.110913	-0.0756845	-0.0963465	-0.0890609	-0.105213	-0.0899598	-0.104311	-0.0826046	-0.120316	-0.0803494	-0.0825359	-0.121096	-0.0611781	-0.1457	-0.0774673
TEa	-0.149287	-0.192161	-0.152486	-0.153852	-0.14855	-0.150946	-0.142945	-0.146209	-0.157678	-0.156518	-0.143726	-0.156717	-0.152538	-0.12515	-0.123252	-0.133352	-0.117511	-0.119385	-0.131911	-0.0838263	-0.0705935	-0.137223	-0.129196	-0.160936	-0.162616	-0.155323	-0.162393	-0.159341	-0.149204	-0.143168	-0.156622	-0.161123	-0.169909	-0.163751	-0.169601	-0.136498	-0.157923	-0.147705	-0.171035	-0.14105	-0.159351	-0.115844	-0.161968	-0.114395	-0.124372	-0.123877	-0.0748454	-0.165313	-0.12304
AUDd	-0.125255	-0.152841	-0.116888	-0.119247	-0.114643	-0.117014	-0.108562	-0.111689	-0.126353	-0.12235	-0.11179	-0.122869	-0.119834	-0.0948424	-0.0936138	-0.102716	-0.0887069	-0.0902593	-0.128	-0.112251	-0.101231	-0.104208	-0.0973574	-0.12926	-0.127755	-0.120509	-0.127281	-0.126138	-0.118062	-0.113625	-0.12145	-0.125037	-0.135159	-0.128489	-0.135004	-0.104804	-0.123307	-0.114438	-0.133664	-0.109677	-0.125085	-0.0976554	-0.138962	-0.093667	-0.0981504	-0.129555	-0.070058	-0.170296	-0.081012
AUDpo	-0.130052	-0.161905	-0.12417	-0.124369	-0.119133	-0.122821	-0.114461	-0.117653	-0.131736	-0.128366	-0.118422	-0.13041	-0.127201	-0.102605	-0.101125	-0.110686	-0.0967497	-0.0987166	-0.13061	-0.115959	-0.103925	-0.106184	-0.0990923	-0.132779	-0.131186	-0.123556	-0.130332	-0.129138	-0.120783	-0.116159	-0.124067	-0.128001	-0.139742	-0.131354	-0.138367	-0.10833	-0.126529	-0.117465	-0.137544	-0.11156	-0.127303	-0.0988443	-0.14033	-0.0948749	-0.0993027	-0.123043	-0.0722642	-0.170918	-0.082912
SGN	-0.10691	-0.120135	-0.0898184	-0.0955469	-0.0925302	-0.0933983	-0.0853418	-0.0878832	-0.103832	-0.097779	-0.0868451	-0.096481	-0.0930861	-0.0688654	-0.067329	-0.0743323	-0.060737	-0.0620442	-0.110067	-0.0921111	-0.0853815	-0.0893184	-0.0834128	-0.110218	-0.108481	-0.102339	-0.108758	-0.108194	-0.101247	-0.0974296	-0.104204	-0.106601	-0.111883	-0.110061	-0.115048	-0.0849575	-0.103597	-0.095873	-0.11316	-0.0937326	-0.107927	-0.0839731	-0.122663	-0.0804137	-0.0838137	-0.128913	-0.0591154	-0.144887	-0.0730334
AUDp	-0.119458	-0.141203	-0.106148	-0.108053	-0.103925	-0.105477	-0.0976197	-0.100488	-0.114327	-0.11053	-0.10088	-0.112327	-0.108817	-0.0856017	-0.0839402	-0.0922832	-0.0792715	-0.0808837	-0.114749	-0.101024	-0.0907984	-0.0936975	-0.0873987	-0.116839	-0.115356	-0.108598	-0.11497	-0.113971	-0.106419	-0.102275	-0.109629	-0.11289	-0.122396	-0.116227	-0.122288	-0.0948335	-0.113041	-0.104469	-0.124188	-0.100433	-0.115488	-0.0875097	-0.124722	-0.0837038	-0.0875963	-0.127953	-0.0628673	-0.151968	-0.073807
AUDv	-0.119035	-0.140262	-0.106163	-0.109874	-0.106196	-0.106213	-0.0985387	-0.101247	-0.114985	-0.110917	-0.100364	-0.111473	-0.107756	-0.0840382	-0.0822926	-0.0905981	-0.0772399	-0.0785484	-0.112218	-0.0904283	-0.0810295	-0.0980119	-0.0917911	-0.119308	-0.118458	-0.112195	-0.118392	-0.117194	-0.109772	-0.105577	-0.113507	-0.116504	-0.123671	-0.119511	-0.124891	-0.0975734	-0.116357	-0.107843	-0.127235	-0.10436	-0.119423	-0.0887932	-0.126367	-0.0856534	-0.0909874	-0.123633	-0.0604043	-0.142942	-0.0819477
VISam	-0.111492	-0.154317	-0.126166	-0.129435	-0.120028	-0.138071	-0.131102	-0.13371	-0.146853	-0.141292	-0.129414	-0.13244	-0.134173	-0.108728	-0.113249	-0.125857	-0.109891	-0.111123	-0.153498	-0.131505	-0.122528	-0.126289	-0.119208	-0.153158	-0.151061	-0.14456	-0.14961	-0.149411	-0.143142	-0.13905	-0.143246	-0.146362	-0.150783	-0.146948	-0.153078	-0.104775	-0.112865	-0.104222	-0.107317	-0.087151	-0.0945034	-0.112584	-0.160937	-0.112936	-0.121316	0.00479973	-0.0871722	-0.178165	-0.102173
VISa	-0.111004	-0.157986	-0.135741	-0.140137	-0.130609	-0.149668	-0.142093	-0.144773	-0.159168	-0.152805	-0.140182	-0.141136	-0.143837	-0.117457	-0.122247	-0.134926	-0.118195	-0.119272	-0.168564	-0.140336	-0.132635	-0.136656	-0.129096	-0.165724	-0.163455	-0.156551	-0.161703	-0.161465	-0.155032	-0.150765	-0.154729	-0.158153	-0.162709	-0.158638	-0.165175	-0.115179	-0.123019	-0.11468	-0.116195	-0.0980557	-0.105791	-0.123165	-0.178299	-0.123257	-0.132523	-0.00636556	-0.0928145	-0.196702	-0.108251
VISpm	-0.116091	-0.154012	-0.121229	-0.1246	-0.115416	-0.129971	-0.122972	-0.125789	-0.138994	-0.13373	-0.121332	-0.126806	-0.127683	-0.101455	-0.105517	-0.119331	-0.103009	-0.104273	-0.142292	-0.126532	-0.116179	-0.1209	-0.113859	-0.146699	-0.144593	-0.138075	-0.143797	-0.143703	-0.136964	-0.132746	-0.13793	-0.140757	-0.144965	-0.142059	-0.147908	-0.100056	-0.109652	-0.101089	-0.106276	-0.0837872	-0.0915635	-0.106019	-0.14844	-0.105917	-0.112747	-0.0128005	-0.08343	-0.170042	-0.0994519
RSPagl	-0.112963	-0.160753	-0.132185	-0.138273	-0.128734	-0.145399	-0.137776	-0.14044	-0.155619	-0.148466	-0.134825	-0.137168	-0.139417	-0.111401	-0.116171	-0.130259	-0.112841	-0.113574	-0.165149	-0.142408	-0.132489	-0.136873	-0.129443	-0.164584	-0.162307	-0.155752	-0.160968	-0.160898	-0.154631	-0.150463	-0.154483	-0.157417	-0.159787	-0.157748	-0.163949	-0.113278	-0.121043	-0.113319	-0.113361	-0.095371	-0.101592	-0.120102	-0.170726	-0.121681	-0.130819	-0.0123512	-0.0944605	-0.193409	-0.11115
RSPd	-0.108131	-0.144019	-0.120565	-0.125035	-0.114784	-0.137758	-0.131338	-0.133284	-0.146772	-0.139299	-0.127885	-0.128073	-0.130274	-0.106019	-0.111637	-0.124386	-0.109095	-0.109775	-0.15326	-0.133255	-0.124852	-0.128247	-0.121806	-0.153743	-0.151463	-0.146094	-0.149203	-0.149529	-0.145329	-0.141944	-0.14301	-0.145489	-0.14507	-0.143747	-0.149359	-0.099348	-0.0991082	-0.0928671	-0.0840298	-0.0691879	-0.0672938	-0.105156	-0.15091	-0.111087	-0.121993	-0.0109381	-0.0891247	-0.16708	-0.107704
RSPv	-0.0727285	-0.0962052	-0.0824913	-0.0950282	-0.0848368	-0.106227	-0.103858	-0.104217	-0.113496	-0.103322	-0.0909048	-0.082631	-0.0870944	-0.0702002	-0.0795572	-0.0940797	-0.0816672	-0.0796365	-0.127676	-0.117608	-0.110956	-0.116889	-0.112876	-0.129875	-0.128276	-0.127341	-0.127188	-0.128782	-0.128885	-0.12777	-0.124461	-0.123947	-0.108355	-0.119193	-0.12054	-0.0713107	-0.0608062	-0.0567203	-0.0301868	-0.0279479	-0.0142841	-0.0764352	-0.110268	-0.0912344	-0.0975712	0.0386382	-0.0851431	-0.130104	-0.110013
LGd	-0.0977944	-0.117961	-0.096245	-0.089666	-0.0854623	-0.0925084	-0.0878805	-0.0899715	-0.0961053	-0.0962014	-0.0920521	-0.100622	-0.0974863	-0.0858317	-0.0838995	-0.0883465	-0.0812609	-0.0834234	-0.0878181	-0.0764735	-0.0695402	-0.0714932	-0.0665554	-0.0911176	-0.0903608	-0.0848043	-0.0888631	-0.0876663	-0.0818069	-0.078569	-0.0839566	-0.0875229	-0.0989393	-0.0893848	-0.0945535	-0.0769392	-0.0891345	-0.0826374	-0.100818	-0.0781084	-0.0908838	-0.0665424	-0.0953618	-0.0634383	-0.0660701	-0.0931815	-0.0485603	-0.11378	-0.0565011
IGL	-0.105845	-0.121557	-0.0932352	-0.0947012	-0.0919232	-0.0961987	-0.0888572	-0.0914852	-0.104675	-0.100407	-0.0908317	-0.0995726	-0.0959009	-0.0752753	-0.0739766	-0.0783515	-0.067421	-0.0687772	-0.107019	-0.0903966	-0.0834023	-0.0881355	-0.0822643	-0.108716	-0.107435	-0.101304	-0.107522	-0.106751	-0.0997676	-0.0959174	-0.102913	-0.105639	-0.112066	-0.108987	-0.113907	-0.0842991	-0.102856	-0.0951351	-0.114185	-0.0933415	-0.108439	-0.0837626	-0.121292	-0.0803799	-0.0828185	-0.118247	-0.0611149	-0.144889	-0.0744199
VISp	-0.126225	-0.170884	-0.129268	-0.133011	-0.127072	-0.126961	-0.11761	-0.12128	-0.137658	-0.133243	-0.120915	-0.133411	-0.131783	-0.102036	-0.101956	-0.116098	-0.0995901	-0.100999	-0.135386	-0.124394	-0.111123	-0.114001	-0.106277	-0.142607	-0.140383	-0.132163	-0.139987	-0.139259	-0.130222	-0.125084	-0.133515	-0.137161	-0.147803	-0.140921	-0.148315	-0.115169	-0.132399	-0.123576	-0.138415	-0.115003	-0.128531	-0.103996	-0.142348	-0.100573	-0.105715	-0.101061	-0.0778894	-0.177671	-0.0905649
VISl	-0.141421	-0.184311	-0.142318	-0.141279	-0.134971	-0.138706	-0.129546	-0.133263	-0.148063	-0.145167	-0.134443	-0.148005	-0.145087	-0.117817	-0.116571	-0.128602	-0.113234	-0.1155	-0.141638	-0.129509	-0.115597	-0.118173	-0.110147	-0.148517	-0.146676	-0.137953	-0.145584	-0.144308	-0.134787	-0.129462	-0.138434	-0.142941	-0.156842	-0.146578	-0.154609	-0.122231	-0.14063	-0.131104	-0.151103	-0.122634	-0.138667	-0.108125	-0.148099	-0.104226	-0.109238	-0.11523	-0.080186	-0.183433	-0.0931964
VISpl	-0.126841	-0.169446	-0.132388	-0.126689	-0.12079	-0.128631	-0.121174	-0.124357	-0.135194	-0.134257	-0.126664	-0.138738	-0.135877	-0.11455	-0.112947	-0.12129	-0.109267	-0.112124	-0.123764	-0.114947	-0.10226	-0.103602	-0.096436	-0.131736	-0.130258	-0.122301	-0.12859	-0.127301	-0.118921	-0.114131	-0.121731	-0.126301	-0.141168	-0.12914	-0.136764	-0.108958	-0.124619	-0.116223	-0.135657	-0.108405	-0.123334	-0.0944913	-0.126558	-0.0912271	-0.095561	-0.106542	-0.0700255	-0.158456	-0.0830611
LP	-0.139649	-0.163213	-0.147139	-0.144061	-0.137579	-0.146898	-0.139784	-0.142391	-0.154244	-0.150758	-0.142289	-0.149399	-0.14632	-0.128549	-0.126844	-0.135478	-0.123336	-0.12522	-0.149252	-0.121447	-0.116386	-0.12213	-0.114798	-0.151504	-0.14998	-0.142557	-0.147382	-0.146145	-0.139081	-0.134834	-0.140024	-0.144746	-0.15499	-0.145849	-0.152423	-0.125116	-0.140086	-0.131649	-0.149496	-0.123178	-0.138191	-0.112615	-0.159633	-0.109665	-0.117368	-0.128998	-0.0770758	-0.184091	-0.0991451
VISli	-0.152507	-0.194766	-0.150715	-0.148316	-0.141632	-0.147307	-0.137921	-0.141728	-0.156639	-0.153935	-0.143259	-0.157581	-0.154011	-0.126521	-0.124868	-0.136382	-0.120736	-0.123391	-0.148762	-0.135337	-0.12094	-0.124107	-0.115731	-0.155892	-0.154125	-0.145018	-0.152784	-0.151297	-0.14138	-0.135858	-0.145214	-0.150114	-0.165179	-0.153773	-0.162203	-0.128157	-0.147848	-0.137522	-0.160229	-0.128826	-0.14641	-0.113236	-0.155342	-0.109053	-0.114307	-0.127442	-0.0838146	-0.19122	-0.0977232
VISpor	-0.139547	-0.175213	-0.134608	-0.132411	-0.126312	-0.131998	-0.123477	-0.126895	-0.140472	-0.137952	-0.128295	-0.141434	-0.137969	-0.112997	-0.11149	-0.121779	-0.107508	-0.110033	-0.131579	-0.120375	-0.107696	-0.111583	-0.104079	-0.139955	-0.138408	-0.130271	-0.137229	-0.135892	-0.127003	-0.12204	-0.130476	-0.13483	-0.148095	-0.138079	-0.145606	-0.114008	-0.132162	-0.12248	-0.143624	-0.114459	-0.130551	-0.0994862	-0.136105	-0.0962247	-0.101157	-0.118069	-0.0747881	-0.168919	-0.0885705
VISal	-0.14761	-0.191965	-0.147273	-0.151018	-0.144684	-0.146192	-0.135617	-0.139609	-0.158105	-0.152961	-0.139467	-0.152906	-0.150377	-0.118143	-0.117437	-0.131403	-0.113336	-0.115002	-0.159612	-0.142093	-0.127696	-0.130602	-0.121981	-0.162502	-0.160299	-0.151177	-0.159661	-0.158521	-0.148501	-0.142897	-0.152298	-0.156607	-0.168918	-0.160738	-0.169027	-0.131835	-0.152323	-0.142165	-0.161507	-0.134216	-0.151001	-0.121274	-0.171124	-0.116849	-0.122653	-0.125465	-0.0889908	-0.209403	-0.101751
VISrl	-0.137472	-0.181342	-0.139006	-0.147929	-0.141803	-0.139017	-0.127605	-0.131765	-0.152984	-0.145962	-0.130265	-0.142762	-0.14163	-0.105607	-0.106091	-0.12314	-0.103065	-0.103905	-0.157978	-0.14029	-0.127158	-0.130699	-0.122048	-0.162215	-0.159481	-0.150468	-0.159524	-0.15894	-0.149003	-0.143333	-0.152535	-0.156109	-0.165554	-0.160605	-0.168547	-0.129317	-0.148943	-0.139472	-0.153951	-0.130991	-0.145634	-0.119908	-0.16991	-0.116135	-0.122584	-0.109663	-0.0879993	-0.208587	-0.10269
PCN	0.0504811	0.00317741	-0.049356	-0.0476604	-0.0283444	-0.10986	-0.11808	-0.116158	-0.103871	-0.100798	-0.0949494	-0.0557327	-0.0746739	-0.0789411	-0.105649	-0.108543	-0.101897	-0.102719	-0.114868	-0.0483225	-0.0839639	-0.107607	-0.105382	-0.116398	-0.115491	-0.117821	-0.112185	-0.114778	-0.120184	-0.12102	-0.109804	-0.109813	-0.0884316	-0.100554	-0.0959201	-0.00563328	0.0285061	0.0360465	0.0891695	0.080349	0.102185	-0.0846601	-0.134758	-0.0881732	-0.111209	0.283051	-0.0473023	-0.0197002	-0.0830398
IMD	0.0275271	0.0607142	-0.011045	-0.0193358	-0.00775021	-0.045705	-0.0586175	-0.0545179	-0.0381595	-0.0323326	-0.028927	0.00580484	-0.00430985	-0.028746	-0.0471538	-0.0536338	-0.0571257	-0.0517834	-0.0568436	0.00616892	-0.0301356	-0.0628483	-0.0649546	-0.0539552	-0.0540694	-0.0619112	-0.0515348	-0.054723	-0.0657325	-0.0699994	-0.0534332	-0.0503444	-0.0156102	-0.0380486	-0.0288671	0.00447611	0.0301443	0.0372907	0.0742909	0.0651878	0.0818758	-0.0595598	-0.0799222	-0.0526072	-0.0776847	0.28077	-0.0101499	0.0783012	-0.0673807
MD	0.00796404	0.0830909	0.0104783	0.00486429	0.0225073	-0.037078	-0.0540314	-0.0478292	-0.0267361	-0.0188332	-0.0187899	0.0204281	0.0116944	-0.0211441	-0.0428134	-0.0500618	-0.0561439	-0.0501527	-0.0379631	0.0236755	-0.0153658	-0.0596594	-0.0645628	-0.0415871	-0.0424278	-0.0546755	-0.0379014	-0.0417454	-0.0589549	-0.0661417	-0.0413857	-0.0365291	0.0104647	-0.0174093	-0.00590074	0.0414225	0.0762073	0.0864514	0.131292	0.131924	0.157728	-0.0560316	-0.0598088	-0.0407857	-0.0786318	0.360654	0.00602005	0.11747	-0.0856066
SMT	0.163603	0.0245546	-0.0210004	-0.0318753	-0.0229149	-0.060415	-0.0712086	-0.0687896	-0.0526618	-0.0506699	-0.0436779	-0.00253743	-0.0257457	-0.0346446	-0.057733	-0.0599447	-0.0600342	-0.0560956	-0.0861126	-0.0408935	-0.0588703	-0.0758769	-0.0754331	-0.0734402	-0.0732336	-0.0778935	-0.072811	-0.0757591	-0.0818773	-0.0838161	-0.0738871	-0.0718358	-0.0469966	-0.0643509	-0.0576249	-0.0151596	0.0162385	0.013598	0.0769176	0.0338797	0.0549683	-0.0575573	-0.0957605	-0.0674901	-0.0827194	0.331311	-0.041322	-0.0048168	-0.059091
PR	0.273549	0.0862742	0.0478614	0.023311	0.0241159	0.0231273	0.00457273	0.00841399	0.0372384	0.0347897	0.0431957	0.0864421	0.0580484	0.0430635	0.0184762	0.0160938	0.00966711	0.0178202	-0.0046178	0.0186914	0.0054859	-0.0295991	-0.0333547	0.00162602	-0.00160201	-0.0126403	-0.0066727	-0.00938383	-0.0175902	-0.0222207	-0.0159901	-0.00929125	0.0297755	-0.00163333	0.0126858	0.0190987	0.0538342	0.0461465	0.128071	0.0546797	0.085925	-0.00554582	-0.00807808	-0.00702249	-0.0217382	0.496227	-0.00784642	0.0660658	-0.0913641
IAM	0.0410771	0.0713625	0.0627686	0.0539602	0.0720806	0.00200824	-0.013469	-0.00939698	0.0113425	0.0139331	0.019253	0.0491099	0.0336515	0.0268403	-0.00324247	-0.00954992	-0.0056182	-0.00409223	-0.00315285	0.0252276	0.00178186	-0.0336091	-0.0370825	-0.0141597	-0.0146591	-0.0242891	-0.0157622	-0.0198925	-0.030785	-0.0352748	-0.0210606	-0.0153627	0.0198925	-0.00480036	0.00508804	0.0915753	0.123099	0.141187	0.186463	0.186179	0.211999	-0.0155037	-0.0262483	-0.00580012	-0.0331774	0.421873	0.00513578	0.112417	-0.0643957
RH	0.0971373	0.0469116	0.01295	0.00146974	0.0133525	-0.0317937	-0.0445899	-0.0415676	-0.0239007	-0.0211056	-0.0141522	0.0211866	0.0027708	-0.00707873	-0.0321375	-0.0371236	-0.0358911	-0.0322947	-0.0534172	-0.0147313	-0.0357535	-0.0569566	-0.0579894	-0.0479342	-0.0476591	-0.0541724	-0.0482347	-0.0520344	-0.0597896	-0.0625514	-0.0511391	-0.0473376	-0.0174911	-0.0391638	-0.030878	0.0247387	0.0551849	0.0611461	0.113534	0.0897061	0.111956	-0.0404574	-0.0671104	-0.0453473	-0.0621628	0.356849	-0.0270242	0.0468266	-0.0556925
CM	0.0446211	0.0495608	0.0207718	0.0129143	0.0275778	-0.0294425	-0.0407043	-0.03791	-0.0230867	-0.0196811	-0.0137401	0.0166361	0.00194017	-0.00487345	-0.0300167	-0.0356745	-0.0317811	-0.0301641	-0.043238	-0.000830277	-0.0270091	-0.0512715	-0.0523633	-0.0437833	-0.0431895	-0.0490968	-0.043251	-0.0468365	-0.0544434	-0.057075	-0.0455313	-0.0420841	-0.0144841	-0.0341005	-0.0266356	0.0434738	0.0715881	0.0834929	0.125995	0.11866	0.13941	-0.0406138	-0.0648052	-0.035293	-0.0555261	0.314166	-0.0113552	0.0651061	-0.053328
ACAd	0.0572232	0.0239437	-0.0291985	-0.0427784	-0.0223563	-0.113934	-0.122571	-0.117804	-0.111204	-0.098122	-0.0903935	-0.0396276	-0.0614668	-0.0634713	-0.091912	-0.0947527	-0.0887018	-0.0846894	-0.170578	-0.0933815	-0.116109	-0.13359	-0.134409	-0.130989	-0.131535	-0.139818	-0.126187	-0.128745	-0.142528	-0.147214	-0.125417	-0.122778	-0.0830357	-0.104881	-0.100086	-0.00209196	0.0434361	0.0459398	0.115383	0.0922869	0.122811	-0.0841485	-0.172042	-0.111375	-0.144956	0.377288	-0.0561465	-0.103993	-0.128415
ACAv	0.19358	0.154022	0.117615	0.0835682	0.095335	0.0447717	0.0279061	0.0369472	0.0500157	0.0681176	0.0713461	0.12333	0.102956	0.0846214	0.0576848	0.0523899	0.0464354	0.0571858	-0.0513452	-0.00463825	-0.0244219	-0.0225952	-0.0326762	0.0172254	0.0157451	-0.00395564	0.0185584	0.013607	-0.0122522	-0.0240879	0.0098419	0.0201106	0.0865827	0.0436287	0.0568806	0.0999434	0.149467	0.149804	0.237999	0.182399	0.225908	0.0263517	-0.0403375	0.00112461	-0.0247165	0.574453	-0.0031814	0.0220264	-0.140514
ORBl	0.022601	0.0242312	-0.0774087	-0.0783477	-0.0663044	-0.115573	-0.126177	-0.120846	-0.108975	-0.10008	-0.102168	-0.0616536	-0.0729128	-0.100269	-0.112962	-0.115467	-0.122169	-0.116313	-0.138336	-0.0281404	-0.0699306	-0.108387	-0.110302	-0.10715	-0.108436	-0.116823	-0.0997596	-0.100896	-0.116728	-0.122967	-0.0976622	-0.0977831	-0.0677182	-0.0788146	-0.0729835	-0.0550693	-0.0112861	-0.0201748	0.0288617	0.00925001	0.0315132	-0.0815026	-0.145751	-0.0857856	-0.127243	0.357108	0.0484058	0.0630198	-0.095324
ORBvl	0.0479813	0.0392367	-0.0416916	-0.0458967	-0.0333929	-0.0813303	-0.0952256	-0.0886096	-0.0730581	-0.0633024	-0.0662363	-0.0260942	-0.0370369	-0.0678182	-0.0821177	-0.085059	-0.0946945	-0.0872269	-0.110216	-0.0186999	-0.0540559	-0.086142	-0.0903798	-0.0756052	-0.0770453	-0.0886201	-0.0688754	-0.0709081	-0.0901767	-0.098264	-0.0691031	-0.0670881	-0.0294351	-0.0458065	-0.0384591	-0.0226131	0.020455	0.0144702	0.0663157	0.045409	0.0696898	-0.058785	-0.112881	-0.0610125	-0.103089	0.504798	0.0458527	0.0531357	-0.0991951
PL	0.286595	0.308297	0.185127	0.140704	0.141053	0.143399	0.111199	0.126966	0.158637	0.179239	0.171299	0.235773	0.217011	0.15311	0.132859	0.126699	0.0975134	0.118433	0.0415639	0.138216	0.0845032	0.0537415	0.0335024	0.128318	0.124397	0.0902224	0.130295	0.124032	0.0787715	0.0563824	0.114634	0.12934	0.22237	0.165881	0.190264	0.128287	0.197084	0.183898	0.292157	0.202155	0.259982	0.0749393	0.0305474	0.0853308	0.0318398	0.868416	0.132921	0.213483	-0.138855
ORBm	0.143892	0.1465	0.0691545	0.0466661	0.0518637	0.0400344	0.0181202	0.0287876	0.0507824	0.0653277	0.059405	0.101773	0.0915214	0.0462426	0.0327936	0.0264694	0.00678029	0.0205692	-0.0145923	0.0545945	0.0189023	-0.00591507	-0.0179708	0.0358104	0.033515	0.0115324	0.0401624	0.0358308	0.00499167	-0.0095418	0.032159	0.0406982	0.103633	0.0686282	0.0833911	0.0502951	0.0973041	0.0906628	0.159405	0.112436	0.14865	0.0383439	-0.00911704	0.0374419	-0.0105103	0.745147	0.0888384	0.158983	-0.119076
MH	0.0920019	0.239128	0.120452	0.0888065	0.0923983	0.102762	0.0707639	0.0856561	0.121787	0.139539	0.127166	0.178688	0.181187	0.0925238	0.0843472	0.0777317	0.0395036	0.0627121	0.0776021	0.125954	0.101411	0.035145	0.0163703	0.105088	0.0996597	0.0682742	0.10722	0.102591	0.0629135	0.0430422	0.0927871	0.105801	0.198337	0.142909	0.166292	0.0856885	0.129265	0.128782	0.187151	0.148804	0.18766	0.0102567	0.0780172	0.0338508	-0.0208236	0.356327	0.0855777	0.263997	-0.0608287
LH	0.0624508	0.211805	0.0822145	0.0559564	0.0606336	0.067534	0.0392805	0.0536458	0.0835114	0.103794	0.0900323	0.141583	0.146406	0.0564571	0.052242	0.0455476	0.00780988	0.0300785	0.0412566	0.0873602	0.0644064	0.0166848	-0.000428145	0.0736792	0.0702963	0.0416594	0.0805451	0.075174	0.035852	0.0170875	0.0697922	0.0813317	0.168706	0.119117	0.138785	0.0567666	0.0959186	0.0944198	0.144969	0.114703	0.147584	-0.00786428	0.0475594	0.00321924	-0.043379	0.275392	0.0495559	0.216323	-0.0383775
RE	0.279327	0.145719	0.125522	0.0905255	0.0850134	0.118624	0.0941552	0.0990823	0.136355	0.130959	0.140073	0.173686	0.149062	0.128764	0.106157	0.100651	0.0900165	0.101279	0.0928292	0.0881391	0.0803192	0.0305693	0.0225086	0.0888141	0.0829362	0.0663066	0.0724755	0.0697179	0.0598631	0.0529086	0.0554093	0.0668037	0.117405	0.0736111	0.0941905	0.0707332	0.101313	0.0950679	0.171164	0.0952517	0.130449	0.051852	0.0890085	0.0631729	0.0509085	0.600065	0.033033	0.156415	-0.104495
Xi	0.256777	0.107809	0.0832603	0.0523484	0.0478202	0.0748877	0.0537495	0.0578415	0.090095	0.0860247	0.0952343	0.129481	0.105094	0.0873939	0.0664467	0.0622447	0.0531953	0.0634565	0.0436899	0.0449794	0.0376972	0.00347309	-0.00217703	0.0478532	0.0436526	0.0302905	0.035165	0.0320611	0.0237177	0.0182641	0.0218061	0.031136	0.0745226	0.0372727	0.0544013	0.0349907	0.0652196	0.0568819	0.130263	0.0564167	0.0882436	0.0278072	0.0518104	0.0258753	0.0165443	0.531278	0.00857157	0.111821	-0.0921683
AM	0.00191477	0.0534144	0.0659439	0.0699535	0.0937192	0.00294471	-0.0125251	-0.00835721	0.0141922	0.013569	0.0158187	0.0367894	0.0248622	0.0217745	-0.00667662	-0.0125691	-0.00602457	-0.00817553	0.0322252	0.0462231	0.0274198	-0.0281314	-0.0324581	-0.00409666	-0.00684058	-0.0172338	-0.00699227	-0.00907708	-0.0197445	-0.0246064	-0.0128672	-0.00791798	0.0249924	0.00463697	0.0142128	0.122291	0.151632	0.170109	0.203618	0.228521	0.251648	0.0114258	0.00416985	0.033974	-0.00972497	0.47089	0.0340061	0.135731	-0.0857601
IAD	-0.031633	0.0334718	0.0561489	0.0623355	0.0875218	-0.0127947	-0.0244451	-0.021392	-0.00500271	-0.00438136	-0.00178403	0.015962	0.00543548	0.00970142	-0.0190019	-0.024362	-0.0142778	-0.018392	0.00737462	0.0236305	0.00593978	-0.0352526	-0.0379593	-0.020345	-0.0214082	-0.0288876	-0.021128	-0.02364	-0.0323913	-0.0358973	-0.0247632	-0.0208266	0.00543161	-0.0103555	-0.00351652	0.118107	0.147924	0.168576	0.20053	0.230978	0.255546	-0.00972726	-0.0156659	0.0124166	-0.0245476	0.404003	0.0265163	0.114998	-0.0761333
PVT	0.155445	0.27284	0.208679	0.171193	0.166761	0.212457	0.181921	0.192039	0.231418	0.235685	0.234061	0.263407	0.259809	0.2028	0.190518	0.179435	0.154476	0.171975	0.203504	0.219203	0.192895	0.102808	0.0851295	0.191152	0.183401	0.155232	0.177148	0.174268	0.148761	0.13317	0.154701	0.170616	0.251076	0.190534	0.218173	0.154598	0.179459	0.181632	0.228971	0.189313	0.222763	0.065417	0.154739	0.145268	0.0961879	0.516753	0.151388	0.327462	-0.0958128
PT	0.157176	0.213555	0.224921	0.200161	0.196991	0.228738	0.205167	0.210182	0.246182	0.237407	0.241119	0.246644	0.238524	0.221046	0.205289	0.195898	0.187929	0.194651	0.257957	0.231894	0.22003	0.124986	0.112028	0.205038	0.195952	0.176257	0.183239	0.183513	0.173919	0.165226	0.161165	0.174138	0.223289	0.179182	0.201802	0.191024	0.201202	0.208897	0.237525	0.217727	0.240878	0.119584	0.188642	0.20321	0.167339	0.534199	0.147168	0.288056	-0.0976693
NOT	0.0492493	-0.0126104	-0.0066294	-0.034827	-0.0352745	-0.0167137	-0.0162208	-0.0159524	-0.0229292	-0.0140946	-0.00112775	0.0101218	0.000880802	0.01541	0.00838301	-0.00447499	0.00510687	0.00956594	-0.0728526	-0.0523035	-0.0490853	-0.0544764	-0.0538341	-0.049266	-0.0487462	-0.0513792	-0.0520682	-0.0537372	-0.055666	-0.056773	-0.0544393	-0.0510586	-0.0323555	-0.0500657	-0.0470831	-0.0374809	-0.0330661	-0.034689	-0.004328	-0.0339295	-0.0237694	-0.0558941	-0.084179	-0.0549617	-0.0511888	0.0608491	-0.0393709	-0.0898665	-0.0621347
PPT	0.0677326	0.00531066	0.0111239	-0.0219247	-0.0233983	0.00116086	0.000621257	0.00144742	-0.00519493	0.00507091	0.0186339	0.0316025	0.0217009	0.0349225	0.0273211	0.0130061	0.021949	0.0276011	-0.0646241	-0.0454464	-0.0419372	-0.0462427	-0.0467225	-0.0355657	-0.0351992	-0.0395952	-0.0392073	-0.0413344	-0.0450414	-0.0471964	-0.0430632	-0.0383718	-0.0143953	-0.0365856	-0.0321031	-0.0275378	-0.0219519	-0.0239358	0.0112495	-0.0244242	-0.0116474	-0.0494204	-0.075501	-0.048294	-0.0419148	0.08169	-0.0372823	-0.0803359	-0.0638862
MPT	0.057779	0.00136349	0.0157529	-0.0131456	-0.0146217	0.00999492	0.00974679	0.0100791	0.00421517	0.0125474	0.0251581	0.0337737	0.0255918	0.0389326	0.0323659	0.0186313	0.0271921	0.0317509	-0.0465088	-0.0398149	-0.0335277	-0.0343576	-0.0346423	-0.0243477	-0.0238436	-0.0273138	-0.0283219	-0.0304224	-0.0325056	-0.0339284	-0.0322212	-0.0276619	-0.00710129	-0.0272836	-0.0234654	-0.0178906	-0.0159972	-0.0165036	0.0113369	-0.0171042	-0.00736199	-0.0367303	-0.0538535	-0.0351646	-0.0262868	0.079346	-0.0349026	-0.0637965	-0.0556306
OP	0.0772477	0.0189956	0.0308002	-0.00343531	-0.00581607	0.0240325	0.0228722	0.0236606	0.0179695	0.0277739	0.0415918	0.0528355	0.0433171	0.0561123	0.0485058	0.0332353	0.041795	0.0475056	-0.0427288	-0.0344321	-0.0288515	-0.0304243	-0.0315856	-0.0153769	-0.0150817	-0.0201492	-0.0203878	-0.0228728	-0.0263942	-0.0287216	-0.025726	-0.0199437	0.00600232	-0.0189735	-0.0135262	-0.0109084	-0.00731207	-0.00859308	0.0251462	-0.0103805	0.00220349	-0.0345331	-0.0512596	-0.0324422	-0.0211678	0.0994261	-0.0329624	-0.0595206	-0.0597879
SCO	0.236916	0.184421	0.183858	0.100904	0.0891956	0.173682	0.163649	0.169366	0.164925	0.189415	0.211794	0.241574	0.224928	0.2287	0.214666	0.184824	0.190072	0.207237	0.0115781	0.0227481	0.0255883	0.0247101	0.0138941	0.0902185	0.0885667	0.0672637	0.0763555	0.0700546	0.0509212	0.0391748	0.0571077	0.0749863	0.153004	0.0831984	0.103534	0.0661358	0.0818367	0.0762491	0.156121	0.0626441	0.0995943	0.00750125	0.00156643	0.0125246	0.0441625	0.274099	-0.00960752	0.0108681	-0.0904815
NPC	0.165818	0.105337	0.107751	0.0459851	0.0388542	0.0971634	0.0913553	0.0949216	0.0892676	0.107751	0.126582	0.149509	0.135285	0.1438	0.132274	0.108836	0.116133	0.128287	-0.0238299	-0.00862775	-0.00538797	-0.00799119	-0.0142289	0.0333843	0.0326856	0.0187748	0.0240182	0.0194783	0.00705588	-0.000507503	0.0115147	0.0236737	0.0782637	0.0290829	0.042492	0.0241366	0.0357873	0.0316008	0.0933916	0.0239633	0.050878	-0.019327	-0.0348416	-0.0159134	0.00498845	0.192418	-0.0233907	-0.0322078	-0.0806755
CL	-0.0830023	-0.0196366	-0.072946	-0.0651032	-0.0484081	-0.107753	-0.114208	-0.1108	-0.103808	-0.0962799	-0.0977818	-0.0738499	-0.0746011	-0.0949443	-0.105248	-0.109297	-0.111136	-0.109424	-0.097573	-0.0570378	-0.0757959	-0.0945896	-0.0947345	-0.101169	-0.10071	-0.104965	-0.0930527	-0.0949682	-0.104901	-0.107898	-0.0898182	-0.0898774	-0.065076	-0.0744652	-0.0716898	-0.028383	-0.000970957	0.00306772	0.0338114	0.0488834	0.0709981	-0.0835241	-0.0954128	-0.0876574	-0.111348	0.0902566	-0.0518811	-0.0384781	-0.08621
LD	-0.0953618	-0.105095	-0.0920138	-0.0807374	-0.0754024	-0.0918321	-0.0889958	-0.0904606	-0.0930472	-0.0940034	-0.0920949	-0.0976971	-0.0949894	-0.0884299	-0.0876926	-0.0898201	-0.0851762	-0.0878539	-0.058119	-0.0679166	-0.063826	-0.0678712	-0.0636382	-0.0860003	-0.0854297	-0.08093	-0.0828301	-0.0820267	-0.078163	-0.0754377	-0.0780202	-0.0814193	-0.0896053	-0.0807258	-0.0849163	-0.0658129	-0.0702564	-0.0657494	-0.0756652	-0.0542452	-0.0593764	-0.0507145	-0.0352421	-0.0553774	-0.062008	-0.0648541	-0.0458725	-0.071101	-0.0559611
AV	-0.0847037	-0.0673315	-0.059572	-0.0460758	-0.0320416	-0.0849231	-0.0848716	-0.0852681	-0.084165	-0.0842674	-0.0829922	-0.0798719	-0.0815604	-0.0741563	-0.0831083	-0.086602	-0.0786663	-0.0829385	-0.0627416	-0.0560761	-0.0580357	-0.0670709	-0.0641735	-0.0803527	-0.0798206	-0.0777434	-0.0766612	-0.0768222	-0.076348	-0.074914	-0.0729111	-0.0749228	-0.0747473	-0.0707389	-0.0726313	-0.0135733	0.00850187	0.0101443	0.0355212	0.0545443	0.0778272	-0.0504897	-0.0573373	-0.0539362	-0.0634151	0.056154	-0.0424531	-0.0550825	-0.05916
AD	-0.0812877	-0.0522883	-0.0469873	-0.0347704	-0.0206814	-0.0739329	-0.076007	-0.0756914	-0.0717946	-0.0717198	-0.070865	-0.0661673	-0.0679919	-0.0640572	-0.0741798	-0.0776106	-0.07131	-0.074708	-0.046444	-0.0415842	-0.0451285	-0.0610337	-0.05916	-0.0697664	-0.0695799	-0.0692112	-0.0665229	-0.0670302	-0.0684593	-0.0679877	-0.0638778	-0.0650754	-0.0605894	-0.0594831	-0.0598447	-0.00272794	0.0221683	0.0240517	0.0515675	0.0693447	0.0947825	-0.0460594	-0.0387753	-0.0456991	-0.0596146	0.0855462	-0.028151	-0.0211539	-0.0625738
PST	0.148276	0.577595	0.159778	0.144173	0.123555	0.123486	0.112301	0.118059	0.126848	0.138996	0.14003	0.22128	0.194472	0.140437	0.133097	0.152184	0.130013	0.138424	0.0496695	0.170252	0.0800538	0.0530736	0.0434752	0.100667	0.096484	0.0810761	0.0930002	0.0923771	0.0770106	0.0673267	0.0809993	0.0891997	0.1421	0.0979664	0.115494	0.10652	0.164474	0.120414	0.168031	0.10585	0.128737	0.0776942	0.0236946	0.0735738	0.0656849	0.134233	0.174234	0.061052	-0.0751139
PSTN	0.272254	0.661907	0.304206	0.299736	0.287885	0.205981	0.18633	0.193872	0.219328	0.224834	0.22346	0.317536	0.280846	0.230259	0.204615	0.246627	0.224399	0.227088	0.121551	0.227325	0.137858	0.107878	0.0935703	0.185372	0.176151	0.154654	0.168405	0.170202	0.153135	0.140781	0.148766	0.159918	0.223163	0.169059	0.193959	0.272316	0.346454	0.302886	0.357837	0.289755	0.317448	0.106563	0.0834775	0.107596	0.107229	0.218488	0.191265	0.105348	-0.0965348
STN	0.0218861	0.422492	-0.000720783	-0.00194654	-0.0160939	-0.0268389	-0.0306662	-0.0281784	-0.0257693	-0.0186013	-0.0169128	0.0557515	0.0281901	-0.0111745	-0.0155617	-0.00278902	-0.0149232	-0.0104424	-0.052905	0.0797539	-0.00691671	-0.0398326	-0.0412328	-0.0333423	-0.0346779	-0.0393461	-0.0329176	-0.0328122	-0.0396842	-0.0431514	-0.0338594	-0.0331831	-0.0116358	-0.0269117	-0.0205203	-0.0216929	0.0326908	-0.00809394	0.0286206	-0.0102755	0.00518665	0.00370731	-0.0723679	-0.0140703	-0.0343897	0.0330733	0.122172	-0.0355942	-0.0552237
ZI	0.173523	0.468685	0.0930737	0.060815	0.0439251	0.0529913	0.0431397	0.0491554	0.0534619	0.0698446	0.0754431	0.159603	0.128072	0.0858909	0.0748555	0.0836718	0.068195	0.0801981	-0.0415965	0.106453	0.0245248	-0.0124446	-0.0199169	0.0243715	0.0212062	0.00645816	0.0200354	0.0190557	0.00179274	-0.00804898	0.0113082	0.0180922	0.0711263	0.029705	0.0454184	0.0267267	0.090957	0.0492537	0.126464	0.0402029	0.0747084	0.00253947	-0.0777359	-0.00143349	-0.0142457	0.128415	0.12168	-0.0280739	-0.0932621
CP	-0.0119302	0.306559	-0.0237412	-0.0173554	-0.0312665	-0.0132878	-0.017804	-0.0152342	-0.00793528	-0.00887154	-0.0154546	0.0252942	0.0129528	-0.0253766	-0.0191123	-0.0126024	-0.0272116	-0.0235883	-0.0268468	0.111893	0.0281275	-0.00462453	-0.00777727	0.00775841	0.00179153	-0.00288051	0.00653816	0.0134416	0.0103036	0.0057034	0.00530467	0.00127482	0.00795549	0.00762992	0.0142641	-0.0379588	0.00563131	-0.0286678	-0.00719228	-0.0294167	-0.0150147	0.0565197	-0.0394159	0.1051	0.0303617	-0.00645463	0.35183	0.049664	-0.0634224
FS	-0.0389651	0.299216	-0.0333219	-0.0261704	-0.0378146	-0.0405114	-0.0433284	-0.0415531	-0.0379395	-0.0359135	-0.0371462	0.00898176	-0.00585022	-0.0376426	-0.0356686	-0.0268506	-0.0357285	-0.034351	-0.0342824	0.114293	0.0266052	-0.0408547	-0.0417544	-0.0342143	-0.0378815	-0.0414888	-0.0355182	-0.0330789	-0.0377444	-0.040363	-0.0360869	-0.0373796	-0.0241714	-0.0316999	-0.0249077	-0.0420866	0.00300694	-0.031954	-0.0123491	-0.0316571	-0.0190656	0.0296377	-0.0599289	0.0111597	-0.0283459	-0.00739568	0.270279	0.147619	-0.0694256
GPe	-0.000482369	0.356375	-0.0326276	-0.0346986	-0.0434951	-0.0573293	-0.0654505	-0.0610938	-0.05224	-0.0448764	-0.0459862	0.0232837	0.00260118	-0.0456831	-0.0507803	-0.0430882	-0.056022	-0.0499755	-0.0638146	0.157808	0.0252884	-0.0636828	-0.0663074	-0.0535879	-0.0570256	-0.0651006	-0.0519069	-0.0507851	-0.0634731	-0.069469	-0.0526272	-0.0531695	-0.0226783	-0.0406296	-0.0288673	-0.047632	0.0171022	-0.0219213	0.0229236	-0.0150327	0.00919008	-0.0273206	-0.109624	-0.0298408	-0.0693277	0.120187	0.232663	0.0733852	-0.0771633
GPi	-0.0271729	0.285809	-0.0482197	-0.0507352	-0.0586495	-0.0707209	-0.080269	-0.0746526	-0.0636247	-0.0564982	-0.0593093	-0.000765146	-0.0135918	-0.0609442	-0.0625922	-0.0546576	-0.067718	-0.0614788	-0.0548012	0.198546	0.0710929	-0.0768986	-0.0805813	-0.0603312	-0.0668357	-0.0775658	-0.0602335	-0.0575836	-0.0733274	-0.0804269	-0.0617544	-0.0627082	-0.0270583	-0.0461608	-0.0317257	-0.0652645	0.000746225	-0.0379686	0.00387632	-0.0317852	-0.00511829	-0.0357015	-0.103226	-0.0362671	-0.0885001	0.126472	0.248841	0.294038	-0.0923958
MOs	0.00442943	0.0265788	-0.125244	-0.125376	-0.111039	-0.184316	-0.188489	-0.186525	-0.180511	-0.174927	-0.167833	-0.11537	-0.138338	-0.145389	-0.165346	-0.16626	-0.160129	-0.158667	-0.201374	-0.0668949	-0.111312	-0.170666	-0.166717	-0.185556	-0.187447	-0.188889	-0.181267	-0.180466	-0.185482	-0.185922	-0.175866	-0.178909	-0.161141	-0.167044	-0.165196	-0.0920367	-0.0491874	-0.0574724	-0.00438556	-0.0220296	-0.00333594	-0.126752	-0.237968	-0.143872	-0.176574	0.173335	-0.0350036	-0.166122	-0.121216
VPL	-0.051509	-0.0382685	-0.115603	-0.108264	-0.10317	-0.123114	-0.121598	-0.122813	-0.123334	-0.122834	-0.118351	-0.102327	-0.106685	-0.111238	-0.114592	-0.116189	-0.112246	-0.113429	-0.110567	-0.0540761	-0.0857009	-0.0993843	-0.0940812	-0.120894	-0.120241	-0.115733	-0.117251	-0.116679	-0.113026	-0.11031	-0.111716	-0.115591	-0.116023	-0.114276	-0.114886	-0.0931906	-0.0903634	-0.0903081	-0.0864118	-0.0804178	-0.0849818	-0.0802741	-0.122051	-0.0829779	-0.0932167	-0.0532599	-0.0406971	-0.118768	-0.0707467
VAL	-0.00208835	-0.0119442	-0.0926155	-0.0879721	-0.0765047	-0.121719	-0.124098	-0.123945	-0.119422	-0.11743	-0.112574	-0.0842433	-0.0952372	-0.101437	-0.114623	-0.117872	-0.112762	-0.113541	-0.1193	-0.0485086	-0.087903	-0.106059	-0.102052	-0.122755	-0.121985	-0.120414	-0.118397	-0.119089	-0.119641	-0.118566	-0.113953	-0.116357	-0.106251	-0.111087	-0.108911	-0.0607203	-0.0405386	-0.0399997	-0.00762121	-0.0115386	0.000131436	-0.0887195	-0.137539	-0.0906307	-0.105906	0.0883291	-0.045848	-0.0887283	-0.0734983
RT	-0.0097566	0.0102181	-0.0903021	-0.0881745	-0.0827373	-0.103006	-0.104913	-0.104899	-0.101345	-0.0994458	-0.0948846	-0.0696853	-0.0772992	-0.0891707	-0.096367	-0.0992257	-0.0974654	-0.0966521	-0.0969947	-0.0233848	-0.0705153	-0.0901266	-0.0865529	-0.104359	-0.103857	-0.102302	-0.101075	-0.101425	-0.101284	-0.100245	-0.0973989	-0.0996404	-0.0900852	-0.0959229	-0.0930149	-0.0737469	-0.062084	-0.0639768	-0.0453761	-0.0507656	-0.0474151	-0.0742243	-0.113957	-0.0751798	-0.08787	0.0240882	-0.0283327	-0.0767286	-0.0635207
MOp	-0.0358078	0.0242153	-0.157132	-0.150058	-0.147666	-0.172071	-0.170763	-0.172037	-0.168366	-0.171615	-0.165716	-0.130563	-0.145668	-0.153531	-0.158717	-0.15764	-0.154294	-0.154283	-0.144824	-0.0198133	-0.0573315	-0.142061	-0.135398	-0.163178	-0.166738	-0.162011	-0.163296	-0.159437	-0.153547	-0.149308	-0.156967	-0.163104	-0.166899	-0.161199	-0.162012	-0.138455	-0.118147	-0.130702	-0.11258	-0.121191	-0.121328	-0.10469	-0.198717	-0.115519	-0.134653	-0.0867854	-0.0354327	-0.190124	-0.0760187
PF	0.0174236	0.027428	-0.0535947	-0.0568565	-0.0538932	-0.0675447	-0.0693959	-0.0680994	-0.0668432	-0.0616027	-0.0599824	-0.035557	-0.0400321	-0.0559273	-0.0598079	-0.0593901	-0.0619326	-0.0590825	-0.0752855	-0.0122798	-0.052667	-0.0620115	-0.0609477	-0.0688765	-0.0683514	-0.0693788	-0.0649546	-0.0657933	-0.0693411	-0.0702912	-0.0627215	-0.0633221	-0.0486422	-0.0574396	-0.0542493	-0.0515037	-0.0416649	-0.0445255	-0.0280851	-0.0413016	-0.038569	-0.0599201	-0.0867339	-0.0612639	-0.0703193	-0.00715319	-0.0296139	-0.0561831	-0.0439062
GU	0.0117241	-0.00725785	-0.0665215	-0.0597736	-0.0580331	-0.0872259	-0.0889635	-0.0888621	-0.0832509	-0.0850567	-0.0814826	-0.0623811	-0.0696975	-0.0739244	-0.0794426	-0.0705732	-0.0702106	-0.0714226	-0.0761461	-0.00708286	-0.026009	-0.0766398	-0.0736623	-0.0835372	-0.0863315	-0.0854206	-0.0848794	-0.0828481	-0.0811759	-0.0796517	-0.0826821	-0.0854944	-0.0820238	-0.0835917	-0.0815872	-0.0554688	-0.0438815	-0.0507448	-0.0416693	-0.0506276	-0.0521228	-0.0697461	-0.104725	-0.0694139	-0.0822638	0.00826028	-0.0104583	-0.0584266	-0.070977
VISC	0.00841152	-0.0325278	-0.0971812	-0.0971988	-0.097485	-0.107368	-0.113264	-0.112624	-0.0925455	-0.104981	-0.0990801	-0.0815278	-0.0879552	-0.093777	-0.0978483	-0.0918986	-0.0916939	-0.0901801	-0.0293055	0.13542	0.120042	-0.105545	-0.102924	-0.0937333	-0.106855	-0.109105	-0.107494	-0.0992842	-0.0943473	-0.0907021	-0.108982	-0.113185	-0.1054	-0.109824	-0.102679	-0.0973535	-0.0854713	-0.0930345	-0.0839416	-0.0940897	-0.0941927	-0.0922405	-0.132664	-0.0904774	-0.111141	0.00101339	0.00612987	-0.0406257	-0.102289
AIp	0.0141564	-0.0157825	-0.0830987	-0.0807046	-0.0810178	-0.0979563	-0.103921	-0.102917	-0.0848237	-0.0946885	-0.0900252	-0.0706846	-0.0774487	-0.0850881	-0.0897076	-0.0810801	-0.0821774	-0.0813004	-0.0352709	0.112811	0.0933791	-0.0955748	-0.0934844	-0.0857059	-0.0967811	-0.0993045	-0.0967203	-0.08997	-0.0871133	-0.0846057	-0.0978221	-0.101454	-0.0926025	-0.0974636	-0.0906725	-0.081312	-0.0666876	-0.0756253	-0.0651823	-0.0770056	-0.0761056	-0.0855074	-0.120414	-0.0828651	-0.104061	0.0274133	0.0126146	-0.0246071	-0.10066
SPA	0.0830255	0.079733	-0.0390514	-0.0525614	-0.0491963	-0.0557253	-0.0669244	-0.0623766	-0.0494889	-0.040518	-0.0380059	0.00508276	-0.00437341	-0.041795	-0.0512656	-0.0547144	-0.0652953	-0.0560095	-0.0828054	-0.00754303	-0.0477878	-0.0700762	-0.0722443	-0.063294	-0.0633285	-0.0713029	-0.0592486	-0.0623087	-0.0745351	-0.0793026	-0.0602842	-0.0575926	-0.0188402	-0.0439716	-0.0342173	-0.0485956	-0.0247938	-0.0321747	0.00818077	-0.0252445	-0.0124934	-0.0694658	-0.0996066	-0.0733588	-0.0931644	0.169114	-0.0266889	0.0273365	-0.0512933
VM	0.161155	0.017475	-0.0549326	-0.0612367	-0.0565612	-0.0840689	-0.0885831	-0.0874468	-0.0797391	-0.0778296	-0.0732688	-0.0343012	-0.0551583	-0.0617468	-0.0772076	-0.0760228	-0.0760919	-0.0739114	-0.100361	-0.035501	-0.064775	-0.0813953	-0.0794108	-0.0886132	-0.0884946	-0.0896293	-0.0861581	-0.0869646	-0.0900928	-0.0907881	-0.0841271	-0.0851266	-0.0717614	-0.0798694	-0.0762051	-0.0520726	-0.0276862	-0.0344098	0.0219516	-0.0241413	-0.00932162	-0.0718978	-0.117627	-0.074088	-0.08649	0.136754	-0.0327616	-0.0651146	-0.0547222
VPMpc	0.137942	0.0102933	-0.065129	-0.071353	-0.0673631	-0.0896934	-0.0936357	-0.0930409	-0.0861391	-0.0841558	-0.0779536	-0.0409966	-0.0595804	-0.0674298	-0.0812534	-0.0805709	-0.0802947	-0.0778083	-0.107298	-0.0453369	-0.0746073	-0.0867093	-0.0837344	-0.0969721	-0.096388	-0.0962802	-0.0947029	-0.0958349	-0.0970078	-0.0966196	-0.0923278	-0.0934336	-0.0803391	-0.0897209	-0.0860882	-0.0639241	-0.0432416	-0.050896	-0.00370715	-0.045005	-0.034992	-0.0746908	-0.123653	-0.0797034	-0.0907273	0.119128	-0.0448915	-0.0677196	-0.055431
FRP	-0.0190024	-0.005146	-0.0868558	-0.0832575	-0.0783735	-0.103098	-0.106328	-0.104857	-0.100443	-0.0974667	-0.0964567	-0.0737671	-0.0809627	-0.0928978	-0.0981329	-0.0984285	-0.099792	-0.098051	-0.109173	-0.028945	-0.0610266	-0.0885853	-0.0869329	-0.0970378	-0.097933	-0.0991864	-0.0932471	-0.0926767	-0.0969135	-0.0981983	-0.089957	-0.0922203	-0.0834988	-0.0845787	-0.0830707	-0.0719701	-0.0509695	-0.0581047	-0.0383729	-0.0461547	-0.0396751	-0.066214	-0.123149	-0.0688471	-0.0926488	0.124226	0.0227125	-0.0343663	-0.0748583
AId	-0.0134844	0.0188524	-0.112069	-0.110807	-0.1069	-0.132566	-0.1378	-0.13559	-0.127857	-0.124399	-0.122158	-0.0885938	-0.0978478	-0.1178	-0.124435	-0.123549	-0.126572	-0.123167	-0.136647	-0.00807782	-0.0560861	-0.117865	-0.115876	-0.125439	-0.128021	-0.13052	-0.122452	-0.121084	-0.12673	-0.128374	-0.119042	-0.122072	-0.106613	-0.112269	-0.107352	-0.102762	-0.0708118	-0.0841038	-0.055409	-0.0735592	-0.0631318	-0.0944761	-0.163629	-0.0948716	-0.128416	0.109603	0.0481783	0.0241532	-0.090051
AIv	-0.0145628	0.0158317	-0.099691	-0.0997274	-0.0968585	-0.116662	-0.121902	-0.119775	-0.112118	-0.109024	-0.106672	-0.0772595	-0.0846093	-0.103502	-0.109154	-0.10844	-0.111514	-0.108044	-0.120717	2.86e-05	-0.0446654	-0.105636	-0.104027	-0.110854	-0.113548	-0.116245	-0.108765	-0.107407	-0.112721	-0.114372	-0.106133	-0.108745	-0.0932839	-0.0998433	-0.0944925	-0.094412	-0.0655328	-0.0778337	-0.0527714	-0.0698582	-0.0603051	-0.0861939	-0.146079	-0.084645	-0.116257	0.104744	0.050765	0.0430658	-0.0867371
[truncated: 246 more columns]
