# Supplementary material for: The Connectome and Chemo-Connectome Databases for Mice Brain Connection Analysis
Source: Front Neuroanat. 2022 Jun 9;16:886925. doi: 10.3389/fnana.2022.886925 (PMC9218099; doi:10.3389/fnana.2022.886925)
Supplement: Supplementary file 5 [file Table_3.XLSX]

## Sheet: mesoscale connectivity
	FRP	MOp	MOs	SSp	SSs	GU	VISC	AUDd	AUDp	AUDpo	AUDv	VISal	VISam	VISl	VISp	VISpl	VISpm	VISli	VISpor	ACAd	ACAv	PL	ILA	ORBl	ORBm	ORBvl	AId	AIp	AIv	RSPagl	RSPd	RSPv	VISa	VISrl	TEa	PERI	ECT	MOB	AOB	AON	TT	DP	PIR	NLOT	COA	PAA	TR	CA1	CA2
FRP	0.00382422	0.000395466	0.00109919	6.34e-05	0.000107709	0.000188276	0.000252839	1.1e-05	4.8e-06	9.81e-06	5.98e-06	1.38e-05	3.94e-05	8.36e-06	7.68e-06	5.48e-06	2.5e-05	1.68e-05	8.87e-06	0.00013578	6.6e-05	0.000391071	0.000166043	0.00109794	0.000272371	0.00049468	0.00106896	9.94e-05	0.000303622	3.26e-05	1.46e-05	2.99e-06	2.07e-05	1.72e-05	3.19e-05	0.000100804	7.59e-05	8.72e-06	0.000132573	1.97e-05	2.77e-05	0.000114715	1.26e-05	1.6e-05	6.28e-06	5.44e-06	2.23e-06	1.03e-06	2.27e-06
MOp	0.000256879	0.000949471	0.000547313	0.000404762	0.0003389	0.000244804	0.000269759	6.83e-05	7.92e-06	1.09e-05	3.12e-05	1.68e-05	2.12e-05	6.73e-06	4.59e-06	3.13e-06	7.14e-06	7.95e-06	6.47e-06	6.41e-05	6.32e-05	3.22e-05	7.84e-06	7.07e-05	1.19e-05	2.45e-05	0.000266047	7.66e-05	4.33e-05	2.87e-05	1.31e-05	8.27e-06	5.86e-05	2.83e-05	2.27e-05	2.96e-05	3.64e-05	3.85e-07	2.47e-06	2.24e-06	6.02e-06	1.01e-05	2.35e-06	4.08e-06	1.77e-06	2.7e-06	1.11e-06	2.57e-07	4.62e-08
MOs	0.000970672	0.000539763	0.000865116	0.000196445	0.000176738	0.000103793	0.000151464	8.17e-05	1.62e-05	3.98e-05	2.58e-05	0.000135529	0.000260889	6.41e-05	4.6e-05	3.65e-05	8.43e-05	6.54e-05	5.47e-05	0.000798959	0.000336691	0.00027215	6.57e-05	0.000390079	0.000134543	0.000272759	0.000329655	3.07e-05	8.51e-05	0.000127876	0.000154922	0.000100494	0.000213426	0.000248419	5.01e-05	4.44e-05	4.74e-05	1.94e-06	3.31e-05	9.7e-06	2.59e-05	6.79e-05	8.22e-06	3.15e-06	1.62e-06	1.46e-06	8.28e-07	6.19e-07	6.48e-07
SSp	0.000148243	0.00049396	0.000364058	0.000684054	0.000491506	0.000176968	0.000273294	0.000281685	7.02e-05	0.000103822	0.00010573	0.000186024	0.000121819	4.89e-05	2.65e-05	9.12e-06	5.17e-05	6.53e-05	3.22e-05	5.85e-05	1.28e-05	1.97e-05	5.31e-06	6.17e-05	1e-05	4.66e-05	7.85e-05	4.43e-05	1.05e-05	6.49e-05	3.48e-05	1.62e-05	0.000348383	0.000236295	9.35e-05	5.64e-05	6.06e-05	4.52e-07	2.29e-06	1.81e-06	5.42e-06	1.24e-05	2.13e-06	8.86e-07	6.4e-07	1.29e-06	1.06e-06	1.41e-06	8.02e-07
SSs	0.000133499	0.000343759	0.000228545	0.000446468	0.00122851	0.000644753	0.000732551	0.000874261	0.000681814	0.000492174	0.000386903	0.000247306	0.00012804	6.11e-05	2.62e-05	2.25e-05	6.69e-05	0.000118083	5.24e-05	3.12e-05	1.06e-05	3.95e-05	2.84e-05	0.000104283	2.25e-05	4.14e-05	0.000194796	0.000243734	6.16e-05	4.03e-05	1.33e-05	5.94e-06	0.00017447	0.000148545	0.000207553	0.000162543	0.000211677	1.36e-06	2.19e-06	1.1e-05	1.95e-05	5.26e-05	1.83e-05	1.46e-05	1.02e-05	1.35e-05	2.83e-05	1.98e-06	8.87e-06
GU	0.000144489	0.000245357	0.000148422	0.00011224	0.000541016	0.00211465	0.000871912	1.26e-05	1.06e-05	1.45e-05	2.27e-05	2.02e-05	2.9e-05	3.07e-05	2.71e-05	4.24e-05	3.07e-05	2.53e-05	4.01e-05	5.16e-05	4.23e-05	0.000101081	7.53e-05	7.98e-05	6.27e-05	4.87e-05	0.000760058	0.00046534	0.000245949	4.69e-05	3.78e-05	2.38e-05	2.08e-05	1.55e-05	4.85e-05	0.000139888	0.000183975	5.29e-06	2.63e-06	2.36e-05	4.39e-05	4.68e-05	5.03e-05	4.69e-05	3.18e-05	3.41e-05	5.67e-05	3.19e-06	2.35e-07
VISC	0.000205828	0.000204573	0.000173759	0.000148654	0.000524166	0.000910546	0.00148333	6.46e-05	4.31e-05	1.77e-05	0.000113094	1.94e-05	1.8e-05	1.57e-05	1.45e-05	2.36e-05	1.92e-05	1.82e-05	3.77e-05	3.7e-05	2.12e-05	9.21e-05	9.39e-05	0.000134817	5.22e-05	5.06e-05	0.000555673	0.00107928	0.000214104	2.05e-05	1.78e-05	1.11e-05	1.55e-05	1.78e-05	0.000331485	0.000385495	0.000833178	1.29e-06	3.47e-06	3.82e-05	5.68e-05	0.00012781	8.6e-05	7.93e-05	5.35e-05	8.08e-05	0.000189585	2.89e-06	8.26e-07
AUDd	2.81e-06	3.03e-05	4.86e-05	0.000149591	0.000343216	1.03e-05	5.49e-05	0.00435451	0.00418703	0.00390047	0.00162715	0.00176061	0.000956027	0.000451149	0.000187795	0.000149213	0.000540262	0.000958453	0.000299973	5.96e-05	1.19e-05	9.61e-06	5.54e-06	2.49e-05	1.32e-05	7.55e-05	5.55e-06	7.18e-06	1.02e-05	0.000260168	5.58e-05	5.88e-06	0.00100896	0.000714665	0.000788318	8.28e-05	9.42e-05	3.87e-07	1.36e-06	9.12e-07	3.15e-06	1.5e-05	1.18e-06	1.5e-06	1.24e-06	1.48e-06	2.04e-06	7.89e-07	4.61e-07
AUDp	1.21e-06	1.5e-05	2.55e-05	5.89e-05	0.000165581	1.06e-05	4.28e-05	0.00300655	0.00520901	0.0041624	0.00230248	0.000924882	0.00056355	0.000387687	0.00020704	0.000196861	0.000422689	0.000780328	0.000372753	4.27e-05	1.7e-05	1.19e-05	1.41e-05	1.99e-05	2.15e-05	6.37e-05	7.25e-06	1.45e-05	1.75e-05	0.000211933	5.84e-05	4.17e-06	0.000503999	0.000414155	0.0010773	5.56e-05	0.000162468	6e-07	7.51e-07	4.71e-06	4.27e-06	1.55e-05	2.64e-06	3.2e-06	2.11e-06	2.15e-06	2.19e-06	2.19e-06	1.06e-06
AUDpo	2.17e-06	2.14e-05	4.98e-05	8.06e-05	0.000149998	7.04e-06	2.01e-05	0.00301425	0.00410862	0.00701319	0.00150272	0.00225253	0.00133501	0.000934171	0.000440617	0.00050881	0.000945	0.00180041	0.000914277	0.000124106	4.05e-05	2.13e-05	1e-05	4.26e-05	2.98e-05	0.000185152	7.25e-06	9.61e-06	1.68e-05	0.000456476	0.000139635	1.41e-05	0.00101316	0.000721814	0.00142778	7.35e-05	0.000158512	5.73e-07	2.27e-06	1.93e-06	4.3e-06	2.69e-05	1.6e-06	1.76e-06	9.94e-07	9.88e-07	1.32e-06	2.58e-06	1.64e-06
AUDv	1.67e-05	2.69e-05	3.07e-05	5.69e-05	0.000180065	4.06e-05	0.000159175	0.00191665	0.0041321	0.00242114	0.00232368	0.000566062	0.000286417	0.000307271	0.000180412	0.00014761	0.000257869	0.000576368	0.00040899	3.36e-05	2.13e-05	3.91e-05	7.68e-05	4.64e-05	6.47e-05	5.83e-05	3.36e-05	9.03e-05	7.8e-05	0.00014613	6.61e-05	6.72e-06	0.000253733	0.000260006	0.0011272	0.000228344	0.000594945	9.1e-07	1.83e-06	2.71e-05	3.73e-05	7.04e-05	2.76e-05	2.69e-05	1.75e-05	3.05e-05	3.01e-05	2.12e-05	1.69e-05
VISal	2.42e-06	2.93e-05	8.34e-05	0.00013338	0.000212858	5.52e-06	2.28e-05	0.00283353	0.00197543	0.00413445	0.000751838	0.00474812	0.00210291	0.00328703	0.00133842	0.000826447	0.00145366	0.00277304	0.00136929	0.000283875	8.19e-05	1.94e-05	1.01e-05	5.85e-05	3.32e-05	0.000248642	6.39e-06	7.92e-06	1.36e-05	0.000496492	0.000355373	8.14e-05	0.00133003	0.00150921	0.000850838	7.24e-05	8.86e-05	8.93e-07	4.15e-06	8.26e-07	6.3e-06	2.56e-05	2.79e-06	3.11e-06	1.69e-06	1.83e-06	2.84e-06	1.61e-06	1.77e-06
VISam	3.62e-06	5.93e-05	0.000194114	0.000153073	6.47e-05	3.56e-06	6.94e-06	0.000657445	0.000218286	0.000846724	9.36e-05	0.00204391	0.00673651	0.00130979	0.00112198	0.000604989	0.00436454	0.00133941	0.000520199	0.000987204	0.000522347	0.000164584	9.4e-05	0.000130451	0.000222766	0.000915746	4.87e-06	3.1e-06	1.54e-05	0.00244064	0.00159892	0.000807951	0.00355067	0.00121707	0.000283533	1.06e-05	2.64e-05	5.67e-07	1.17e-05	3.7e-06	1.64e-05	8.64e-05	1.31e-06	4.87e-07	8.37e-07	5.86e-07	7.98e-07	1.55e-06	2.34e-06
VISl	2.53e-06	8.88e-06	3.81e-05	3.45e-05	3.02e-05	5.83e-06	1.01e-05	0.000387488	0.000319538	0.000850882	0.000188523	0.00210699	0.00117743	0.00351758	0.00162769	0.00173368	0.00118557	0.00309697	0.00224916	0.000176909	7.99e-05	1.99e-05	9.63e-06	2.94e-05	3.48e-05	0.00015179	5.34e-06	1.34e-05	1.4e-05	0.000585381	0.000410014	8.93e-05	0.000418436	0.000845311	0.000486306	9.01e-05	0.000162652	6.89e-07	1.3e-06	1.09e-06	6.73e-06	2.23e-05	2.08e-06	9.8e-07	1.05e-06	2.32e-06	1.51e-06	7.78e-06	7.91e-06
VISp	2.99e-07	2.6e-06	1.21e-05	1.29e-05	4.35e-06	1.89e-06	1.58e-06	3.47e-05	2.15e-05	9.24e-05	1.1e-05	0.000693496	0.000456843	0.00106492	0.00117793	0.000694372	0.000629016	0.000746927	0.000456775	7.16e-05	3.99e-05	5.24e-06	3.25e-06	5e-06	8.21e-06	4.65e-05	1.24e-06	2.21e-06	2.25e-06	0.000339832	0.00023547	6.53e-05	0.000141611	0.000588918	6.03e-05	1.12e-05	1.73e-05	5.21e-07	4.71e-07	2.37e-07	3.12e-06	5.1e-06	1.25e-06	5.68e-07	9.72e-07	1.15e-06	9.03e-07	2.86e-06	2.95e-06
VISpl	1.92e-06	3.68e-06	1.62e-05	1.75e-05	1.95e-05	7.23e-06	1.22e-05	0.000157592	0.000147803	0.000392824	0.000115915	0.000943606	0.00078289	0.00259612	0.00120483	0.00275568	0.000849793	0.00234249	0.00201248	7.21e-05	4.46e-05	1.52e-05	7.79e-06	1.6e-05	2.55e-05	9.73e-05	4.92e-06	1.16e-05	1.35e-05	0.000584708	0.000316046	4.51e-05	0.000215252	0.000358099	0.000352532	0.000109043	0.000171366	9.4e-07	3.37e-07	1.12e-06	1.32e-05	2.25e-05	2.72e-06	3.96e-07	2.59e-06	5.37e-06	3.2e-06	8.51e-06	6.76e-06
VISpm	1.58e-06	2.58e-05	8.98e-05	5.73e-05	1.78e-05	3.16e-06	2.27e-06	0.000183082	6.33e-05	0.000290788	3.34e-05	0.00130938	0.00351989	0.00115561	0.00137647	0.000804877	0.00429765	0.0010604	0.000433239	0.000499668	0.00039649	7.65e-05	5.43e-05	4.64e-05	0.000115056	0.000532643	3.03e-06	2.26e-06	6.34e-06	0.00200929	0.00144073	0.000874667	0.00133183	0.000855586	0.000151321	7.77e-06	2.68e-05	1.11e-06	6.5e-06	1.85e-06	9.24e-06	3.8e-05	1.36e-06	1.22e-06	1.57e-06	1.24e-06	1.76e-06	3.65e-06	3.86e-06
VISli	5.44e-06	1.44e-05	4.6e-05	5.16e-05	6.27e-05	1.2e-05	2.1e-05	0.000955342	0.00106732	0.00227348	0.000589838	0.00236729	0.00154904	0.0037679	0.00184027	0.00229019	0.00161299	0.00486686	0.00390251	0.000173487	8.57e-05	3.75e-05	1.74e-05	5.34e-05	6.17e-05	0.00023091	1.09e-05	2.71e-05	2.98e-05	0.000975433	0.000523864	7.23e-05	0.000735367	0.000784025	0.0011795	0.000163869	0.00034889	8.48e-07	1.85e-06	2.64e-06	9.41e-06	3.46e-05	3.09e-06	8.89e-07	8.11e-07	2.85e-06	1.73e-06	1.53e-05	1.45e-05
VISpor	2.95e-06	6.4e-06	2.12e-05	2.49e-05	2.84e-05	1.39e-05	1.93e-05	0.000337915	0.000492565	0.00108402	0.000523259	0.00146412	0.000990495	0.00287554	0.00156806	0.0021583	0.00128534	0.00497397	0.00502281	8.68e-05	5.42e-05	2.37e-05	1.78e-05	3.86e-05	5.1e-05	0.000154002	1.18e-05	2.58e-05	2.84e-05	0.000788807	0.000435714	4.35e-05	0.000406051	0.000482954	0.00142976	0.000137038	0.000408409	7.92e-07	1.27e-06	4.08e-06	9.59e-06	2.27e-05	3.64e-06	1.02e-06	1.06e-06	4.96e-06	2.18e-06	2.18e-05	1.54e-05
ACAd	0.000180801	0.000152694	0.000585857	9.85e-05	6.24e-05	2.45e-05	2.5e-05	9.64e-05	2.02e-05	7.44e-05	2.79e-05	0.000266861	0.00105702	0.000160176	0.000129486	0.000107162	0.000367087	0.000155259	0.000129414	0.00276911	0.00185963	0.000771215	0.000243072	0.000290338	0.000622596	0.000649646	4.76e-05	8.58e-06	8.96e-05	0.000589964	0.000683772	0.000382564	0.000433192	0.00044023	7.5e-05	4.1e-05	4.77e-05	7.98e-07	3.38e-05	1.64e-05	5.11e-05	0.00015132	8.17e-06	1.74e-06	8.08e-07	6.43e-07	3.33e-07	5.27e-07	1.08e-07
ACAv	5.2e-05	3.48e-05	0.000283796	2.6e-05	1.12e-05	1.43e-05	1.02e-05	3.1e-05	8.53e-06	4.94e-05	1.03e-05	0.000166088	0.0011984	0.000125265	9.76e-05	8.09e-05	0.000447036	0.000104697	9.37e-05	0.00300973	0.00273565	0.000931816	0.000801166	0.000127014	0.000894505	0.000676112	1.97e-05	9.51e-06	6.16e-05	0.000738297	0.000771484	0.000388152	0.000311657	0.000241738	4.34e-05	2.45e-05	3.22e-05	1.22e-06	2.52e-05	3.45e-05	0.000124177	0.000568394	3.76e-06	3.18e-05	8.04e-06	1.79e-06	1.08e-06	1.94e-06	2.64e-06
PL	0.000572322	0.000118861	0.000376498	4.22e-05	3.35e-05	5.1e-05	3.45e-05	3.74e-05	1.02e-05	2.77e-05	1.63e-05	4.74e-05	0.000204837	2.67e-05	2.38e-05	1.92e-05	9.6e-05	4.36e-05	2.9e-05	0.000807448	0.000570092	0.00155624	0.00171357	0.00039294	0.00133859	0.000803978	0.000223427	5.98e-05	0.000392806	0.000172658	7.13e-05	2.35e-05	0.000107643	5.86e-05	5.11e-05	2.54e-05	5.82e-05	2.16e-06	2.74e-05	9.11e-05	0.000172373	0.000671127	1.42e-05	4.97e-05	1.28e-05	4.32e-06	1.17e-06	2.06e-06	2.43e-06
ILA	0.000171405	2.48e-05	0.000138205	2.21e-05	2.05e-05	3.01e-05	1.73e-05	5.83e-05	2.14e-05	6.9e-05	2.34e-05	0.000113611	0.000468487	8.3e-05	7.15e-05	5.64e-05	0.00025588	0.000132617	7.02e-05	0.000757036	0.00135349	0.00159852	0.00344206	0.000448652	0.00119672	0.00150933	8.88e-05	5.35e-05	0.000279445	0.000344463	0.000108252	4.38e-05	0.000178705	9.85e-05	8.14e-05	1.61e-05	6.92e-05	4.5e-06	3.82e-05	0.000181615	0.00050873	0.00244831	1.92e-05	0.000173958	4.27e-05	9.06e-06	4.77e-06	9.38e-06	1.38e-05
ORBl	0.00162534	0.000132833	0.000469832	5.67e-05	5.61e-05	0.000120342	0.000122314	6.78e-05	2.58e-05	8.07e-05	2.41e-05	0.000133023	0.000323248	9.23e-05	7.93e-05	5.88e-05	0.000258951	0.000176969	6.45e-05	0.000295966	0.000101571	0.000398678	0.000135558	0.00191744	0.000364912	0.00210225	0.000683511	0.000124574	0.00069439	0.000185438	6.98e-05	9.65e-06	0.000151683	0.000115778	9.94e-05	0.000108867	0.000101208	6.54e-06	0.000178472	8.55e-05	7.89e-05	0.00018677	5.28e-05	7.51e-05	1.6e-05	1.45e-05	9.07e-07	3.21e-07	3.52e-07
ORBm	0.000307873	3.25e-05	0.000148417	2.71e-05	2.3e-05	4.91e-05	3.02e-05	7.84e-05	3.16e-05	9.96e-05	3.36e-05	0.000159563	0.000532025	0.000113765	9.8e-05	7.93e-05	0.000386342	0.00021502	8.59e-05	0.000617009	0.000541313	0.00150289	0.00152946	0.000642023	0.00216478	0.00223401	0.000221454	9.88e-05	0.000831738	0.00041261	0.00016338	2.26e-05	0.000196449	0.000119351	0.000119997	5.54e-05	9.7e-05	3.41e-06	3.81e-05	0.000122046	0.000205897	0.000631248	2.96e-05	5.54e-05	1.25e-05	5.17e-06	1.25e-06	1.67e-06	1.67e-06
ORBvl	0.00109151	9.86e-05	0.000380281	5.95e-05	5.31e-05	7.23e-05	6.66e-05	0.000134612	5.36e-05	0.0001717	4.87e-05	0.000279281	0.000737723	0.000200356	0.000171878	0.000131128	0.000591465	0.00038188	0.000136711	0.000545899	0.000294233	0.000845663	0.000573775	0.00147714	0.00102012	0.00337967	0.000329966	8.19e-05	0.000557426	0.000459916	0.000175546	2.2e-05	0.000309141	0.00021139	0.000169806	6.11e-05	8.42e-05	5.82e-06	0.000121083	0.000117079	0.000123635	0.000324349	4.24e-05	3.27e-05	7.28e-06	4.14e-06	1.15e-06	6.98e-07	5.7e-07
AId	0.00061729	0.000264527	0.000277388	5.04e-05	0.000127183	0.000881729	0.000440304	3.81e-06	1.38e-06	2.73e-06	4.61e-06	4.61e-06	6.85e-06	3.38e-06	2.73e-06	2.43e-06	4.88e-06	4.19e-06	4.77e-06	5.87e-05	1.24e-05	0.000185149	4.8e-05	0.000578678	0.000127701	0.000284235	0.00138195	0.00037401	0.00059788	6.61e-06	3.89e-06	1.61e-06	5.79e-06	4.72e-06	3.45e-05	0.000135226	0.000150511	2.59e-06	4.68e-05	2.67e-05	3.91e-05	4.98e-05	2.69e-05	6.67e-05	2.02e-05	2.55e-05	8.19e-06	2.74e-07	2.59e-08
AIp	0.000161761	0.000173748	0.000139404	0.000104752	0.000489436	0.00128823	0.00136571	4.09e-05	2.89e-05	1.92e-05	7.57e-05	2.73e-05	3.59e-05	3.23e-05	2.98e-05	5.07e-05	3.81e-05	3.23e-05	5.37e-05	5.66e-05	4.82e-05	0.000107252	0.000133589	0.000115893	7.95e-05	6.67e-05	0.000588211	0.00106127	0.000239909	4.71e-05	4.15e-05	2.63e-05	2.58e-05	2.29e-05	0.000195214	0.000331125	0.000551947	2.85e-06	4.03e-06	4.48e-05	6.93e-05	0.000149377	0.00010507	8.44e-05	6.19e-05	9.66e-05	0.000211563	4.19e-06	5.93e-07
AIv	0.000484561	0.000238562	0.00022247	3.74e-05	0.000107786	0.000990255	0.000506144	2.72e-06	9.56e-07	1.38e-06	4.92e-06	2.61e-06	2.23e-06	2e-06	1.52e-06	1.77e-06	1.55e-06	1.7e-06	4.06e-06	5.29e-05	1.09e-05	0.000202083	5.52e-05	0.000479791	0.000138938	0.000241151	0.00163157	0.00046196	0.000689081	4.17e-06	3.05e-06	1.46e-06	2.75e-06	1.36e-06	3.85e-05	0.00015369	0.000179839	1.99e-06	3.09e-05	2.85e-05	4.41e-05	4.71e-05	2.9e-05	7.85e-05	2.43e-05	3.18e-05	9.82e-06	2.74e-07	1.13e-08
RSPagl	2.6e-06	5.19e-05	8.08e-05	0.000113714	3.52e-05	3.09e-06	3.58e-06	0.000265312	6.7e-05	0.000283654	6.86e-05	0.000743923	0.00244567	0.000734416	0.000752215	0.000547707	0.0021798	0.000634578	0.000295497	0.000423831	0.000342363	6.77e-05	3.89e-05	4.47e-05	9.23e-05	0.000371843	3.08e-06	2.71e-06	6.63e-06	0.00180861	0.00125339	0.000782535	0.00111608	0.000366724	0.000134842	7.26e-06	2.08e-05	6.47e-07	3.32e-06	2.12e-06	8.59e-06	3.27e-05	1.15e-06	1e-06	1.19e-06	8.43e-07	1.65e-06	6.87e-06	3.72e-06
RSPd	1.22e-06	3.18e-05	0.000142945	7.03e-05	1.69e-05	1.86e-06	1.8e-06	0.000114094	2.61e-05	0.000128673	2.18e-05	0.000463341	0.00171005	0.000509223	0.00062656	0.000465252	0.00154348	0.000373723	0.000206611	0.000554208	0.000522515	3.69e-05	2.66e-05	2.32e-05	4.69e-05	0.000174928	2.27e-06	1.97e-06	4.28e-06	0.00160769	0.00241221	0.00195157	0.000851452	0.000412801	7.41e-05	6.14e-06	1.57e-05	6.07e-07	1.69e-06	1.76e-06	1.03e-05	3.06e-05	9.2e-07	1.1e-06	1.38e-06	6.46e-07	1.94e-06	5.47e-06	5.19e-06
RSPv	1.45e-06	3.3e-05	0.000200213	7.34e-05	1.42e-05	1.25e-06	1.14e-06	6.27e-05	1.05e-05	4.94e-05	9.98e-06	0.000302093	0.00114973	0.000283832	0.000410736	0.000615238	0.000997385	0.000202316	0.000188009	0.000689082	0.00101024	4.29e-05	5.05e-05	1.71e-05	5.7e-05	9.89e-05	2.2e-06	1.21e-06	4.72e-06	0.00126058	0.00262272	0.00294493	0.000807908	0.00047892	6.09e-05	6.4e-06	2.2e-05	4.66e-07	2.03e-06	3.46e-06	1.22e-05	3.94e-05	5.71e-07	7.94e-07	1.02e-06	3.69e-07	1.59e-06	1.39e-05	6.78e-06
VISa	4.25e-06	9.67e-05	0.00017078	0.000277863	0.000129171	3.58e-06	1.31e-05	0.000679924	0.000198217	0.000689044	0.000121324	0.00156316	0.00430927	0.000796395	0.000690578	0.000282699	0.001944	0.000949955	0.000322529	0.000647975	0.000274319	0.000114123	6.27e-05	0.000107705	0.000151947	0.000577062	3.95e-06	2.83e-06	1.34e-05	0.00132428	0.000885198	0.000430225	0.00289492	0.00114683	0.000217896	2.01e-05	2.94e-05	4.65e-07	7.92e-06	3.16e-06	1.37e-05	6.26e-05	1.29e-06	3.26e-07	7.1e-07	7.26e-07	8.83e-07	2.17e-06	1.47e-06
VISrl	1.88e-06	2.55e-05	7.31e-05	0.000137272	0.000124109	2.89e-06	1.49e-05	0.000495666	0.000226909	0.000648539	0.000109712	0.00190031	0.000852028	0.00146916	0.00112593	0.000444288	0.000631119	0.00110766	0.00060229	0.00018487	5.55e-05	1.22e-05	5.84e-06	2.98e-05	1.4e-05	0.000104646	2.14e-06	3.17e-06	4.19e-06	0.000214313	0.000211615	6.26e-05	0.000617966	0.00139823	0.000182504	3.68e-05	3.82e-05	8.24e-07	2.2e-06	5.9e-07	5.84e-06	1.42e-05	1.83e-06	1.3e-06	1.39e-06	1.25e-06	1.54e-06	8.26e-07	1.32e-06
TEa	2.98e-05	2.27e-05	3.4e-05	4.21e-05	0.000124818	7.5e-05	0.000322806	0.000589423	0.00117143	0.00150773	0.000960993	0.000608895	0.000364084	0.000755037	0.000441732	0.0005317	0.000422022	0.00141627	0.00147028	5.73e-05	3.56e-05	6.12e-05	0.000109063	7.78e-05	9.14e-05	0.000107287	6.33e-05	0.000169589	0.000130431	0.000258542	0.00013829	1.71e-05	0.000218848	0.000236988	0.00129809	0.000389506	0.00129607	1.31e-06	2.77e-06	3.89e-05	6.29e-05	0.000107576	4.63e-05	4.46e-05	2.78e-05	5.16e-05	5.02e-05	3.75e-05	2.99e-05
PERI	5.02e-05	3.2e-05	4.37e-05	4.98e-05	0.000158875	0.000116473	0.000496865	0.000196605	0.000324309	0.000240569	0.000613035	0.000161038	0.00010424	0.000194013	0.000122262	0.00017206	0.000113392	0.000356257	0.00055236	5.27e-05	3.6e-05	9.96e-05	0.00019432	0.000112217	0.000142056	0.000105375	0.000102406	0.00028485	0.000218198	9.43e-05	5.53e-05	1.2e-05	8.29e-05	0.000102405	0.00110737	0.00065076	0.00186429	1.9e-06	4.24e-06	6.86e-05	0.000112822	0.000189858	8.48e-05	7.98e-05	5.12e-05	9.58e-05	9.53e-05	6.06e-05	5.02e-05
ECT	4.6e-05	2.95e-05	4e-05	4.68e-05	0.000164431	0.000115986	0.0005389	0.000211112	0.000358098	0.000270875	0.000599051	0.000169785	0.000103461	0.00020968	0.00013207	0.000175428	0.000119862	0.000399141	0.000568985	4.55e-05	3.05e-05	8.42e-05	0.000158594	0.000106222	0.000118066	9.24e-05	9.7e-05	0.000261247	0.000195604	9.24e-05	5.44e-05	1.06e-05	7.84e-05	9.99e-05	0.00116492	0.000573541	0.00203608	1.71e-06	3.51e-06	5.77e-05	9.62e-05	0.000157151	7.15e-05	6.93e-05	4.27e-05	7.95e-05	7.76e-05	4.95e-05	4.08e-05
MOB	2.37e-05	4.86e-07	1.55e-06	4.89e-07	5.93e-07	2.13e-06	1.82e-06	9.42e-08	7.84e-07	2.96e-07	6.17e-07	7.34e-07	1.75e-07	1.36e-06	1.04e-06	2.63e-07	3.26e-07	8.04e-07	3.02e-06	5.12e-06	6.8e-06	1.93e-05	7.37e-05	3.53e-05	6.64e-05	0.000154764	8.56e-06	1.91e-05	6.57e-05	8.19e-07	1.46e-06	5.76e-07	1.24e-07	7.08e-07	8.08e-07	9.33e-06	7.08e-06	0.000474463	0.00141075	0.000505973	0.000284511	0.000205783	0.000109333	0.000185133	9.45e-05	4.14e-05	1.19e-05	2.42e-06	3.46e-07
AOB	5.62e-05	7.01e-07	2.77e-06	6.98e-07	8.18e-07	2.09e-06	2.45e-06	1.23e-07	1.16e-06	4.2e-07	8.78e-07	1.11e-06	2.15e-07	1.97e-06	1.42e-06	6.91e-08	4.27e-07	1.21e-06	4.08e-06	8.76e-06	3.48e-06	1.91e-05	4.14e-05	5.41e-05	4.93e-05	0.00035064	7.46e-06	1.18e-05	5.17e-05	1.11e-06	2.15e-06	7.25e-07	1.36e-07	9.87e-07	1.02e-06	5.84e-06	5.74e-06	0.000278361	0.00260167	0.000287245	0.000125877	0.00010427	0.000121146	0.000247052	0.00021555	4.91e-05	1.08e-05	8.67e-07	2.04e-07
AON	3.71e-05	3.59e-07	3.45e-06	4.46e-07	6.31e-07	5.26e-06	3.11e-06	3.57e-07	6.11e-07	2.14e-07	4.98e-07	1.22e-07	2.26e-07	2.7e-07	2.39e-07	1.05e-06	2.39e-07	9.58e-08	2.27e-06	1.4e-05	3.74e-05	8.89e-05	0.000459814	0.000161704	0.000378883	0.000254689	5.09e-05	0.000104614	0.000404343	4.27e-07	5.43e-07	1.02e-06	5.15e-08	4.7e-07	1.46e-06	5.26e-05	2.84e-05	0.000827667	0.000935667	0.00247868	0.00160894	0.00132949	0.000486593	0.000723228	0.000132046	0.000168286	3.62e-05	8.57e-06	1.21e-06
TT	4.65e-05	1.13e-06	7.48e-06	2.18e-06	2.56e-06	7.77e-06	5.59e-06	1.83e-06	3.83e-06	1.2e-06	3.14e-06	7.66e-07	4.81e-07	1.25e-06	8.09e-07	1.64e-06	7.74e-07	5.04e-07	6.17e-06	2.93e-05	7.68e-05	0.000163271	0.00108858	0.000136862	0.000664159	0.000268591	7.08e-05	0.000158392	0.000508542	7.68e-07	9.76e-07	2.89e-06	3.3e-07	3.63e-06	5.4e-06	0.00010685	5.54e-05	0.000568716	0.000618627	0.00248062	0.00256366	0.0029777	0.00048977	0.00100546	0.000198083	0.000281341	5.99e-05	8.54e-06	2.44e-06
DP	9.47e-05	4.17e-06	1.88e-05	9.01e-06	1.02e-05	1.53e-05	1.31e-05	7.63e-06	1.61e-05	5.14e-06	1.31e-05	3.26e-06	1.22e-06	5.25e-06	3.3e-06	6.2e-07	2.69e-06	2.09e-06	1.58e-05	6.58e-05	0.000155683	0.00033124	0.00233801	0.000141214	0.000907637	0.00028955	0.00011261	0.000176729	0.000530932	1.9e-06	2.32e-06	7.81e-06	1.4e-06	1.56e-05	1.78e-05	0.000143665	9.64e-05	0.000303195	0.000380271	0.00127223	0.00189945	0.00530846	0.000305577	0.000925605	0.000186341	0.000262778	5.09e-05	6.25e-06	5.47e-06
PIR	1.11e-05	3.33e-06	1.68e-06	1.45e-06	7.05e-06	0.000139246	0.000163819	9.99e-07	1.55e-06	7.47e-07	1.03e-05	5.6e-07	7.42e-07	9.33e-07	3.54e-07	3.08e-06	2.28e-07	1.29e-06	2.11e-05	2.27e-06	1.29e-05	1.91e-05	0.000277013	0.000274192	0.000225061	0.00019596	0.000283812	0.00141657	0.00151745	6.55e-07	3.41e-07	4.79e-07	6.75e-07	2.88e-06	4.87e-05	0.00085753	0.000398938	0.000274104	0.000280325	0.00111934	0.000914069	0.000741488	0.00210756	0.001805	0.00117089	0.00183348	0.00121069	3.79e-05	1.08e-05
NLOT	1.64e-06	1.22e-06	3.54e-07	4.6e-07	1.95e-06	5.48e-05	7.82e-05	1.2e-06	2.54e-06	2.38e-06	7.43e-06	9.6e-08	4.7e-07	8.77e-07	2.33e-07	3.27e-06	8.72e-07	1.84e-06	1.35e-05	4.56e-07	5.09e-06	1.05e-05	0.000267638	3.01e-05	0.000155839	8.02e-05	0.000237144	0.000770294	0.000653186	1.59e-06	2.17e-07	7.5e-08	1.36e-06	5.2e-07	3.95e-05	0.000510957	0.00031132	8.31e-05	0.000110414	0.000440541	0.0004306	0.000391714	0.00114358	0.00295243	0.00163619	0.00284863	0.00101249	2.87e-05	3.71e-06
COA	4.89e-07	4.92e-07	2.33e-07	4.81e-06	1.56e-06	3.12e-05	4.19e-05	5.94e-07	1.12e-06	8.89e-07	6.11e-06	5.26e-07	2.31e-07	4.66e-07	5.04e-07	2.81e-06	3.21e-07	7.73e-07	1.1e-05	4.48e-07	5.32e-06	1.44e-05	0.000204413	9.63e-06	7.08e-05	3.49e-05	8.72e-05	0.00032615	0.000228133	4.78e-07	1.08e-07	1.16e-07	2.77e-06	2.9e-05	4.18e-05	0.000205285	0.000200002	3.24e-05	0.000220446	0.000201947	0.000189666	0.000196466	0.000446958	0.00107591	0.00198702	0.00124313	0.000978926	0.000113308	4.04e-05
PAA	1.23e-06	9.96e-07	3.39e-07	2.69e-06	2.56e-06	5.82e-05	7.88e-05	9.47e-07	1.91e-06	1.52e-06	8.28e-06	3.95e-07	3.5e-07	6.84e-07	3.14e-07	3.3e-06	5.42e-07	1.34e-06	1.54e-05	5e-07	6.28e-06	1.28e-05	0.000244425	2.26e-05	0.000120396	6.53e-05	0.000171662	0.000666854	0.000503714	9.81e-07	1.91e-07	1.43e-07	1.68e-06	9.63e-06	4.85e-05	0.000425824	0.000294278	6.8e-05	0.000142668	0.000359054	0.000351604	0.000324863	0.000945209	0.0019975	0.00176587	0.00208562	0.00113538	7.28e-05	2.4e-05
TR	8.7e-07	1.1e-06	5.12e-07	4.01e-06	4.84e-06	0.000113811	0.000140556	6.14e-07	6.19e-07	7.06e-07	8.38e-06	2.84e-06	4.98e-07	4.38e-07	5.72e-07	1.65e-06	4.66e-07	2.33e-07	1.23e-05	4.6e-07	4.22e-06	5.96e-06	0.000166596	8.94e-06	3.67e-05	3.12e-05	0.000137006	0.000606248	0.000161238	2.55e-07	1.49e-07	3.79e-07	2.38e-06	2.57e-05	5.48e-05	0.000357888	0.000361181	2.02e-05	0.000125721	0.000151229	0.000194642	0.00026613	0.000430538	0.000725262	0.00132927	0.000829919	0.00287203	0.000174776	7.69e-05
CA1	6.1e-06	4.17e-06	8.8e-06	7.14e-06	1.04e-05	1.48e-05	2.58e-05	1.53e-05	1.57e-05	1.87e-05	2.77e-05	2.48e-05	3.34e-05	4.65e-05	2.1e-05	5.46e-05	2.16e-05	3.5e-05	0.000144728	1.88e-05	4.11e-05	3.55e-05	0.000130551	1.59e-05	5.23e-05	2.7e-05	2.02e-05	7.36e-05	6.2e-05	2.08e-05	1.61e-05	0.000166115	3.99e-05	3e-05	5.77e-05	0.000318023	0.000217739	1.11e-05	1.2e-05	0.000141938	0.000169614	0.000187233	6.27e-05	7.28e-05	9.05e-05	7.32e-05	0.000237703	0.00138448	0.00151161
CA2	2.25e-06	1.08e-06	2.47e-06	2.87e-06	3.6e-06	5.38e-06	7.84e-06	2.65e-06	3.48e-06	2.11e-06	6.42e-06	2.67e-06	4.26e-06	6.93e-06	2.48e-06	1.3e-05	1.29e-06	3.56e-06	2.94e-05	4.82e-06	1.24e-05	1.28e-05	4.89e-05	5.03e-06	1.81e-05	1.06e-05	7.01e-06	2.68e-05	2.29e-05	3.66e-06	3.01e-06	1.58e-05	8.62e-06	5.82e-06	1.54e-05	0.000114262	7.63e-05	6.13e-06	1.02e-05	8.92e-05	8.08e-05	6.01e-05	2.88e-05	2.22e-05	5.14e-05	2.15e-05	0.000138779	0.00272459	0.00384943
CA3	1.15e-06	5.93e-07	1.44e-06	1.76e-06	2.34e-06	3.35e-06	2.75e-06	1.82e-06	2.65e-06	1.63e-06	4.55e-06	1.56e-06	1.98e-06	4.78e-06	3.4e-06	1.12e-05	1.08e-06	2.02e-06	1.7e-05	3.29e-06	1.28e-05	1.3e-05	5.16e-05	1.76e-06	1.36e-05	7.69e-06	3.79e-06	9e-06	7.94e-06	1.67e-06	2.48e-06	7.85e-06	2.02e-06	2.37e-06	1.09e-05	2.79e-05	2.66e-05	3.44e-06	1.06e-05	0.000102021	6.95e-05	4.12e-05	1.62e-05	9.67e-06	5.2e-05	9.1e-06	0.000141656	0.00227976	0.00324564
DG	1.51e-06	8.59e-07	2.1e-06	1.57e-06	2.76e-06	3.93e-06	2.89e-06	2.97e-06	5.04e-06	4.02e-06	6.71e-06	3.39e-06	1.96e-05	1.37e-05	1.23e-05	2.67e-05	1.58e-05	7.34e-06	3.12e-05	3.52e-06	1.56e-05	9.59e-06	4.38e-05	1.42e-06	1.2e-05	6.13e-06	3.37e-06	8.41e-06	5.39e-06	5.26e-06	6.47e-06	6.55e-05	4.92e-06	3.02e-06	1.49e-05	4.05e-05	3.49e-05	3.31e-06	5.25e-06	5.3e-05	5.45e-05	5.75e-05	1.1e-05	1.81e-05	2.9e-05	7.65e-06	7.4e-05	0.0010526	0.00166403
FC	1.81e-06	1.16e-06	4.27e-06	2.66e-06	5.35e-06	2.61e-06	3.63e-06	5.05e-06	6.88e-06	2.46e-06	2.17e-06	1.13e-06	9.86e-07	1.27e-06	1.38e-06	1.5e-05	1.81e-07	1.49e-06	1.87e-05	4.36e-06	7.15e-06	1.38e-06	2.99e-06	2.97e-07	4.41e-06	1.33e-06	3.28e-06	7.58e-06	2.98e-06	3.05e-06	5.64e-06	2.03e-05	1.01e-06	1.47e-06	6.51e-06	4.42e-05	1.47e-05	3.21e-06	9.44e-07	1.07e-06	3.01e-05	1.4e-05	5.71e-06	5.24e-06	4.3e-06	2.29e-06	6.03e-06	0.000478645	0.00149359
IG	6.7e-06	8.45e-06	3.55e-05	2.57e-05	5.58e-05	1.09e-05	3.64e-05	5.04e-05	7.29e-05	1.87e-05	2.11e-05	8.16e-06	2.18e-06	4.71e-07	7.46e-06	7.42e-06	5.51e-10	3e-08	1.54e-05	4.14e-05	2.65e-05	1.26e-05	2.56e-05	1.36e-07	4.26e-05	2.01e-06	1.84e-05	6.93e-05	2.48e-05	9.02e-06	1.57e-05	2.72e-05	1.38e-06	1.5e-05	6.8e-05	6.43e-05	0.000124035	1.66e-05	1.76e-09	5.46e-06	0.000185587	3.41e-05	5.24e-05	8.08e-06	3.63e-05	1.88e-05	4.61e-05	1.66e-05	0.000216561
ENTl	3.07e-05	2.59e-05	6.42e-05	4.78e-05	7.18e-05	8.84e-05	0.000194773	0.000117959	0.000116201	0.000135215	0.000182685	0.000176616	0.000172533	0.000201109	0.000101295	0.000272431	0.000133546	0.000205099	0.000689367	0.000130385	0.0001211	0.00014908	0.000366086	0.000116978	0.000272423	0.000146236	0.000129446	0.000535211	0.000446655	0.000112414	8.25e-05	6.02e-05	0.000144379	0.000173019	0.000328823	0.00212701	0.00122497	2.79e-05	3.16e-05	0.000351398	0.000638159	0.000737641	0.000437307	0.000429625	0.000410591	0.000534387	0.00087862	0.000545083	0.000462835
ENTm	1.39e-05	1.83e-05	3.97e-05	3.36e-05	4.04e-05	3.88e-05	6.35e-05	9.3e-05	9.18e-05	0.000129265	0.000133458	0.000143986	0.000129927	0.000186603	0.00011355	0.000333835	0.000129758	0.000200489	0.000564517	7.87e-05	8.53e-05	6.7e-05	0.000152674	5.3e-05	0.000110485	7.69e-05	3.81e-05	0.000163227	0.000117172	0.000114253	9.72e-05	7.89e-05	0.00010332	0.000127233	0.000246738	0.000636466	0.000451966	2.17e-06	1.16e-05	0.000156544	0.000295032	0.000284168	0.000113467	0.000124102	0.00012018	0.000124648	0.000246604	0.000464784	0.00024413
PAR	3.7e-07	8.76e-07	1.22e-06	1.71e-06	3.5e-06	9.17e-06	3.63e-06	6.05e-06	1.29e-05	1.59e-05	2.21e-05	1.02e-05	7.47e-06	3.98e-05	7.2e-05	0.000134529	2.09e-05	3.16e-05	6.59e-05	3.16e-06	9.1e-06	3.66e-06	1.36e-05	2.34e-06	8.35e-06	8.72e-06	5.51e-06	1.48e-05	1.09e-05	2.72e-05	2.73e-05	2.16e-05	2.92e-06	4.68e-06	4.33e-05	2.54e-05	4.75e-05	8.09e-07	2.09e-06	1.38e-05	3.09e-05	3.29e-05	1.46e-05	1.98e-05	1.9e-05	1.15e-05	3.05e-05	0.000114298	0.000127134
POST	3.79e-07	1.13e-06	1.55e-06	1.6e-06	4.65e-06	1.19e-05	4.71e-06	8.01e-07	3.71e-07	7.59e-07	9.98e-07	1.94e-06	7.68e-06	1.64e-05	6.68e-05	7.12e-05	2e-05	5.24e-06	5.95e-05	8.53e-06	5.65e-05	2.33e-05	0.000158736	2.04e-06	3.33e-05	2.86e-06	7.5e-06	5.27e-06	7.45e-06	2.65e-05	3.97e-05	0.000443016	2.37e-06	7.37e-07	5.35e-06	8.54e-05	0.000109251	1.14e-06	9.44e-07	7.19e-05	0.000125114	0.000271333	6.43e-06	4.16e-05	8.92e-06	4.01e-06	2.84e-05	0.00049904	0.000347079
PRE	2.67e-07	6.92e-07	8.47e-07	1.45e-06	3e-06	7.68e-06	2.87e-06	4.94e-06	1.09e-05	1.35e-05	1.91e-05	8.77e-06	6.06e-06	4.16e-05	6.21e-05	0.000125791	2.01e-05	3.05e-05	6.06e-05	2.66e-06	1.24e-05	5.94e-06	2.44e-05	1.8e-06	9.99e-06	7.72e-06	3.83e-06	1.23e-05	8.97e-06	2.56e-05	2.84e-05	5.04e-05	1.78e-06	3.58e-06	3.96e-05	2.28e-05	4.56e-05	6.32e-07	1.86e-06	1.82e-05	3.2e-05	4.3e-05	1.23e-05	2.29e-05	1.82e-05	1.01e-05	3.31e-05	0.000240577	0.000276209
SUB	4.44e-06	6.1e-06	1.3e-05	1.17e-05	1.42e-05	1.61e-05	2.28e-05	3.22e-05	3.45e-05	4.77e-05	5.18e-05	5.23e-05	6.1e-05	9.63e-05	5.69e-05	0.00015167	5.82e-05	8.67e-05	0.000256035	2.82e-05	6.86e-05	3.87e-05	0.000154971	1.85e-05	5.71e-05	3.05e-05	1.44e-05	5.71e-05	4.11e-05	4.46e-05	4.4e-05	0.000311513	3.79e-05	4.53e-05	0.000103475	0.00027738	0.000229824	1.47e-06	4.97e-06	0.00010407	0.000173596	0.000252983	4.15e-05	7.87e-05	4.99e-05	4.43e-05	0.000125689	0.00073539	0.0006887
ProS	4.9e-06	6.03e-06	1.36e-05	1.09e-05	1.52e-05	2.16e-05	3.32e-05	3.4e-05	4.13e-05	5.32e-05	6.63e-05	5.44e-05	5.51e-05	0.000103349	5.1e-05	0.000168255	5.88e-05	9.2e-05	0.00026853	3.08e-05	7.93e-05	4.94e-05	0.000194164	2.15e-05	7.21e-05	4.09e-05	2.26e-05	9.36e-05	6.47e-05	4.56e-05	4.11e-05	0.000310595	3.58e-05	4.48e-05	0.000126482	0.00033704	0.000288581	2.41e-06	9.49e-06	0.000152156	0.00023216	0.000295869	7.51e-05	0.00011834	0.000102859	8.85e-05	0.000247425	0.000832186	0.000625133
HATA	1.39e-06	1.98e-06	4.58e-06	2e-06	5.27e-06	1.53e-05	2.07e-05	1.96e-05	3.81e-05	4.44e-05	7.47e-05	2.99e-05	2.11e-05	6.62e-05	2.07e-05	0.000199898	4.33e-05	6.52e-05	0.000181662	1.72e-05	6.72e-05	5.3e-05	0.00022679	1.26e-05	6.27e-05	5.42e-05	1.31e-05	9.18e-05	3.86e-05	3.5e-05	2.56e-05	8.34e-06	6.76e-06	1.13e-05	0.000141197	9.86e-05	0.000216992	6.75e-06	5.07e-05	0.000455263	0.00036618	0.000232359	0.000117058	0.000105234	0.000281303	7.89e-05	0.000709932	0.000677466	0.000524472
APr	2.04e-07	1.15e-06	3.28e-07	1.45e-06	5.78e-06	1.58e-05	1.03e-06	8.94e-07	4.29e-07	6.52e-07	9.72e-07	1.56e-06	9.07e-07	1.56e-05	8.93e-05	0.000110318	5.23e-06	7.18e-06	1.59e-05	1.4e-06	4.14e-06	1.33e-06	6.58e-06	2.57e-07	5.03e-06	1.91e-06	1.06e-05	3.41e-06	1.04e-05	3.69e-05	5.31e-05	2.21e-05	1.56e-07	4.96e-07	3.13e-06	6.76e-06	7.65e-06	1.14e-06	1.25e-06	2.72e-06	1.71e-05	1.79e-05	7.89e-06	7.13e-06	8.14e-06	4.46e-06	5.56e-06	1.95e-05	8.95e-06
CLA	0.000232345	9e-05	0.000141846	7.47e-05	4e-05	0.000137202	6.86e-05	4.42e-06	3.99e-06	5.62e-06	4.89e-06	5.47e-06	2.74e-06	6.4e-06	4.12e-06	6.92e-07	4.26e-06	7.48e-06	8.99e-06	2.17e-05	3.82e-06	8.87e-05	3.09e-05	8.96e-05	2.26e-05	2.36e-05	0.000261613	0.000374011	0.000113097	1.88e-06	2.16e-06	2.4e-06	3.1e-06	1.92e-06	2.3e-05	0.000114276	7.91e-05	5.87e-06	5.15e-07	2.71e-05	2.31e-05	2.95e-05	0.00020695	0.000409173	0.000145082	0.000262956	0.000134837	3.4e-06	4.89e-06
EP	0.000229617	4.48e-05	0.000110976	3.71e-05	3.09e-05	9.3e-05	6.78e-05	1.43e-05	1.14e-05	2.87e-05	3.74e-05	2.23e-05	1.03e-05	1.57e-05	5.33e-06	2.2e-05	5.95e-06	2.01e-05	3.19e-05	0.000170207	9.05e-05	0.000445341	0.000428161	0.000167018	0.000225988	8.64e-05	0.000239581	0.000351658	0.000265415	5.1e-06	5.66e-06	4.1e-06	9.94e-06	1.87e-05	0.000115205	0.000129186	0.000186236	3.02e-06	1.96e-06	0.000111576	0.000109481	0.000199025	0.000204804	0.000648074	0.000418757	0.000356971	0.000276377	5.2e-05	1.41e-05
LA	0.000487863	6.41e-05	0.000215605	4.57e-05	5.83e-05	0.000154946	0.000117376	3.68e-05	2.75e-05	7.58e-05	8.36e-05	5.85e-05	2.7e-05	3.95e-05	1.19e-05	5.98e-05	1.36e-05	5.07e-05	7.48e-05	0.00046409	0.000244654	0.00117659	0.000992114	0.000407633	0.000578448	0.000223698	0.000471722	0.000293082	0.00056156	1.27e-05	1.38e-05	8.25e-06	2.59e-05	5.12e-05	0.000241652	0.000131512	0.000282069	3.36e-06	3.39e-06	0.000251696	0.000230268	0.000451197	0.00014923	0.00123669	0.000292175	0.000295341	0.000245976	7.24e-05	1.45e-05
BLA	0.000235793	2.68e-05	0.000101308	2.07e-05	2.82e-05	8.17e-05	6.97e-05	1.9e-05	1.56e-05	3.96e-05	6.24e-05	2.99e-05	1.38e-05	2.01e-05	5.92e-06	3.24e-05	6.74e-06	2.59e-05	4.65e-05	0.000238878	0.00013115	0.000621241	0.000717797	0.000205931	0.000345703	0.000117004	0.000250925	0.000173744	0.000354722	6.54e-06	7.07e-06	4.41e-06	1.32e-05	2.63e-05	0.00019397	0.000106518	0.000282038	2.16e-06	3.63e-06	0.00017529	0.000182866	0.000313382	0.000104532	0.000849437	0.000718503	0.000395822	0.00035053	0.000108874	2.71e-05
BMA	4.56e-05	5.56e-06	1.95e-05	1.13e-05	7.01e-06	3.02e-05	3.24e-05	4.01e-06	4.82e-06	8.39e-06	3.19e-05	5.74e-06	2.68e-06	4.07e-06	1.24e-06	8.24e-06	1.33e-06	5.23e-06	1.82e-05	4.67e-05	3.28e-05	0.000137818	0.000336845	4.17e-05	0.000119679	2.6e-05	7.94e-05	0.000111296	0.000153985	1.41e-06	1.62e-06	2.08e-06	2.51e-06	5.07e-06	0.000106867	8.53e-05	0.000204109	1.77e-06	3.27e-06	8.35e-05	0.000117986	0.000157235	8.6e-05	0.000460959	0.000866492	0.000408516	0.000383611	8.91e-05	2.31e-05
PA	1.17e-05	1.5e-06	5.01e-06	3.11e-06	2.71e-06	2.53e-05	2.81e-05	1.58e-06	4.13e-06	3.99e-06	4.73e-05	1.55e-06	6.83e-07	1.21e-06	3.67e-07	4.56e-06	3.88e-07	1.74e-06	1.97e-05	1.22e-05	1.61e-05	7.57e-05	0.000524372	1.28e-05	0.000117847	1.17e-05	6.12e-05	0.00012591	0.000163665	4.7e-07	4.35e-07	3.54e-07	6.16e-07	1.21e-06	0.000172469	9.24e-05	0.000326325	1.28e-06	3.28e-06	0.000109861	0.000131051	0.000190382	9.28e-05	0.000485413	0.00116706	0.000512577	0.000430089	0.000174568	5.13e-05
CP	4.53e-06	1.89e-05	1.28e-05	1.47e-05	8.16e-06	2.98e-05	1.03e-05	1.26e-06	5.81e-07	7.93e-07	2.32e-06	1.05e-06	1.9e-06	7.39e-07	3.12e-07	1.27e-06	8.57e-07	1.01e-06	2.51e-06	9.31e-06	1.05e-05	9.98e-06	9.09e-06	3.64e-06	7.58e-06	4.98e-06	3.07e-05	2.66e-05	4.58e-05	2.1e-06	1.74e-06	1.87e-06	2.04e-06	1.22e-06	6.6e-06	5.68e-06	1.34e-05	3.54e-06	2.11e-06	1.28e-05	8.25e-06	6.08e-06	2.04e-05	2.11e-05	9.77e-06	1.2e-05	2.47e-05	1.91e-06	1.05e-06
ACB	2.54e-06	2.47e-06	5.38e-06	8.62e-07	1.36e-06	6.28e-06	5.9e-06	3.34e-07	4.32e-07	1.29e-07	9.85e-07	3.7e-08	6.94e-08	3.28e-08	8.79e-08	1.02e-07	1.13e-08	1.56e-07	6.36e-07	1.16e-06	1.24e-06	4.42e-06	1.96e-05	1.99e-06	1.86e-05	3.02e-06	1.14e-05	1.91e-05	3.78e-05	8.55e-08	2.01e-07	3.46e-07	9.23e-09	4.49e-08	2.19e-06	4.57e-06	6.81e-06	1.08e-05	1.31e-05	8.1e-05	2.06e-05	7.79e-06	2.37e-05	1.02e-05	9.2e-06	1.29e-05	9.87e-06	5.16e-06	2.41e-06
FS	1.47e-05	2.03e-05	1.22e-05	5.44e-06	7.43e-06	6.33e-05	4.08e-05	3.33e-07	3.37e-07	6.46e-08	7.77e-07	4.1e-08	1.34e-07	9.65e-08	2.15e-07	1.07e-06	6.93e-08	3.65e-07	2.26e-06	2.24e-06	1.86e-06	7.68e-06	2.01e-05	1.45e-05	1.94e-05	1.4e-05	6.92e-05	0.000131587	0.000139958	3.81e-07	3.24e-07	6.79e-07	3.19e-08	7.07e-08	3.48e-06	3.55e-05	3.37e-05	6.71e-06	6.98e-06	4.68e-05	4.83e-05	3.7e-05	0.000148281	0.000207673	6.78e-05	8.05e-05	5.1e-05	5.73e-06	4.05e-07
OT	6.01e-06	6.7e-06	7.56e-06	1.92e-06	2.72e-06	1.58e-05	1.43e-05	3.41e-07	3.77e-07	7.91e-08	1.04e-06	3.04e-08	1.11e-07	4.4e-08	1.44e-07	5.33e-07	2.57e-08	2.3e-07	1.03e-06	1.06e-06	1.76e-06	7.29e-06	2.96e-05	5.79e-06	2.41e-05	7.01e-06	2.53e-05	5.24e-05	7.29e-05	1.75e-07	1.73e-07	4.28e-07	1.5e-08	8.65e-08	4.54e-06	1.33e-05	1.72e-05	4.84e-06	9.19e-06	8.38e-05	3.32e-05	2e-05	6.34e-05	0.000264887	0.000104612	5.64e-05	3.42e-05	8.44e-06	1.68e-06
LS	2.04e-07	4.24e-07	2.72e-06	5.64e-07	9.97e-07	1.08e-06	9.84e-07	3.66e-07	5.29e-07	1.1e-06	3.66e-07	6.15e-08	9.45e-07	1.14e-06	5.1e-07	1.97e-06	3.86e-07	7.91e-08	2.44e-06	9.46e-06	5.63e-05	2.42e-06	6.03e-06	3.08e-07	3.33e-06	9.25e-07	1.01e-06	7.92e-07	1.47e-06	1.36e-06	2.2e-06	3.86e-06	3.22e-07	4.44e-07	2.19e-06	3.94e-06	5.02e-06	5.92e-06	6.68e-06	3.74e-06	2.51e-05	1.85e-05	1.06e-06	3.56e-06	1.74e-06	1.12e-06	1.02e-06	3.1e-05	7.27e-05
SF	3.87e-07	9.37e-07	4.04e-06	7.04e-07	1.03e-06	1.28e-06	8.37e-07	3.68e-07	4.47e-07	1.02e-06	3.31e-07	4.95e-08	2.75e-06	1.09e-06	5.77e-07	2.89e-06	7.61e-07	9.84e-08	2.81e-06	1.63e-05	0.000150356	3.27e-06	1.66e-05	6.26e-07	9.82e-06	2.4e-06	9.75e-07	6.71e-07	1.88e-06	4.06e-06	6.5e-06	1.04e-05	1.03e-06	5.68e-07	2.08e-06	5.82e-06	4.72e-06	9.82e-07	6.98e-07	4.15e-06	4.25e-05	4.34e-05	1.05e-06	1.15e-05	3.26e-06	1.09e-06	7.26e-07	6.02e-05	0.000156156
SH	7.01e-08	8.56e-08	1.19e-06	3.12e-07	5.61e-07	4.36e-07	6.48e-07	2.45e-07	3.11e-07	8.55e-07	2.19e-07	2.23e-08	1.57e-07	8.67e-07	3.52e-07	1.2e-06	2.06e-07	6.86e-08	1.69e-06	4.92e-06	1.31e-05	2.5e-06	1.94e-06	1.1e-07	3.85e-07	2.79e-07	4.65e-07	4.33e-07	5.61e-07	1.86e-07	2.75e-07	7.83e-07	2.3e-09	2.94e-07	1.65e-06	2.07e-06	3.76e-06	1.93e-06	1.06e-06	1.69e-06	1.68e-05	1.15e-05	4.38e-07	1.36e-07	3.63e-07	1.68e-07	4.1e-07	2.81e-05	4.65e-05
AAA	2.11e-05	2.04e-06	2.47e-06	9.49e-07	1.02e-06	1.65e-05	1.32e-05	2.06e-07	6.21e-08	3.22e-09	6.13e-07	5.43e-08	8.17e-08	1.63e-07	1.86e-07	1.24e-06	1.41e-08	1.24e-07	3.26e-06	1.1e-06	2.47e-06	1.94e-05	5.98e-05	1.65e-05	4.62e-05	1.54e-05	5e-05	7.1e-05	9.8e-05	7.21e-08	1.83e-07	3.23e-07	6.13e-08	1.55e-07	9.05e-06	5.78e-05	4.27e-05	2.9e-06	3.51e-05	3.76e-05	5.89e-05	5.08e-05	7.07e-05	0.00127292	0.000414524	0.000201037	0.000173757	2.31e-05	3.81e-06
BA	7.14e-07	1.18e-07	1.25e-07	4.12e-07	3.63e-07	4.64e-06	1.89e-06	1.3e-07	7.73e-08	2.5e-08	7.62e-07	2.86e-08	8.47e-08	5.46e-08	3.05e-07	1.57e-06	1.47e-09	4.91e-08	2.39e-07	1.09e-07	3.48e-06	1.17e-05	4.88e-05	2.64e-06	1.97e-05	4.82e-06	7.3e-06	1.18e-05	1.96e-05	6.32e-08	2.1e-07	3.51e-07	6.55e-09	2.64e-07	1.22e-05	5.91e-06	2.18e-05	2.33e-06	7.48e-05	1.68e-05	2.44e-05	2.85e-05	2.45e-05	0.00135677	0.000624234	0.000188179	0.000120425	2.6e-05	5.55e-06
CEA	4.19e-06	5.46e-06	3.04e-06	9.4e-06	4.39e-06	3.8e-05	3.08e-05	2.91e-07	1.72e-07	1.25e-07	3.35e-06	3.4e-07	5.61e-08	1.12e-06	1.9e-07	3.07e-06	3.73e-08	8.5e-07	8.15e-06	5.67e-07	4.11e-07	3.82e-06	1.64e-05	3.95e-06	1.24e-05	3.01e-06	2.74e-05	5.87e-05	2.63e-05	4.61e-07	4.19e-07	2.38e-07	1.26e-07	3.22e-07	2.12e-05	2.36e-05	5.52e-05	8.08e-07	1.04e-05	1.02e-05	2e-05	1.39e-05	2.97e-05	0.000313349	0.000153931	9.49e-05	0.000168645	1.22e-05	1.28e-06
IA	5.47e-06	4.02e-06	2.4e-06	6.79e-06	3.02e-06	2.62e-05	2.25e-05	2.21e-07	1.19e-07	8.53e-08	1.31e-06	2.34e-07	4.64e-08	6.2e-07	1.27e-07	1.18e-06	2.96e-08	4.81e-07	4.03e-06	5.65e-07	5.77e-07	4.9e-06	2.16e-05	5.22e-06	1.56e-05	4.27e-06	2.5e-05	5.24e-05	3.67e-05	1.68e-07	2e-07	2.03e-07	8.57e-08	2.28e-07	9.53e-06	2.38e-05	3.46e-05	1.57e-06	3.76e-05	1.51e-05	2.67e-05	2.07e-05	3.83e-05	0.000461978	0.000270675	0.000120438	0.000142733	1.3e-05	1.64e-06
MEA	2.19e-06	6.19e-07	5.09e-07	3.03e-06	7.48e-07	5.51e-06	5.85e-06	1.58e-07	8.97e-08	6.51e-08	7.44e-07	6.42e-08	2.89e-08	1.84e-07	1e-07	6.64e-07	1.16e-08	1.76e-07	1.38e-06	1.77e-07	8.87e-07	4.06e-06	1.79e-05	2.7e-06	9.8e-06	2.8e-06	8.01e-06	1.84e-05	1.78e-05	6.78e-08	9.64e-08	1.09e-07	3.12e-08	1.31e-07	5.89e-06	9.64e-06	1.57e-05	3.41e-06	0.00010768	1.29e-05	1.59e-05	1.61e-05	2.53e-05	0.00054149	0.000498147	0.000124875	0.000112524	1.29e-05	2.37e-06
GPe	7.78e-05	1.76e-05	4.01e-05	1.4e-05	1.94e-05	4.25e-05	2.64e-05	3.3e-05	5.02e-06	1.72e-06	1.99e-05	8.41e-06	8.73e-06	5.24e-07	9.1e-07	7.51e-07	4.82e-06	6.46e-07	2.29e-06	0.000126651	2.2e-05	0.000172624	7.84e-05	5.5e-05	0.000103407	6.38e-05	0.000168069	7.29e-05	0.000137015	8.96e-06	3.07e-06	1.7e-06	9.87e-06	5.62e-06	5.16e-05	1.74e-05	8.44e-05	3.89e-06	5.93e-06	2.38e-05	2.51e-05	4.98e-05	1.79e-05	0.000438887	2.72e-05	4.16e-05	2.55e-05	5.67e-07	1.38e-07
GPi	0.000134646	1.39e-05	2.54e-05	1.15e-05	1.17e-05	6e-05	4.16e-05	1.36e-05	2.05e-06	8.84e-07	8.86e-06	3.77e-06	3.53e-06	2.43e-07	4.8e-07	1.31e-06	1.96e-06	2.6e-07	3.38e-06	5.77e-05	9.21e-06	0.000155202	0.000106767	8.3e-05	0.000213352	8.53e-05	0.000255764	0.000142859	0.000328192	3.73e-06	1.4e-06	7.11e-07	4.64e-06	2.63e-06	3.06e-05	3.48e-05	8.58e-05	1.19e-05	1.71e-05	5.93e-05	6.56e-05	7.19e-05	5.4e-05	0.00140926	4.27e-05	7.53e-05	5.61e-05	1.51e-06	6.3e-08
SI	4.34e-05	3.66e-06	6.28e-06	2.8e-06	2.13e-06	1.96e-05	1.35e-05	7.39e-07	1.87e-07	2.13e-07	6.97e-07	3.99e-07	1.38e-06	1.31e-07	2.93e-07	2.31e-06	9.03e-07	2.07e-07	2.39e-06	6.46e-06	8.65e-06	3.96e-05	5.13e-05	3.17e-05	8.09e-05	3.23e-05	8.25e-05	5.92e-05	0.000142014	2.3e-06	3.12e-06	7.37e-06	1.18e-06	4.67e-07	4.84e-06	1.82e-05	2.52e-05	7.73e-05	9.86e-05	0.000207417	0.000209152	8.19e-05	5.77e-05	0.000782091	6.02e-05	9.25e-05	3.77e-05	1.24e-05	1.78e-05
MA	4.66e-05	3.21e-06	5e-06	2.6e-06	1.77e-06	1.93e-05	1.42e-05	1.86e-07	3.42e-08	9.74e-08	4.93e-07	2.2e-07	6.88e-09	5.56e-08	8.94e-08	4.97e-07	3.46e-08	1.59e-08	1.65e-06	2.97e-06	1.48e-06	3.77e-05	4.5e-05	3.66e-05	8.83e-05	3.78e-05	8.53e-05	6.33e-05	0.000153454	8.11e-08	2.61e-07	3.04e-07	2.86e-07	2.03e-07	4.39e-06	2.03e-05	2.35e-05	0.000175202	0.000187572	0.000384008	0.000333338	9.65e-05	8.75e-05	0.000925758	9.29e-05	0.000135449	4.63e-05	1.2e-06	2.83e-07
MS	1.58e-06	1.47e-06	4.29e-06	9.16e-07	2.55e-07	1.72e-06	9.93e-07	6.7e-07	3.29e-07	6.38e-07	5.54e-07	1.68e-06	1.11e-05	8.85e-07	2.32e-06	3e-05	7.95e-06	1.62e-06	1.95e-05	1.82e-05	7.06e-05	1.39e-05	7.59e-05	2.97e-06	2.83e-05	1.12e-05	2.78e-06	6.85e-06	1.09e-05	2.29e-05	3.13e-05	8.24e-05	5.61e-06	1.72e-06	2.1e-06	2.41e-05	1.3e-05	4.9e-06	1.42e-05	5.18e-05	8.81e-05	0.00013733	4.54e-06	5.79e-05	4.79e-05	5.97e-06	5.88e-05	0.000332338	0.000584177
NDB	5.99e-06	1.97e-06	5.28e-06	1.26e-06	4.3e-07	4.14e-06	2.25e-06	8.18e-07	4.4e-07	4.45e-07	6.44e-07	1.22e-06	1.14e-05	8.89e-07	1.8e-06	1.67e-05	7.45e-06	1.67e-06	9.8e-06	1.91e-05	5.31e-05	1.8e-05	5.75e-05	1.38e-05	3.4e-05	2.02e-05	1.39e-05	2.56e-05	5.69e-05	1.87e-05	2.55e-05	6.18e-05	6.79e-06	1.86e-06	2.21e-06	2.48e-05	1.53e-05	0.000119302	0.00015567	0.00028564	0.000286913	0.000131989	5.21e-05	0.000327193	8.21e-05	8.57e-05	4.61e-05	9.54e-05	0.000154931
TRS	3.22e-07	1.83e-07	6.22e-07	3.31e-07	6.15e-07	1.65e-06	6.54e-07	3.53e-07	1.71e-07	3.5e-07	2.7e-07	7.69e-07	1.48e-06	1.75e-07	7.27e-07	1.29e-05	1.48e-06	3.44e-07	8.79e-06	3.09e-06	2.21e-05	3.15e-06	3.71e-05	6.48e-07	1.13e-05	3.54e-06	1.17e-06	1.53e-06	1.98e-06	5.87e-06	8.11e-06	2.42e-05	2.37e-07	2.6e-07	9.71e-07	8.17e-06	3.7e-06	6.5e-07	6.95e-07	2.6e-05	4.25e-05	6.71e-05	1.52e-06	3.07e-05	3.46e-05	2.58e-06	2.98e-05	0.00018466	0.000329233
BST	3.91e-06	1.98e-06	4.76e-06	1.7e-06	2.44e-06	4.92e-06	4.21e-06	3.15e-06	6.8e-07	4.9e-07	1.77e-06	9.01e-07	2.09e-06	1.7e-07	3.78e-07	2.95e-06	1.31e-06	3.16e-07	1.67e-06	1.29e-05	1.12e-05	1.45e-05	1.68e-05	3.94e-06	6.96e-06	4.82e-06	1.03e-05	7.98e-06	7.24e-06	3.19e-06	3.7e-06	8.47e-06	1.77e-06	8.06e-07	4.9e-06	5.56e-06	1.13e-05	1.6e-06	3.42e-06	9.5e-06	1.98e-05	2.3e-05	2.99e-06	2.43e-05	3.48e-05	7.05e-06	2.07e-05	1.84e-05	2.85e-05
BAC	1.89e-07	2.77e-07	1.66e-06	4.24e-07	7.04e-07	2.56e-06	2.99e-06	3.11e-07	1.59e-07	1.75e-07	2.15e-07	2.21e-07	2.73e-07	5.38e-08	1.51e-07	1.91e-06	2.21e-07	1.28e-07	9.81e-07	1.65e-06	3.42e-06	1.59e-06	7.9e-06	5.45e-07	1.72e-06	6.56e-07	1.58e-06	5.8e-06	1.41e-06	7.62e-07	1.07e-06	2.83e-06	1.86e-07	1.11e-07	1.39e-06	2.75e-06	4.37e-06	6.82e-07	6.9e-07	5.43e-06	1.23e-05	1.19e-05	1.65e-06	2.31e-05	4.65e-05	3.49e-06	1.43e-05	1.69e-05	2.79e-05
VAL	0.000165272	0.000435819	0.000316583	0.000239277	0.000103141	7.77e-05	2.47e-05	4.31e-05	2.42e-06	6.47e-06	3.08e-06	3.76e-05	0.000107645	1.16e-05	1.55e-05	1.52e-05	3.74e-05	7.54e-06	7.54e-06	0.000353973	0.000230812	0.000202824	9.04e-05	9.35e-05	7.67e-05	7.27e-05	0.000102538	9e-06	4.46e-05	0.000143106	0.000137715	0.000278151	0.00023272	7.47e-05	7.29e-06	8.27e-06	1.39e-05	1.88e-06	1.47e-05	4.87e-06	6.05e-06	3.88e-05	1.83e-06	2.4e-06	1.59e-06	1.12e-06	2.41e-06	1.55e-06	7.21e-07
VM	0.000420459	0.000299965	0.000362555	8.84e-05	8.66e-05	0.000151296	6.73e-05	9.43e-06	1.75e-06	2.86e-06	3.11e-06	6.91e-06	7.64e-06	4.83e-06	2.94e-06	8.32e-06	4.2e-06	4.35e-06	8.5e-06	0.000125315	6.18e-05	0.000222141	9.15e-05	0.000246664	7.82e-05	0.000104104	0.000335004	2.46e-05	9.8e-05	1.26e-05	2e-05	1.36e-05	1.2e-05	6.79e-06	1.12e-05	1.86e-05	2.3e-05	3.77e-06	4.71e-05	3.23e-06	1.71e-05	4.64e-05	5.17e-06	2e-06	1.95e-06	1.29e-06	2.09e-06	2.28e-06	7.51e-07
VPL	2.82e-05	0.00020143	0.000105008	0.000492407	0.000588835	6.58e-05	0.000181091	1.97e-05	1.34e-06	2.39e-06	2.32e-06	1.42e-05	8.31e-05	7e-06	2.93e-05	2.2e-05	4.69e-05	3.61e-06	3.04e-06	8.25e-05	2e-05	3.53e-05	5.59e-06	7.76e-06	4.4e-06	6.15e-06	1.45e-05	2.6e-06	4.71e-06	0.000105796	0.000164471	0.000102239	0.000127799	3.99e-05	4.32e-06	1.84e-06	5.67e-06	1.01e-06	7.42e-07	8.57e-07	4.06e-06	3.46e-06	1.9e-06	3.37e-06	2.15e-06	2.06e-06	3.09e-06	3.69e-06	2.71e-05
VPLpc	3.1e-05	0.000162324	3.63e-05	0.000185342	0.001327	0.00041976	0.000959462	2.91e-06	4.3e-07	5.35e-07	3.52e-06	9.27e-07	1.06e-06	1.02e-06	7.42e-07	3.5e-07	4.43e-07	3.68e-07	1.19e-06	7.94e-06	2.87e-06	1.34e-05	3.44e-06	1.45e-05	3.64e-06	3.9e-06	3.18e-05	2.51e-06	1.21e-05	2.08e-06	2.66e-06	1.91e-06	4.96e-05	1.21e-06	3.94e-06	4.12e-06	1.06e-05	4.55e-06	3.28e-06	1.32e-07	1.73e-06	1.01e-06	5.85e-06	3.82e-06	5.54e-06	4.87e-06	1.27e-06	6.19e-07	3.25e-06
VPM	1.98e-05	0.00017541	6.39e-05	0.000506342	0.000804515	0.000139267	0.000329861	2.1e-05	3.15e-06	1.15e-05	6.06e-06	0.000101611	3.7e-05	0.000117638	0.000118146	9.26e-06	2.61e-05	6.41e-05	2.41e-05	3.29e-05	4.88e-06	1.64e-05	2.45e-06	6.9e-06	2.62e-06	3.18e-06	1.34e-05	2.11e-06	5.65e-06	2.74e-05	1.66e-05	8.64e-06	7.85e-05	6.89e-05	1.26e-05	3.44e-06	9.77e-06	1.92e-06	1.33e-06	3.19e-07	3.03e-06	1.64e-06	2.92e-06	3.62e-06	2.8e-06	2.72e-06	1.95e-06	3.53e-06	2.73e-05
VPMpc	0.000203057	0.000179905	0.000153858	8.96e-05	0.00014304	0.000215977	0.00020161	2.97e-06	7.5e-07	5.77e-07	1.67e-06	1.65e-06	6.68e-07	1.06e-06	6.59e-07	1.12e-06	3.41e-07	8.35e-07	2.98e-06	3.58e-05	8.69e-06	8.34e-05	3.26e-05	0.000179174	2.38e-05	2.86e-05	0.00029251	6.45e-05	8.7e-05	1.74e-06	1.01e-05	4.44e-06	3.93e-06	1.41e-06	7.59e-06	5.6e-05	4.39e-05	2.22e-06	1.8e-05	1.14e-06	9.54e-06	2.98e-05	5.08e-06	1.62e-06	1.99e-06	2.89e-06	3.47e-06	7.69e-07	6.71e-07
PoT	2.52e-06	5.55e-05	2.49e-05	8.45e-05	0.00110921	0.000237054	0.000855513	0.000246952	0.00106068	0.000588197	0.00144382	0.000195457	7.49e-05	0.000182821	0.000168118	3.32e-05	8.05e-05	0.000171559	0.000125232	2.15e-05	5.31e-06	9.16e-06	4.99e-07	1.02e-06	1.55e-06	3.76e-06	8.15e-06	4.55e-06	7.88e-06	3.04e-05	8e-06	2.68e-06	0.000123197	0.00010758	0.000740658	1.81e-05	0.000182559	4.36e-06	1.16e-06	1.54e-07	1.97e-06	7.08e-07	7.23e-06	7.15e-06	8.21e-06	1.05e-05	4.2e-06	1.8e-06	5.84e-06
SPF	4.93e-05	6.8e-05	3.66e-05	5.5e-05	0.00116579	0.000368635	0.00100419	1.08e-05	8.45e-05	1.94e-05	0.000124791	1.38e-06	1.44e-06	1.4e-06	1.16e-06	5.94e-07	2.22e-06	1.09e-06	3.8e-06	7e-06	4.2e-06	2.17e-05	1.33e-05	7.55e-05	8.89e-06	7.32e-06	0.000144129	4.72e-05	5.38e-05	1.95e-06	1.18e-05	5.52e-06	4.76e-05	1.44e-06	5.42e-05	4.4e-05	4.96e-05	4.73e-06	3.71e-06	8.21e-07	5.08e-06	1.87e-05	8.2e-06	4.7e-06	6.43e-06	7.19e-06	4.44e-06	1.04e-06	3.19e-06
SPA	0.000342307	7.3e-05	0.000118523	1.58e-05	4.08e-05	0.000235569	0.000241436	6.58e-07	5.75e-07	3.46e-07	1.53e-06	1.23e-07	2.1e-07	2.79e-07	3.79e-07	7.3e-07	2.8e-07	1.1e-07	2.85e-06	1.16e-05	8.95e-06	8.5e-05	4.64e-05	0.000221397	4.66e-05	4.09e-05	0.000546137	0.000108756	9.93e-05	4.69e-07	3.66e-05	1.87e-05	1.13e-06	7.32e-07	8.42e-06	8.33e-05	6.05e-05	9.76e-07	3.64e-06	7.64e-06	1.11e-05	4.52e-05	5.83e-06	4.61e-06	4.38e-06	7.13e-06	1.23e-05	3.51e-06	1.42e-06
PP	2.95e-08	1.08e-06	5.72e-07	2.61e-06	3.79e-05	8.01e-06	9.7e-05	0.000301933	0.0032329	0.000715955	0.0046568	1.23e-05	6.32e-10	8.41e-06	1.34e-05	1.73e-06	6.01e-05	2.02e-05	3.67e-05	2.3e-07	5.35e-07	4.85e-07	2.94e-09	2.44e-07	8.51e-07	1.62e-07	5.08e-06	5.67e-06	1.91e-06	1.16e-06	6.89e-07	1.31e-06	5.34e-08	7.5e-07	0.00179122	1.43e-05	0.000376469	1.7e-06	7.26e-07	2.6e-08	2e-06	5.18e-11	7.71e-06	1.3e-05	1.07e-05	2.21e-05	9.59e-06	1.35e-06	1.59e-06
MG	4.17e-07	5.08e-06	2.25e-06	2.1e-05	0.000319446	6.75e-05	0.000287846	0.000368529	0.00250678	0.0010184	0.00347394	0.00016406	2.77e-05	0.000168878	0.000169295	1.12e-05	9.01e-05	0.000169139	0.000142313	1.98e-06	1.13e-06	1.21e-06	2.1e-07	3.07e-07	9.52e-07	5.93e-07	5.02e-06	5.04e-06	3.21e-06	4.35e-06	1.5e-06	1.5e-06	3.06e-05	7.27e-05	0.00154169	1.37e-05	0.000331385	2.23e-06	6.02e-07	3.92e-08	2.38e-06	3.14e-07	6.74e-06	1.01e-05	9.09e-06	1.66e-05	7.4e-06	1.64e-06	2.94e-06
LGd	1.29e-07	3.1e-06	2.05e-06	2.06e-05	2.91e-05	8.25e-07	8.48e-06	0.000191161	0.00025596	0.000472673	0.00028125	0.0026657	0.000487599	0.00331287	0.00334418	0.000129266	0.000530571	0.00176018	0.00062639	2.65e-06	1.11e-06	7.7e-07	2.02e-07	9.55e-08	1.4e-07	3.34e-07	3.75e-07	1.02e-06	3.85e-07	2.36e-05	3.63e-05	1.77e-05	0.000296117	0.00146193	0.000303369	6.9e-06	6.72e-05	1.78e-07	8.85e-08	1.02e-08	7.87e-07	2.43e-07	4.19e-07	6.51e-07	7.45e-07	8.73e-07	5.73e-07	7.67e-06	2.44e-06
LP	3.22e-06	8.9e-05	0.000115944	0.000102045	0.000160133	6.81e-06	6.03e-05	0.000290682	0.000278775	0.000633185	0.000276863	0.000975475	0.000412982	0.00107884	0.00105793	0.000105433	0.000292604	0.000677387	0.00032151	0.000143572	2.46e-05	2.31e-05	2.37e-06	2.5e-06	2.14e-06	8.12e-06	3.87e-06	3.98e-06	3.51e-06	0.000169769	0.000177264	5.83e-05	0.000403006	0.000610092	0.000414098	2.2e-05	0.000123804	4.85e-07	2.05e-06	3.39e-07	1.97e-06	1.51e-06	1.16e-06	2.69e-06	2.01e-06	1.25e-06	1.17e-06	5.84e-06	1.29e-05
PO	2.13e-05	0.000271612	0.000105216	0.000312687	0.000520443	0.000114526	0.00029586	6.53e-05	9.41e-06	3.88e-05	2.63e-05	0.000116759	0.000163383	9.13e-05	8.44e-05	3.71e-05	7.59e-05	7.16e-05	3.93e-05	8.06e-05	2.23e-05	2.24e-05	3.26e-06	9.14e-06	3.38e-06	7.02e-06	2.36e-05	5.89e-06	1.32e-05	0.000108429	0.00011376	5.96e-05	0.000198877	0.00010204	6.15e-05	1.41e-05	3.85e-05	4.28e-06	2.2e-06	6.7e-07	3.25e-06	1.47e-06	5.84e-06	5.67e-06	7.06e-06	4.84e-06	3.41e-06	2.75e-06	1e-05
POL	2.92e-06	5.17e-05	4.12e-05	7.6e-05	0.000347041	4.69e-05	0.000225456	0.000581941	0.00156052	0.00156306	0.00191932	0.000341063	0.000131024	0.000269051	0.000232645	6.79e-05	0.000154013	0.00036952	0.000323961	4.57e-05	9.39e-06	1.89e-05	1.17e-06	1.88e-06	1.61e-06	7.96e-06	4.6e-06	5.45e-06	3.28e-06	5.77e-05	1.49e-05	3.1e-06	0.000162745	0.000174097	0.00132859	2.82e-05	0.000322314	1.55e-06	2.18e-06	1.19e-07	2.8e-06	1.64e-06	3.64e-06	4.81e-06	5.26e-06	7.62e-06	4.16e-06	2.15e-06	5.99e-06
SGN	1.05e-06	1.21e-05	9.46e-06	2.1e-05	9.53e-05	4.82e-06	6.02e-05	0.000871374	0.00182137	0.00283852	0.00189655	0.000452339	8.13e-05	0.000394683	0.000373987	3.81e-05	0.000193231	0.000583299	0.000543681	1.07e-05	3.06e-06	5.17e-06	1.07e-06	7.82e-07	9.93e-07	2.82e-06	2.44e-06	5.11e-06	2.55e-06	1.84e-05	4.73e-06	1.82e-06	6.82e-05	0.000176737	0.00180774	1.72e-05	0.000408902	1.13e-06	6.66e-07	8.08e-08	4.5e-06	1.56e-06	2.22e-06	2.91e-06	4.45e-06	4.59e-06	3.98e-06	1.94e-06	2.78e-06
Eth	7.6e-06	0.000231903	0.000121311	0.000262313	0.000548247	6.72e-05	0.000308668	0.000169861	3.24e-05	0.000115216	7.73e-05	0.000202083	0.000239294	0.000114417	7.35e-05	7.57e-05	0.000107785	0.000135606	8.78e-05	9.97e-05	1.6e-05	2.74e-05	1.32e-06	3.3e-06	2.03e-06	1.2e-05	1.42e-05	6.74e-06	8.59e-06	0.000119262	5.45e-05	1.35e-05	0.000297562	0.00017202	0.000174705	3.17e-05	8.95e-05	2.92e-06	3.04e-06	4.9e-07	2.01e-06	1.54e-06	4.18e-06	3.59e-06	4.86e-06	3.38e-06	2.44e-06	2.47e-06	8.81e-06
AV	2.67e-05	0.000147247	0.000266175	0.00010978	2.03e-05	1.57e-06	5.86e-07	4.26e-05	4.13e-06	1.31e-05	2.05e-06	0.000102682	0.000305055	3.47e-05	4.86e-05	4.32e-05	0.000118737	1.85e-05	9.71e-06	0.000885394	0.000749254	0.000252274	0.000122508	1.74e-05	7.11e-05	6.25e-05	5.41e-06	1.48e-06	1.58e-05	0.000314754	0.000463119	0.00167575	0.000400466	0.000179961	4.11e-06	3.11e-06	7.27e-06	1.85e-06	5.58e-06	6.62e-06	4.99e-06	4.37e-05	7.59e-07	1.99e-06	2.06e-06	1.55e-06	1.74e-06	3.51e-06	1.6e-06
AM	0.000100423	3.95e-05	8.72e-05	2.33e-05	8.36e-06	1.26e-05	8.52e-06	9.72e-06	1.92e-06	6.68e-06	3.17e-06	2.95e-05	0.000134381	2.81e-05	2.09e-05	9.86e-05	8.22e-05	2.61e-05	6.06e-05	0.000587098	0.00125695	0.000712442	0.00073266	0.000145936	0.00054122	0.000272781	4.49e-05	1.93e-05	0.000148537	0.000167389	0.000134238	0.000359044	6.4e-05	2.95e-05	3.04e-05	4.11e-05	7.94e-05	8.19e-06	2.04e-05	4.86e-05	5.38e-05	0.000326122	7.09e-06	1.61e-05	1.21e-05	3.8e-06	6.26e-06	1.52e-05	4.79e-06
AD	1.32e-05	3.97e-05	9.29e-05	3.68e-05	4.43e-06	8.73e-06	2.71e-06	1.15e-05	1.3e-06	4.19e-06	1.1e-06	3.16e-05	0.000146117	1.38e-05	2.68e-05	3.62e-05	6.51e-05	6.5e-06	8.08e-06	0.000534876	0.000592617	0.000210322	0.000240354	2.87e-05	0.000105045	3.23e-05	2.76e-05	1.78e-05	9.46e-05	0.000175842	0.000351096	0.00152941	0.000144	5.9e-05	4.13e-06	2.9e-06	1.12e-05	1.28e-06	3.06e-06	1.94e-05	8.86e-06	4.74e-05	1.64e-06	5.2e-06	3.24e-06	2.26e-06	2.28e-06	9.79e-06	2.03e-05
IAM	0.000258306	1.29e-05	4.91e-05	8.27e-06	8.1e-06	2.67e-05	2.52e-05	3.97e-06	2.15e-06	5.43e-06	4.28e-06	1.26e-05	4.9e-05	1.48e-05	1.37e-05	5.41e-05	3.24e-05	1.45e-05	4.75e-05	0.000259262	0.000494008	0.000562836	0.000469077	0.000317555	0.000426503	0.000413501	8.87e-05	3.92e-05	0.000217439	6.22e-05	4.38e-05	8.39e-05	1.65e-05	1.32e-05	2.72e-05	6.85e-05	8.24e-05	4.6e-06	2.26e-05	3.49e-05	4.91e-05	0.000251783	1.64e-05	1.67e-05	1.21e-05	6.96e-06	1.29e-05	1.85e-05	4.69e-06
IAD	0.000151218	1.2e-05	7.92e-05	8.44e-06	3.21e-06	1.02e-05	5.25e-06	4.89e-06	1.13e-06	3.68e-06	2.25e-06	1.72e-05	9.05e-05	1.61e-05	1.41e-05	6.22e-05	4.95e-05	1.42e-05	3.86e-05	0.000721816	0.00119193	0.000844581	0.000736237	0.000144826	0.000606792	0.000279385	5.81e-05	1.59e-05	0.000193791	0.000109257	0.000103976	0.000456997	4e-05	1.84e-05	2.43e-05	2.86e-05	6.72e-05	1.02e-05	2.16e-05	6.29e-05	4.17e-05	0.000276847	4.47e-06	1.67e-05	7.93e-06	3e-06	4.5e-06	1.01e-05	2.14e-06
LD	2.33e-06	7.23e-05	7.98e-05	0.000100131	2.15e-05	7.35e-06	6.86e-06	1.25e-05	1.82e-06	8.23e-06	2.21e-06	7.93e-05	0.000519971	7.55e-05	0.00020403	0.000130414	0.00030116	3.88e-05	2.23e-05	0.000165253	0.000119997	2.53e-05	1.24e-05	2.77e-06	4.91e-06	5.21e-06	3.24e-06	1.87e-06	7.44e-06	0.000583388	0.00121907	0.000755817	0.000381618	0.000145514	7.61e-06	3.01e-06	5.81e-06	1.16e-06	6.08e-07	5.57e-07	7.22e-06	3.55e-06	2.84e-06	7.92e-06	4.71e-06	3.46e-06	1.35e-06	2e-05	4.2e-05
IMD	0.000876156	6.94e-05	0.000224912	9.43e-06	2.29e-05	0.000179092	0.00013596	4.49e-07	3.53e-07	2.18e-07	1.07e-06	3.81e-07	2.75e-06	5.08e-07	1.07e-06	2.58e-06	1.31e-06	4.99e-07	2.69e-06	7.12e-05	6.1e-05	0.000363221	0.000249119	0.000490765	0.000270306	0.000173214	0.000888564	7.86e-05	0.00028047	2.96e-06	1.33e-05	1.55e-05	1.1e-06	6.41e-07	7.98e-06	4.89e-05	4.47e-05	1.29e-06	8.29e-06	2.5e-05	1.53e-05	5.78e-05	4.6e-06	1.19e-05	4.1e-06	4.32e-06	7.08e-06	2.91e-06	8.74e-06
MD	0.000603355	5.15e-05	0.000171702	1.51e-05	1.38e-05	8.25e-05	3.72e-05	1.67e-06	5.03e-07	9.81e-07	1.36e-06	5.12e-06	2.39e-05	2.83e-06	3.95e-06	1e-05	1.01e-05	1.9e-06	5.92e-06	0.000208203	0.000227418	0.000392192	0.000350521	0.000378016	0.000336878	0.000165842	0.000578381	4.04e-05	0.000321696	2.07e-05	4.54e-05	0.000156982	2.12e-05	9.86e-06	8.25e-06	1.77e-05	2.93e-05	2.49e-06	1.09e-05	3.29e-05	1.65e-05	7.08e-05	3.81e-06	1.28e-05	4.49e-06	2.35e-06	3.03e-06	4.66e-06	1.14e-05
SMT	0.000315252	0.000169884	0.000212326	4.43e-05	6.43e-05	0.000192237	0.000228828	5.89e-06	2.33e-06	4.51e-06	5.12e-06	8.23e-06	1.52e-05	9.04e-06	8.13e-06	2.25e-05	9.42e-06	8.62e-06	3.24e-05	0.000118085	0.000115859	0.00025293	0.000215029	0.000497426	0.000205575	0.000301316	0.000376013	0.00011804	0.000275111	1.89e-05	1.95e-05	3.07e-05	1.13e-05	1.18e-05	2.51e-05	0.000137974	0.00011409	3.23e-06	3.82e-05	1.12e-05	3.49e-05	0.000180146	2.08e-05	8.16e-06	7.67e-06	8.2e-06	1.37e-05	1.42e-05	4.26e-06
PR	0.000197661	0.000112201	0.000148559	2.91e-05	3.91e-05	0.000117787	0.000129744	4.78e-06	2.4e-06	4.04e-06	4.71e-06	6.98e-06	2.64e-05	9.18e-06	9.23e-06	4.82e-05	1.77e-05	9.36e-06	5.7e-05	0.000121669	0.000258563	0.000249574	0.000483892	0.000327926	0.00028256	0.000259983	0.000245186	0.000126624	0.000280159	4.17e-05	3.24e-05	8.25e-05	1.24e-05	8.42e-06	2.32e-05	0.000211102	0.000134751	6.47e-06	3.34e-05	4.72e-05	0.000112002	0.000401934	6.03e-05	3.26e-05	4.11e-05	3.76e-05	7.69e-05	7.41e-05	1.56e-05
PVT	0.000127078	7.24e-06	3.38e-05	3.12e-06	5.32e-06	3.28e-05	7.39e-06	2.43e-06	1.27e-06	8.35e-07	1.72e-06	4.35e-06	1.55e-05	3.18e-06	3.65e-06	1.54e-05	1.03e-05	3.15e-06	1.05e-05	0.000100555	0.0002035	0.000297208	0.000601593	0.00014809	0.000344502	0.000101848	0.000161114	5e-05	0.00032379	2.07e-05	2.75e-05	4.23e-05	4.73e-06	2.12e-06	1.78e-05	1.76e-05	5.62e-05	4.03e-06	8.6e-06	0.000107036	6.65e-05	0.000152512	1.02e-05	2.74e-05	2.19e-05	4.76e-06	8.9e-06	2.17e-05	1.72e-05
PT	5.16e-05	3.18e-06	2.68e-05	3.24e-06	7.22e-06	1.27e-05	3.52e-06	5.03e-06	2.14e-06	2.93e-06	2.01e-06	1.5e-05	6.9e-05	1.53e-05	1.19e-05	6.39e-05	4.78e-05	1.52e-05	3.86e-05	0.00029471	0.000771781	0.000480135	0.000782008	5.68e-05	0.000431663	0.000155608	2.51e-05	1.9e-05	9.84e-05	9.1e-05	6.34e-05	0.000121427	1.43e-05	6.29e-06	3.04e-05	2.97e-05	7.53e-05	8.06e-06	1.21e-05	8.52e-05	8.3e-05	0.000278636	1.24e-05	2.93e-05	3.64e-05	6.58e-06	1.26e-05	3.51e-05	1.28e-05
RE	8.6e-05	3.82e-05	4.88e-05	1.32e-05	2.21e-05	8.14e-05	0.000105095	3.52e-06	2.65e-06	4.28e-06	4.94e-06	6.33e-06	3.7e-05	9.77e-06	1.19e-05	7.45e-05	2.54e-05	1.04e-05	8.22e-05	0.00012012	0.000376783	0.000274251	0.000742497	0.000250986	0.000381338	0.000268622	0.000149489	0.000159887	0.000325219	6.17e-05	4.23e-05	0.0001277	1.5e-05	7.23e-06	2.65e-05	0.000300453	0.000176158	8.25e-06	2.42e-05	8.13e-05	0.000173526	0.000615107	9.31e-05	5.53e-05	7.08e-05	6.14e-05	0.000127897	0.000124424	2.55e-05
Xi	8.47e-05	5.26e-05	5.4e-05	1.63e-05	3.24e-05	0.000119975	0.000164307	3.02e-06	2.59e-06	3.4e-06	4.8e-06	3.59e-06	3.17e-05	7.34e-06	1e-05	7.44e-05	2.14e-05	8.21e-06	8.7e-05	0.000104787	0.000353933	0.000251373	0.000770433	0.00027121	0.000365905	0.000231737	0.000206805	0.000204321	0.00037152	5.82e-05	3.97e-05	0.000137678	1.3e-05	4.43e-06	2.41e-05	0.000370392	0.000203357	9.43e-06	2.54e-05	8.94e-05	0.000197166	0.000689681	0.000112021	6.19e-05	7.93e-05	7.51e-05	0.000155197	0.000145148	2.78e-05
RH	0.000262363	8.05e-05	9.38e-05	2.61e-05	5.02e-05	0.000180341	0.000245567	3.67e-06	2.18e-06	4.61e-06	4.8e-06	8.07e-06	2.23e-05	9.86e-06	9.77e-06	3.16e-05	1.48e-05	9.55e-06	3.83e-05	0.00011171	0.000176754	0.000318557	0.000274787	0.000486778	0.000253136	0.000337407	0.000318481	0.000131748	0.000284498	2.8e-05	2.09e-05	4.14e-05	1.17e-05	1.16e-05	2.69e-05	0.000156671	0.000126958	2.49e-06	2.47e-05	1.75e-05	3.96e-05	0.000217119	2.27e-05	1.19e-05	1.08e-05	1e-05	1.69e-05	1.77e-05	5.01e-06
CM	0.00038163	6.71e-05	0.000101142	1.86e-05	3.96e-05	0.000164438	0.000201328	2.2e-06	1.22e-06	2.07e-06	2.72e-06	4.56e-06	1.75e-05	5.36e-06	5.22e-06	1.79e-05	1.05e-05	5.2e-06	1.88e-05	0.000167431	0.000227469	0.000448266	0.000291047	0.000378495	0.000281197	0.000263468	0.000365577	9.87e-05	0.000225757	2.12e-05	1.73e-05	3.78e-05	6.38e-06	5.33e-06	1.9e-05	9.8e-05	8.77e-05	2.98e-06	1.84e-05	2.49e-05	2.46e-05	0.000138398	1.08e-05	1.05e-05	6.21e-06	5.81e-06	8.17e-06	7.24e-06	2.67e-06
PCN	0.000418436	0.00016281	0.000203265	7.8e-05	7.3e-05	0.000140916	9.4e-05	5.85e-06	1.15e-06	2.5e-06	2.51e-06	8.31e-06	2.44e-05	5.61e-06	5.89e-06	1.45e-05	1.07e-05	4.53e-06	1.38e-05	0.00023277	0.000250695	0.00031541	0.000179603	0.000306844	0.000195075	0.000179125	0.000377673	4.06e-05	0.000142223	2.8e-05	3.99e-05	0.000145186	2.65e-05	1.27e-05	1.18e-05	4.25e-05	4.32e-05	3.51e-06	2.2e-05	9.25e-06	1.29e-05	8.33e-05	5.95e-06	5.84e-06	2.8e-06	2.76e-06	3.28e-06	3e-06	1.31e-06
CL	5.81e-05	0.000121322	0.000140633	0.000105302	7.06e-05	2.68e-05	3.38e-05	1.29e-05	1.3e-06	6.3e-06	4.5e-06	5.36e-05	0.000219388	1.85e-05	2.19e-05	2.7e-05	8.56e-05	1.05e-05	7.98e-06	0.000331473	0.000227742	9.99e-05	7.19e-05	5.2e-05	5.51e-05	2.66e-05	6.62e-05	9.74e-06	7.18e-05	0.000156585	0.000228511	0.000404096	0.0002455	0.000110981	1.02e-05	4.55e-06	1.15e-05	2.33e-06	3.4e-06	6.36e-06	5.47e-06	1.36e-05	3.8e-06	6.2e-06	5.24e-06	3.56e-06	3.08e-06	5.79e-06	1.17e-05
PF	8.19e-05	8.97e-05	5.19e-05	7.98e-05	0.000120997	6.68e-05	7.67e-05	1.66e-05	2.55e-06	9.28e-06	9.58e-06	2.04e-05	3.77e-05	7.91e-06	4.71e-06	6.53e-06	1.45e-05	1.17e-05	1.01e-05	2e-05	6.69e-06	1.89e-05	6.05e-06	3.99e-05	9.82e-06	1.04e-05	0.00011056	7.9e-06	1.59e-05	1.83e-05	9.07e-05	3.03e-05	4.84e-05	2.28e-05	2.24e-05	8.69e-06	1.39e-05	2.28e-06	9.08e-07	1.21e-06	4.19e-06	2.79e-06	3.87e-06	2.44e-06	3.76e-06	2.91e-06	2.45e-06	2.62e-06	1.43e-06
PIL	5.41e-08	1.16e-06	5.82e-07	3.1e-06	7.05e-05	1.55e-05	0.000121847	0.000298555	0.00318982	0.000708517	0.00459419	1.23e-05	3.12e-08	8.4e-06	1.33e-05	1.73e-06	5.94e-05	2.02e-05	3.67e-05	2.44e-07	5.59e-07	4.88e-07	4.91e-09	2.41e-07	8.63e-07	1.61e-07	5.15e-06	5.63e-06	2.05e-06	1.17e-06	6.98e-07	1.33e-06	1.41e-06	7.92e-07	0.00176811	1.42e-05	0.000371887	1.78e-06	7.16e-07	2.59e-08	2e-06	1.72e-09	7.74e-06	1.29e-05	1.07e-05	2.19e-05	9.49e-06	1.35e-06	1.65e-06
RT	4e-05	0.000168543	0.000116681	0.000354107	0.000282384	1.46e-05	3.04e-05	2.17e-05	2.15e-06	6.56e-06	2.61e-06	5.62e-05	0.000122157	5.27e-05	7.96e-05	3.2e-05	7.06e-05	2.78e-05	1.26e-05	0.000142096	7.66e-05	7.4e-05	3.4e-05	1.69e-05	2.12e-05	2.02e-05	2.34e-05	5.09e-06	1.02e-05	0.000136398	0.000214244	0.000190237	0.000147064	7.15e-05	7.39e-06	3.98e-06	9.23e-06	6.38e-07	1.95e-06	3.47e-06	7e-06	1.69e-05	1.81e-06	3.66e-06	2.74e-06	1.87e-06	4.09e-06	4.38e-06	1.89e-05
IGL	4.19e-08	2.83e-06	3.36e-07	8.51e-05	0.000102555	3.87e-06	4.05e-05	0.000183114	0.00101564	0.000423461	0.00142808	0.00178205	0.000315633	0.00221901	0.00223942	8.29e-05	0.000361483	0.0011705	0.000413239	2.02e-07	3.11e-07	2.12e-07	5.35e-08	1.1e-07	4.07e-07	1.48e-07	1.63e-06	2.16e-06	7.58e-07	5.04e-06	2.06e-06	1.2e-06	0.000190747	0.000976942	0.000644191	7.97e-06	0.000136642	5.93e-07	2.47e-07	1.71e-08	1.22e-06	2.23e-07	2.46e-06	4.27e-06	3.37e-06	6.73e-06	3.08e-06	5.92e-06	6.76e-06
IntG	1.13e-07	3.87e-06	6.74e-07	8.75e-05	0.000208242	2.85e-05	0.000160785	0.000259523	0.00263083	0.000622652	0.00377939	0.000131869	2.16e-05	0.00015684	0.000161976	7.44e-06	7.34e-05	9.92e-05	6.22e-05	3.47e-07	6.5e-07	4.63e-07	3.4e-08	2.28e-07	8.99e-07	2.05e-07	4.59e-06	4.83e-06	2.15e-06	1.59e-06	9.59e-07	1.32e-06	1.75e-05	6.77e-05	0.00147214	1.24e-05	0.00031075	1.73e-06	6.21e-07	3e-08	2.22e-06	2.01e-07	6.79e-06	1.12e-05	9.13e-06	1.84e-05	8.02e-06	2.11e-06	7.35e-06
LGv	4.87e-08	9.42e-06	6.79e-07	0.000280277	0.000304093	7.74e-06	7.41e-05	0.000149024	0.00128196	0.000337187	0.0018411	0.000753209	0.000137153	0.000937476	0.000949547	3.75e-05	0.000170743	0.000494078	0.000178567	4.88e-07	7.42e-07	2.56e-07	8e-08	1.72e-07	8e-07	2.19e-07	2.3e-06	2.66e-06	1.16e-06	7.21e-06	1.15e-05	6.37e-06	8.44e-05	0.000415661	0.000735274	7.47e-06	0.000155618	8.84e-07	3.81e-07	3.51e-08	2.53e-06	6.18e-07	3.61e-06	6.6e-06	4.58e-06	9.36e-06	4.36e-06	4.77e-06	2.01e-05
SubG	2.18e-07	1.95e-05	6.49e-07	0.000615654	0.000835069	5.62e-05	0.000247508	4.15e-05	0.000428135	9.5e-05	0.000617018	3.01e-06	2.03e-07	1.7e-06	3.08e-06	2.05e-06	1.01e-05	2.84e-06	5.71e-06	2.68e-07	1.01e-06	1.14e-07	1.13e-07	1.95e-07	1.27e-06	3.41e-07	2.12e-06	1.61e-06	2.11e-06	1.05e-06	1.66e-06	1.17e-06	1.24e-05	7.56e-06	0.000238665	3.44e-06	5.37e-05	1.3e-06	3.04e-07	5.86e-08	4.01e-06	1.32e-06	3.08e-06	5.51e-06	2.94e-06	5.09e-06	2.69e-06	5e-06	4.3e-05
MH	2.83e-05	6.79e-06	2.95e-06	7.26e-06	2.55e-06	3.17e-05	7.86e-06	9.52e-07	4.3e-07	2.1e-07	1.86e-06	8.26e-07	3.5e-06	2.64e-07	3.92e-07	6.84e-07	1.39e-06	1.16e-07	2.79e-07	1.11e-05	1.06e-05	0.000197269	0.000394922	0.000146513	0.000234276	6e-05	9.8e-05	6.68e-05	0.000351906	3.09e-06	1.67e-05	1.45e-05	3.92e-06	2.14e-06	8.47e-06	5.82e-06	3.87e-05	8.91e-07	1.07e-05	0.000104034	5.47e-05	8.92e-05	5.53e-06	2.68e-05	1.05e-05	2.1e-06	1.98e-06	4.67e-06	1.5e-05
LH	3.09e-05	1.17e-05	2.55e-05	8.26e-06	5.36e-06	2.22e-05	6e-06	1.76e-06	6.55e-07	9.52e-07	1.86e-06	1.13e-05	4.71e-05	3.59e-06	3.84e-06	4.59e-06	1.87e-05	1.79e-06	1.08e-06	4.23e-05	1.79e-05	0.000131682	0.000229781	0.000127528	0.000167749	5e-05	7.85e-05	4.28e-05	0.000272574	2.69e-05	6e-05	3.88e-05	5.05e-05	2.69e-05	5.77e-06	5.45e-06	2.44e-05	8.11e-07	1e-05	6.02e-05	3.36e-05	5.31e-05	4.95e-06	1.78e-05	8.16e-06	2.71e-06	2.67e-06	7.17e-06	1.01e-05
SO	6.46e-07	1.36e-06	3.45e-06	7.46e-07	4.08e-07	1.17e-06	7.91e-07	4.17e-07	2.88e-07	3.24e-07	4.21e-07	5.91e-07	5.04e-06	8.27e-07	1.16e-06	4.53e-06	3.62e-06	4.81e-07	1.42e-06	1.81e-05	3.69e-05	1.14e-05	3.46e-05	1.81e-06	1.06e-05	3.72e-06	9.23e-07	2.04e-06	2.96e-06	6.28e-06	9.26e-06	2.35e-05	2.58e-06	8.81e-07	9.79e-07	1.52e-06	2.17e-06	5.88e-07	5.71e-07	8.86e-06	2.84e-05	5.34e-05	1.37e-06	1.92e-05	1.34e-05	9.79e-06	3.83e-06	1.15e-05	8.69e-06
ASO	1.44e-07	2.84e-07	8.55e-07	2.45e-07	3.01e-07	5.54e-07	5.71e-07	1.6e-07	1.28e-07	1.18e-07	4.44e-07	1.27e-07	9.72e-07	2.29e-07	3.07e-07	8.68e-07	7.07e-07	2.57e-07	7.47e-07	4.78e-06	1.47e-05	4.34e-06	2.14e-05	7.27e-07	6.16e-06	2.25e-06	4.45e-07	1.4e-06	2.43e-06	1.52e-06	1.88e-06	5.55e-06	5.41e-07	2.29e-07	1.43e-06	1.93e-06	3.42e-06	1.91e-07	7.87e-07	4.27e-06	1.06e-05	2.32e-05	1.89e-06	2.2e-05	2.44e-05	2.13e-05	5.45e-06	8.95e-06	4.5e-06
PVH	2.01e-07	2.57e-07	1.19e-06	1.83e-07	2.1e-07	4.65e-07	4.68e-07	1.27e-07	9.6e-08	9.51e-08	2.98e-07	9.05e-08	7.94e-07	1.83e-07	2.39e-07	6.11e-07	5.04e-07	2.14e-07	5.71e-07	9.27e-06	2.34e-05	3.84e-06	1.96e-05	7.39e-07	5.7e-06	2.09e-06	5.05e-07	1.28e-06	2.35e-06	1.14e-06	1.35e-06	4.48e-06	4.21e-07	1.77e-07	8.68e-07	1.57e-06	2.34e-06	1.86e-07	1.39e-06	4.3e-06	9.55e-06	2.1e-05	1.35e-06	1.85e-05	1.81e-05	1.21e-05	4.81e-06	1.06e-05	6.18e-06
PVa	1.97e-07	5.49e-07	1.53e-06	3.89e-07	3.67e-07	7.21e-07	4.87e-07	1.91e-07	1.4e-07	1.48e-07	3.8e-07	2.64e-07	1.88e-06	3.5e-07	4.6e-07	9.93e-07	1.27e-06	2.68e-07	7.97e-07	6.84e-06	1.55e-05	4.55e-06	1.82e-05	6.73e-07	4.96e-06	1.83e-06	5.17e-07	1.11e-06	1.94e-06	2.36e-06	2.89e-06	7.7e-06	1.17e-06	4.41e-07	1.3e-06	1.37e-06	2.84e-06	1.99e-07	4.69e-07	3.89e-06	1.14e-05	2.33e-05	1.81e-06	2.01e-05	2.42e-05	2.3e-05	4.77e-06	7.29e-06	3.93e-06
PVi	4.48e-07	2.9e-07	9.35e-07	2.88e-07	5.23e-07	1.3e-06	7.95e-07	1.85e-07	2.41e-07	2.05e-07	6.25e-07	1.01e-07	4.84e-07	3.35e-07	3.17e-07	8.46e-07	3.98e-07	3.57e-07	1.27e-06	3.33e-06	9.54e-06	3.6e-06	1.65e-05	9.57e-07	5.18e-06	1.89e-06	1.1e-06	1.57e-06	2.38e-06	1.06e-06	1.25e-06	3.21e-06	3.19e-07	1.23e-07	2.06e-06	2.28e-06	4.45e-06	4.28e-07	4.96e-07	3.37e-06	9.12e-06	1.79e-05	2.5e-06	2.36e-05	3.22e-05	3.08e-05	7.35e-06	6.86e-06	6.71e-06
ARH	2.71e-07	1.77e-07	9.73e-07	3.05e-07	5.78e-07	1.26e-06	9.38e-07	1.9e-07	2.96e-07	4.77e-07	7.33e-07	9e-08	2.08e-07	6.87e-07	5.56e-07	4.13e-07	2.62e-07	6.19e-07	1.73e-06	2.58e-06	3.17e-06	1.03e-06	7.36e-06	1.79e-07	1.91e-06	7.51e-07	7.07e-07	1.55e-06	1.37e-06	7.89e-07	1.12e-06	1.82e-06	1.49e-07	1.22e-07	3.46e-06	2.48e-06	6.21e-06	8.98e-07	1.99e-07	2.43e-06	7.25e-06	1.03e-05	3.77e-06	3.31e-05	5.51e-05	4.99e-05	1.26e-05	4.13e-06	2.52e-06
ADP	1.97e-07	5.4e-07	2.95e-06	2.91e-07	1.85e-07	3.82e-07	2.03e-07	1.53e-07	7.79e-08	1.45e-07	8.02e-08	2.1e-07	1.74e-06	2.82e-07	4.14e-07	7.14e-07	1.01e-06	1.71e-07	5.02e-07	1.77e-05	2.86e-05	2.87e-06	9.38e-06	4.2e-07	2.37e-06	8.8e-07	4.99e-07	6.18e-07	1e-06	1.78e-06	2.21e-06	5.54e-06	1.03e-06	3.7e-07	1.39e-07	2.46e-07	3.16e-07	2.98e-07	4.58e-07	3.26e-06	8.4e-06	1.5e-05	4.18e-07	6.32e-06	4.02e-06	1.15e-06	2.55e-06	1.03e-05	1.31e-05
AVP	5.31e-07	1.43e-06	3.6e-06	7.44e-07	3.26e-07	8.57e-07	2.26e-07	3.79e-07	2.09e-07	2.82e-07	2.31e-07	6.34e-07	4.78e-06	7.85e-07	1.09e-06	2.63e-06	3.24e-06	4.04e-07	1.02e-06	1.71e-05	3.15e-05	8.74e-06	2.47e-05	1.25e-06	6.42e-06	2.33e-06	8.33e-07	1.09e-06	1.98e-06	5.53e-06	7.13e-06	1.84e-05	2.97e-06	1.02e-06	2.88e-07	5.67e-07	6.88e-07	3.98e-07	3.91e-07	6.3e-06	2.17e-05	4.05e-05	6.11e-07	9.8e-06	4.35e-06	1.35e-06	2.49e-06	9.81e-06	8.35e-06
AVPV	3.87e-07	9.99e-07	2.57e-06	5.82e-07	3.68e-07	8.19e-07	1.54e-07	2.53e-07	1.44e-07	1.94e-07	1.51e-07	4.39e-07	3.11e-06	5.18e-07	7.22e-07	1.3e-06	2.05e-06	2.66e-07	6.62e-07	1.16e-05	2.05e-05	5.31e-06	1.51e-05	7.24e-07	3.62e-06	1.34e-06	8.03e-07	7.19e-07	1.68e-06	3.5e-06	4.25e-06	1.11e-05	2.07e-06	7.15e-07	1.89e-07	4.2e-07	6.62e-07	2.92e-07	2.58e-07	4e-06	1.39e-05	2.49e-05	5.62e-07	7.37e-06	3.51e-06	1.26e-06	2.66e-06	7.22e-06	6.56e-06
DMH	7.59e-07	4.64e-07	8.84e-07	5.44e-07	9.26e-07	3.38e-06	1.35e-06	3.66e-07	5.46e-07	7.23e-07	9.7e-07	1.56e-07	3.01e-07	1.16e-06	9.01e-07	9.67e-07	4.28e-07	1.02e-06	2.79e-06	2.17e-06	5.52e-06	2.65e-06	1.21e-05	9.25e-07	3.94e-06	1.37e-06	1.91e-06	2.44e-06	2.53e-06	1.27e-06	1.15e-06	2.07e-06	3.79e-07	1.32e-07	2.95e-06	3.92e-06	6.2e-06	1.48e-06	4.04e-07	3.6e-06	1.08e-05	1.6e-05	3.19e-06	2.25e-05	3.23e-05	3.05e-05	1.34e-05	6.62e-06	1.07e-05
MEPO	1.49e-07	3.77e-07	2.87e-06	2.17e-07	1.87e-07	3.51e-07	2.2e-07	1e-07	5.37e-08	1.12e-07	5.2e-08	1.34e-07	1.23e-06	1.81e-07	2.76e-07	3.95e-07	5.99e-07	1.02e-07	3.95e-07	1.92e-05	3.15e-05	1.77e-06	6.31e-06	2.57e-07	1.62e-06	6.03e-07	4.8e-07	5.59e-07	9.25e-07	1.1e-06	1.34e-06	3.28e-06	6.49e-07	2.3e-07	1.09e-07	2.01e-07	2.92e-07	2.84e-07	4.5e-07	2.6e-06	5.77e-06	1.01e-05	4.01e-07	5.1e-06	3.71e-06	1.09e-06	2.58e-06	9.76e-06	1.33e-05
MPO	4.57e-07	1.2e-06	3.27e-06	6.26e-07	2.87e-07	7.26e-07	2.66e-07	3.42e-07	1.92e-07	2.59e-07	2.27e-07	5.26e-07	4.07e-06	6.84e-07	9.42e-07	2.42e-06	2.76e-06	4.01e-07	9.58e-07	1.67e-05	3.12e-05	7.84e-06	2.35e-05	1.15e-06	6.35e-06	2.29e-06	7.24e-07	1.12e-06	1.94e-06	4.75e-06	6.25e-06	1.61e-05	2.47e-06	8.69e-07	3.48e-07	6.77e-07	8.29e-07	3.86e-07	5.68e-07	6.12e-06	1.99e-05	3.73e-05	6.9e-07	1.16e-05	6.31e-06	2.52e-06	2.75e-06	1.04e-05	8.77e-06
OV	3.32e-07	8e-07	2.11e-06	5.04e-07	3.85e-07	7.93e-07	1.26e-07	1.99e-07	1.19e-07	1.54e-07	1.17e-07	3.44e-07	2.36e-06	3.97e-07	5.61e-07	8.53e-07	1.54e-06	2.06e-07	5.13e-07	9.23e-06	1.6e-05	3.91e-06	1.12e-05	5.26e-07	2.58e-06	9.6e-07	7.87e-07	5.82e-07	1.57e-06	2.62e-06	3.11e-06	8.19e-06	1.63e-06	5.64e-07	1.42e-07	3.66e-07	6.42e-07	2.59e-07	2.09e-07	3.08e-06	1.08e-05	1.84e-05	5.43e-07	6.38e-06	3.11e-06	1.15e-06	2.69e-06	6.08e-06	5.73e-06
PD	2.68e-07	7.1e-07	2.58e-06	3.8e-07	2.02e-07	4.55e-07	2.78e-07	2.3e-07	1.25e-07	1.78e-07	1.58e-07	2.95e-07	2.37e-06	4.2e-07	5.61e-07	1.32e-06	1.53e-06	3.18e-07	6.37e-07	1.66e-05	3.19e-05	4.83e-06	1.7e-05	7.24e-07	4.56e-06	1.64e-06	5.01e-07	9.35e-07	1.58e-06	2.71e-06	3.5e-06	9.16e-06	1.43e-06	5.35e-07	3.02e-07	6.04e-07	7.54e-07	2.84e-07	9.11e-07	4.77e-06	1.36e-05	2.52e-05	6.56e-07	1.24e-05	8.29e-06	2.97e-06	3.01e-06	1.04e-05	8.56e-06
PS	3.95e-07	1.03e-06	3.37e-06	5.31e-07	2.38e-07	5.84e-07	2.41e-07	2.95e-07	1.6e-07	2.28e-07	1.73e-07	4.33e-07	3.44e-06	5.7e-07	8.14e-07	2.05e-06	2.3e-06	3.34e-07	8.25e-07	1.84e-05	3.25e-05	6.52e-06	1.92e-05	9.69e-07	5.16e-06	1.87e-06	6.48e-07	9.62e-07	1.57e-06	3.97e-06	5.27e-06	1.33e-05	2.09e-06	7.35e-07	2.33e-07	4.59e-07	5.03e-07	3.73e-07	5.02e-07	5.34e-06	1.68e-05	3.11e-05	5.32e-07	9.38e-06	4.79e-06	1.34e-06	2.48e-06	1.05e-05	1.06e-05
PVp	1.36e-06	7e-07	9.43e-07	1.06e-06	1.78e-06	4.81e-06	2.64e-06	6.74e-07	1.24e-06	2.69e-06	1.96e-06	3.3e-07	2.68e-07	4.48e-06	3.41e-06	1.21e-06	1.06e-06	3.74e-06	8.81e-06	1.64e-06	3.57e-06	1.72e-06	7.6e-06	4.16e-07	3.37e-06	1.45e-06	2.95e-06	5.03e-06	3.88e-06	3.39e-06	2.4e-06	2.65e-06	4.12e-07	3.06e-07	6.57e-06	1.21e-05	1.45e-05	5.32e-06	4.33e-07	2.97e-06	1.37e-05	1.2e-05	7.08e-06	2.63e-05	4.19e-05	5.92e-05	2.95e-05	5.82e-06	1.03e-05
PVpo	2.76e-07	7.85e-07	2.25e-06	4.44e-07	2.55e-07	5.94e-07	2.28e-07	2.27e-07	1.24e-07	1.73e-07	1.81e-07	3.52e-07	2.55e-06	4.48e-07	5.99e-07	1.08e-06	1.67e-06	2.86e-07	6.37e-07	1.17e-05	2.27e-05	4.87e-06	1.66e-05	6.91e-07	4.21e-06	1.55e-06	5.7e-07	8.4e-07	1.65e-06	2.91e-06	3.48e-06	9.4e-06	1.66e-06	6.01e-07	3.66e-07	6.74e-07	9.86e-07	2.35e-07	6.52e-07	4.33e-06	1.28e-05	2.44e-05	7.19e-07	1.12e-05	8.04e-06	4.16e-06	2.99e-06	8.86e-06	6.75e-06
SBPV	1.78e-07	4.46e-07	1.28e-06	3.11e-07	2.94e-07	5.71e-07	4.87e-07	1.82e-07	1.3e-07	1.36e-07	3.84e-07	2.05e-07	1.53e-06	3.09e-07	4.07e-07	9.62e-07	1.05e-06	2.78e-07	7.59e-07	6.77e-06	1.74e-05	4.71e-06	2.09e-05	7.41e-07	5.86e-06	2.15e-06	4.69e-07	1.27e-06	2.27e-06	2.05e-06	2.49e-06	7.06e-06	9.24e-07	3.59e-07	1.19e-06	1.64e-06	2.85e-06	2e-07	8.08e-07	4.37e-06	1.15e-05	2.45e-05	1.67e-06	2e-05	2.16e-05	1.84e-05	4.9e-06	9.11e-06	4.85e-06
SCH	2.37e-07	6.56e-07	1.79e-06	4.34e-07	3.67e-07	7.45e-07	4.93e-07	2.21e-07	1.57e-07	1.72e-07	3.94e-07	3.15e-07	2.29e-06	4.15e-07	5.42e-07	1.26e-06	1.54e-06	3.02e-07	8.65e-07	8.09e-06	1.77e-05	5.23e-06	1.99e-05	7.7e-07	5.42e-06	1.99e-06	5.5e-07	1.18e-06	2e-06	2.81e-06	3.52e-06	9.31e-06	1.38e-06	5.17e-07	1.33e-06	1.36e-06	2.85e-06	2.29e-07	4.69e-07	4.37e-06	1.32e-05	2.65e-05	1.81e-06	2.05e-05	2.42e-05	2.25e-05	4.81e-06	7.76e-06	4.39e-06
SFO	5.24e-06	1.72e-06	5.27e-06	4.25e-07	1.48e-06	2.83e-06	2.62e-06	2.49e-08	2.49e-08	2.71e-08	9.18e-08	4.44e-08	2.73e-07	1.45e-08	4.45e-08	1.26e-07	1.06e-08	1.96e-09	1.52e-07	1.92e-05	2.98e-05	1.15e-05	8.68e-06	7.9e-06	8.18e-06	4.31e-06	7.82e-06	8.17e-07	3.1e-06	1.28e-07	4.8e-07	1.96e-06	5.73e-08	2.36e-08	2.15e-07	5.76e-07	6.12e-07	1.16e-07	7.02e-07	2.5e-06	1.88e-05	1.57e-05	1.75e-07	2.32e-06	1.98e-06	4.28e-07	7.44e-07	2.22e-06	2.83e-06
VMPO	5.38e-07	1.51e-06	3.58e-06	7.89e-07	3.39e-07	9.3e-07	2.7e-07	4.03e-07	2.26e-07	3.08e-07	2.78e-07	7.05e-07	5.26e-06	8.72e-07	1.15e-06	2.78e-06	3.55e-06	4.58e-07	1.14e-06	1.69e-05	3.28e-05	9.5e-06	2.78e-05	1.34e-06	7.28e-06	2.63e-06	8.3e-07	1.21e-06	2.19e-06	6.03e-06	7.66e-06	2.02e-05	3.19e-06	1.11e-06	4.5e-07	7.68e-07	1.04e-06	3.91e-07	4.72e-07	6.89e-06	2.36e-05	4.48e-05	7.85e-07	1.2e-05	6.75e-06	3.48e-06	2.77e-06	1.01e-05	7.4e-06
VLPO	7.55e-07	1.96e-06	4.74e-06	9.73e-07	3.7e-07	1.09e-06	3.37e-07	5.2e-07	3.05e-07	4e-07	3.5e-07	8.99e-07	7.09e-06	1.14e-06	1.54e-06	4.67e-06	4.88e-06	5.5e-07	1.56e-06	2.33e-05	4.53e-05	1.34e-05	3.76e-05	1.96e-06	1.06e-05	3.76e-06	9.9e-07	1.66e-06	2.77e-06	8.29e-06	1.12e-05	2.9e-05	4.03e-06	1.36e-06	4.83e-07	9.04e-07	1.02e-06	5.92e-07	5.24e-07	9.3e-06	3.22e-05	6.19e-05	8.33e-07	1.26e-05	5.64e-06	2.34e-06	2.56e-06	1.22e-05	9.64e-06
AHN	2.59e-07	5.75e-07	1.53e-06	3.83e-07	3.21e-07	7.09e-07	5.36e-07	2.29e-07	1.64e-07	1.74e-07	4.08e-07	2.56e-07	1.97e-06	3.87e-07	5.12e-07	1.46e-06	1.39e-06	3.25e-07	8.58e-07	7.92e-06	1.93e-05	5.6e-06	2.28e-05	9.09e-07	6.48e-06	2.35e-06	5.63e-07	1.38e-06	2.33e-06	2.59e-06	3.37e-06	9.18e-06	1.13e-06	4.31e-07	1.23e-06	1.62e-06	2.85e-06	2.63e-07	7.2e-07	5.06e-06	1.43e-05	2.87e-05	1.65e-06	2.04e-05	2.07e-05	1.72e-05	4.89e-06	9.32e-06	5.4e-06
LM	1.47e-06	1.23e-06	1.54e-06	1.49e-06	2.12e-06	1.16e-05	3.72e-06	7.51e-07	1.11e-06	1.89e-06	1.66e-06	3.52e-07	8.84e-07	3.06e-06	2.44e-06	2.17e-06	1.2e-06	2.69e-06	6.79e-06	4.17e-06	9.04e-06	4.96e-06	1.62e-05	1.71e-06	6.37e-06	2e-06	4.99e-06	6e-06	5.57e-06	3.32e-06	2.45e-06	3.55e-06	9.72e-07	3.78e-07	4.7e-06	1.05e-05	1.08e-05	3.62e-06	4.77e-07	5.58e-06	1.83e-05	2.5e-05	5.15e-06	2.27e-05	2.57e-05	3.37e-05	2.41e-05	1.01e-05	3.48e-05
MM	1.73e-06	1.26e-06	2.28e-06	1.2e-06	2.09e-06	6.84e-06	2.94e-06	8.82e-07	1.47e-06	2.37e-06	2.23e-06	5.63e-07	1.61e-06	4.22e-06	3.16e-06	4.3e-06	1.96e-06	3.82e-06	9.87e-06	7.66e-06	1.56e-05	7.66e-06	2.19e-05	1.91e-06	9.13e-06	2.8e-06	5.36e-06	6.76e-06	6.84e-06	5.19e-06	3.79e-06	6.15e-06	1.29e-06	4.49e-07	5.73e-06	1.38e-05	1.37e-05	4.76e-06	5.46e-07	6.93e-06	2.22e-05	3.05e-05	6.03e-06	2.03e-05	2.5e-05	3.9e-05	2.41e-05	1.41e-05	5.75e-05
SUM	1.64e-06	1.39e-06	2.78e-06	9.87e-07	1.78e-06	6.97e-06	2.6e-06	7.63e-07	1.11e-06	1.36e-06	1.72e-06	5.54e-07	2.12e-06	2.56e-06	1.92e-06	5.16e-06	2.02e-06	2.55e-06	7.46e-06	1.02e-05	2.07e-05	1.03e-05	2.81e-05	2.77e-06	1.13e-05	3.2e-06	5.87e-06	6.22e-06	7.24e-06	4.88e-06	3.7e-06	7.42e-06	1.53e-06	4.61e-07	3.74e-06	1.06e-05	9.36e-06	2.72e-06	5.44e-07	8.81e-06	2.46e-05	3.88e-05	3.87e-06	1.66e-05	1.63e-05	1.87e-05	1.54e-05	1.75e-05	7.62e-05
TM	8.44e-07	5.75e-07	7.33e-07	8.89e-07	1.21e-06	4.84e-06	1.87e-06	4.94e-07	7.79e-07	1.42e-06	1.25e-06	1.99e-07	2.46e-07	2.24e-06	1.77e-06	8.74e-07	6.04e-07	1.89e-06	4.65e-06	1.45e-06	3.52e-06	1.74e-06	8.82e-06	5.71e-07	2.97e-06	1.07e-06	2.26e-06	3.36e-06	2.79e-06	1.86e-06	1.44e-06	2.42e-06	4.37e-07	2.01e-07	4.02e-06	6.54e-06	8.58e-06	2.74e-06	3.67e-07	3.52e-06	1.15e-05	1.35e-05	4.33e-06	2.32e-05	3.59e-05	3.65e-05	2.01e-05	6.38e-06	1.05e-05
MPN	3.23e-07	8.97e-07	2.51e-06	4.87e-07	2.46e-07	5.93e-07	2.65e-07	2.71e-07	1.49e-07	2.03e-07	2.12e-07	3.98e-07	2.99e-06	5.28e-07	7.04e-07	1.53e-06	2e-06	3.53e-07	7.57e-07	1.35e-05	2.67e-05	5.99e-06	2.02e-05	8.74e-07	5.31e-06	1.93e-06	5.83e-07	1e-06	1.83e-06	3.49e-06	4.35e-06	1.16e-05	1.88e-06	6.85e-07	4.13e-07	7.83e-07	1.06e-06	2.78e-07	7.79e-07	5.2e-06	1.57e-05	2.99e-05	7.72e-07	1.3e-05	8.89e-06	4.25e-06	3.12e-06	1e-05	7.29e-06
PMd	1.41e-06	9.21e-07	1.44e-06	1.02e-06	1.79e-06	6.78e-06	2.57e-06	7.24e-07	1.22e-06	1.97e-06	1.8e-06	3.84e-07	8.03e-07	3.39e-06	2.55e-06	2.44e-06	1.2e-06	2.97e-06	7.46e-06	3.94e-06	8.61e-06	4.33e-06	1.45e-05	1.29e-06	5.82e-06	1.88e-06	3.94e-06	5.16e-06	4.81e-06	3.43e-06	2.49e-06	3.62e-06	8.42e-07	3.02e-07	4.78e-06	1.03e-05	1.12e-05	4.01e-06	5.13e-07	4.92e-06	1.66e-05	2.14e-05	5.11e-06	2.04e-05	2.65e-05	3.55e-05	2.3e-05	9.78e-06	3.08e-05
PMv	1.04e-06	5.78e-07	8.08e-07	8e-07	1.35e-06	4.82e-06	2.11e-06	5.37e-07	9e-07	1.83e-06	1.48e-06	2.49e-07	2.9e-07	3.02e-06	2.31e-06	1.06e-06	7.84e-07	2.53e-06	6.1e-06	1.65e-06	3.9e-06	1.89e-06	9.1e-06	5.53e-07	3.34e-06	1.26e-06	2.54e-06	4.06e-06	3.29e-06	2.43e-06	1.8e-06	2.4e-06	3.83e-07	2.3e-07	4.88e-06	8.53e-06	1.06e-05	3.63e-06	4.36e-07	3.53e-06	1.27e-05	1.41e-05	5.27e-06	2.4e-05	3.69e-05	4.36e-05	2.37e-05	6.61e-06	1.18e-05
PVHd	6.93e-07	6.46e-07	9.52e-07	9.8e-07	8.65e-07	2.9e-06	1.53e-06	3.05e-07	3.54e-07	2.44e-07	5.77e-07	6.27e-08	3.47e-07	1.75e-07	3.42e-07	5.72e-07	2.79e-07	2.1e-07	7.8e-07	3.28e-06	1.1e-05	4.23e-06	1.79e-05	1.49e-06	5.74e-06	2.2e-06	1.75e-06	1.81e-06	2.63e-06	7.99e-07	9.44e-07	3.13e-06	5.27e-07	1.49e-07	1.43e-06	2.19e-06	3.4e-06	2.76e-07	7.89e-07	4.02e-06	1.07e-05	1.96e-05	1.8e-06	2.14e-05	2.13e-05	1.74e-05	6.08e-06	7.72e-06	5.77e-06
VMH	1.97e-07	1.57e-07	7.67e-07	2.56e-07	4.84e-07	1.09e-06	7.87e-07	1.67e-07	2.07e-07	2.6e-07	6.43e-07	7.39e-08	2.35e-07	3.34e-07	3.01e-07	4.47e-07	2.28e-07	3.21e-07	1.09e-06	2.29e-06	4.47e-06	1.52e-06	9.99e-06	2.81e-07	2.63e-06	9.55e-07	6.09e-07	1.35e-06	1.47e-06	6.31e-07	9.5e-07	1.89e-06	1.51e-07	9.9e-08	2.88e-06	1.74e-06	5.21e-06	4.85e-07	2.31e-07	2.79e-06	7.5e-06	1.24e-05	3.16e-06	2.94e-05	4.68e-05	4.16e-05	1.01e-05	4.88e-06	3.02e-06
PH	2.12e-06	1.37e-06	2.65e-06	9.23e-07	1.68e-06	6.64e-06	2.49e-06	5.7e-07	8.06e-07	8.33e-07	1.21e-06	3.71e-07	1.35e-06	1.52e-06	1.16e-06	3.41e-06	1.25e-06	1.53e-06	4.84e-06	7.63e-06	1.48e-05	8.96e-06	2.18e-05	3.47e-06	9.31e-06	2.97e-06	5.59e-06	4.32e-06	5.47e-06	3.05e-06	2.4e-06	5.27e-06	1.11e-06	3.19e-07	2.5e-06	6.64e-06	6.18e-06	1.67e-06	5.16e-07	6.74e-06	2.09e-05	3.08e-05	2.58e-06	1.44e-05	1.45e-05	1.27e-05	1.13e-05	1.25e-05	5.02e-05
LHA	9.38e-07	2.58e-06	2.01e-06	5.46e-06	3.4e-06	1.25e-05	6.01e-06	1.37e-06	1.68e-06	1.18e-06	1.48e-06	1.54e-07	9.47e-07	4.57e-07	1.4e-06	1.18e-06	7.44e-07	4.01e-07	1.59e-06	4.54e-06	1.09e-05	4.87e-06	1.52e-05	2.11e-06	4.65e-06	1.78e-06	4.45e-06	4.35e-06	3.45e-06	1.66e-06	2.26e-06	5.17e-06	2.83e-06	6.13e-07	2.21e-06	3.97e-06	4.51e-06	8.54e-07	3.67e-07	5.83e-06	1.65e-05	2.36e-05	2.63e-06	3.03e-05	2.16e-05	1.63e-05	1.02e-05	7.53e-06	1.29e-05
LPO	7.16e-07	1.6e-06	4.12e-06	8.04e-07	3.46e-07	1.06e-06	6.15e-07	4.72e-07	2.9e-07	3.55e-07	3.33e-07	6.78e-07	5.7e-06	9.35e-07	1.32e-06	4.68e-06	4.05e-06	5.38e-07	1.43e-06	2.17e-05	4.22e-05	1.21e-05	3.52e-05	1.91e-06	1.05e-05	3.72e-06	9.33e-07	1.9e-06	2.81e-06	6.98e-06	1.01e-05	2.54e-05	3.14e-06	1.07e-06	5.26e-07	1.16e-06	1.17e-06	6.15e-07	6.81e-07	9.06e-06	2.99e-05	5.64e-05	9.57e-07	1.59e-05	7.64e-06	3.3e-06	3.03e-06	1.24e-05	9.86e-06
PST	1.79e-06	1.17e-05	5.8e-06	2.75e-05	1.77e-05	4.67e-05	2.02e-05	6.28e-06	7.99e-06	5.08e-06	5.8e-06	6.54e-08	1.28e-07	1.67e-07	5.13e-06	1.78e-07	7.92e-08	1.14e-07	2.76e-06	1.88e-06	6.84e-06	5.36e-06	6.82e-06	6.04e-06	3.29e-06	1.3e-06	1.55e-05	6.09e-06	4.8e-06	1.11e-06	1.93e-06	2.4e-06	1.24e-05	2.2e-06	3.43e-06	4.31e-06	4.76e-06	2.04e-06	1.25e-07	3.32e-06	1.27e-05	1.23e-05	3.18e-06	2.36e-05	1.38e-05	1.07e-05	9.48e-06	9.07e-06	2.53e-05
PSTN	2.15e-06	9.03e-06	4.85e-06	1.77e-05	1.88e-05	4.19e-05	2.5e-05	3.9e-06	4.91e-06	3.23e-06	3.82e-06	1.46e-07	4.83e-07	4.98e-07	3.34e-06	8.57e-07	3.9e-07	4.67e-07	2.85e-06	3.24e-06	8.15e-06	5.9e-06	1.15e-05	5.02e-06	5.08e-06	1.7e-06	1.36e-05	7.35e-06	5.19e-06	1.49e-06	1.81e-06	2.74e-06	7.66e-06	1.43e-06	3.14e-06	5.24e-06	5.21e-06	1.67e-06	2.12e-07	3.97e-06	1.44e-05	1.9e-05	2.69e-06	1.82e-05	1.16e-05	8.26e-06	1.09e-05	9.17e-06	3.16e-05
PeF	2.39e-07	4.12e-07	7.22e-07	6.65e-07	5.38e-07	1.77e-06	1.15e-06	2.45e-07	2.5e-07	1.87e-07	5.01e-07	9.57e-08	6.54e-07	1.83e-07	3.22e-07	7.54e-07	4.99e-07	2.09e-07	6.6e-07	3.35e-06	1.04e-05	3.48e-06	1.69e-05	7.44e-07	4.75e-06	1.75e-06	8.48e-07	1.64e-06	2.14e-06	1.09e-06	1.45e-06	4.1e-06	5.34e-07	1.94e-07	1.54e-06	1.85e-06	3.42e-06	2.23e-07	5.14e-07	4.2e-06	1.08e-05	1.97e-05	1.85e-06	2.29e-05	2.31e-05	1.93e-05	5.87e-06	7.26e-06	4.59e-06
RCH	1.84e-07	4.18e-07	1.45e-06	3.5e-07	4.2e-07	7.54e-07	6.28e-07	1.8e-07	1.65e-07	1.48e-07	4.91e-07	2.02e-07	1.48e-06	2.79e-07	3.71e-07	1.15e-06	1.02e-06	2.44e-07	8.25e-07	6.16e-06	1.3e-05	4.02e-06	1.68e-05	6.15e-07	4.7e-06	1.72e-06	5.1e-07	1.22e-06	1.84e-06	1.95e-06	2.75e-06	6.72e-06	8.07e-07	3.25e-07	2.05e-06	1.42e-06	3.94e-06	2.31e-07	3.16e-07	3.79e-06	1.12e-05	2.17e-05	2.47e-06	2.64e-05	3.64e-05	3.43e-05	6.3e-06	6.38e-06	3.52e-06
STN	2.12e-06	1.82e-05	8.61e-06	4.18e-05	4.37e-05	7.13e-05	5.96e-05	9.23e-06	1.18e-05	7.45e-06	8.76e-06	5.73e-08	1.1e-07	1.32e-07	7.49e-06	7.85e-08	3.93e-08	4.48e-08	3.62e-06	2.09e-06	8.35e-06	5.92e-06	2.88e-06	7.99e-06	2.79e-06	1.13e-06	2.19e-05	1.19e-05	4.99e-06	1.44e-06	2.72e-06	3.12e-06	1.84e-05	3.26e-06	5.36e-06	5.47e-06	6.99e-06	2.82e-06	6.87e-08	1.45e-06	9.98e-06	5.53e-06	3.14e-06	1.53e-05	8.01e-06	6.63e-06	5.99e-06	1.08e-05	3.19e-05
TU	1.82e-07	2.01e-07	6.63e-07	3.76e-07	4.65e-07	1.38e-06	7.35e-07	1.73e-07	2.06e-07	2.26e-07	5.73e-07	6.64e-08	2.08e-07	2.39e-07	2.52e-07	3.62e-07	1.94e-07	2.29e-07	8.15e-07	1.89e-06	3.44e-06	1.29e-06	8.71e-06	2.65e-07	2.04e-06	7.31e-07	6.55e-07	1.18e-06	1.24e-06	4.91e-07	8.06e-07	2.05e-06	1.94e-07	9.76e-08	2.54e-06	1.31e-06	4.52e-06	3.67e-07	1.78e-07	3.03e-06	7.67e-06	1.13e-05	2.68e-06	2.7e-05	4.3e-05	3.43e-05	9.63e-06	4.94e-06	3.16e-06
ZI	1.7e-06	1.06e-05	4.96e-06	1.89e-05	7.15e-05	5.54e-05	0.000123138	3.41e-06	4.35e-06	2.71e-06	4.43e-06	4.66e-08	2.19e-07	1.2e-07	2.76e-06	1.95e-07	1e-07	6.38e-08	1.49e-06	2.18e-06	5.86e-06	3.5e-06	4.63e-06	3.68e-06	2.34e-06	1.01e-06	1.2e-05	2.36e-05	2.78e-06	7.49e-07	1.42e-06	2e-06	7.11e-06	1.33e-06	6.93e-06	7.93e-06	1.17e-05	1.06e-06	1.62e-07	1.72e-06	8.93e-06	7.3e-06	1.61e-06	1.67e-05	1.26e-05	6.68e-06	3.63e-06	5.36e-06	1.44e-05
SCs	5.1e-08	2.08e-07	1.51e-07	4.93e-07	1.35e-06	1.3e-06	2.4e-07	1.32e-06	7.43e-07	3.64e-07	7.36e-07	6.58e-07	9.22e-07	2.47e-06	3.57e-06	6.28e-07	2.02e-06	1.01e-06	4.85e-07	2.35e-07	5.65e-07	1.11e-07	3.1e-07	7.76e-08	4.24e-07	1.4e-07	9.09e-07	2.93e-07	1.48e-06	6.95e-06	8.32e-06	4.19e-05	1.67e-06	3.81e-07	2.98e-07	2.4e-07	4.47e-07	2.05e-07	1.08e-08	7.53e-08	2.32e-06	5.05e-07	8.67e-07	9.56e-07	1.06e-06	6.76e-07	4.36e-07	3.37e-07	1.95e-08
IC	1.48e-07	2.54e-07	1.8e-07	6.47e-07	1.61e-06	1.91e-06	5.39e-07	9.47e-06	8.96e-06	7.64e-06	4.62e-06	1.13e-06	2.18e-07	1.69e-07	7.15e-07	3.14e-07	1.29e-06	6.08e-07	5.86e-07	2.48e-07	1.7e-06	4.62e-07	1.41e-06	9.42e-08	9.88e-07	1.47e-07	9.65e-07	6.14e-07	2.15e-06	1.5e-06	9.63e-07	1.35e-06	3.44e-07	1.68e-07	1.48e-06	4.48e-07	5.19e-07	7.33e-07	7.66e-08	1.43e-07	6.79e-06	9.42e-07	1.31e-06	4.21e-07	7.72e-07	1.97e-06	1.1e-06	8.55e-08	1.77e-08
NB	4.21e-07	7.87e-07	5.19e-07	7.19e-07	6.77e-06	1.14e-06	6.03e-06	2.76e-05	3.52e-05	3.38e-05	3.68e-05	1.52e-06	1.91e-07	1.15e-06	5.55e-06	8.83e-07	1.95e-05	4.03e-06	2.61e-06	6.69e-08	1.85e-07	1.24e-07	2.21e-07	2.25e-07	1.26e-07	2.98e-07	5.8e-07	9.15e-07	5.01e-07	4.44e-06	8.91e-07	2.97e-06	8.67e-07	1.14e-07	2.99e-05	4.23e-07	9.84e-06	2.01e-07	1.1e-07	4.9e-08	1.35e-06	3.44e-07	3.72e-07	3.51e-06	3.89e-06	7.42e-07	2.68e-07	1.61e-07	1.95e-07
SAG	2.5e-07	3.41e-07	3.58e-07	3.8e-07	3.67e-06	9.44e-07	3.4e-06	1.47e-05	1.91e-05	1.97e-05	1.99e-05	1.28e-06	1.42e-07	1.95e-06	7.92e-06	1.38e-06	1.16e-05	5.08e-06	1.94e-06	8.8e-08	2.25e-07	1.57e-07	1.72e-07	1.14e-07	1.39e-07	1.76e-07	6.4e-07	5.6e-07	4.38e-07	3.37e-06	1.12e-06	4.08e-06	6.51e-07	7.4e-08	1.65e-05	2.45e-07	5.51e-06	1.56e-07	5.79e-08	6e-08	1.38e-06	4.3e-07	3.81e-07	2.53e-06	2.48e-06	6.54e-07	4.65e-07	1.32e-07	2.22e-07
PBG	1.63e-07	3.29e-07	2.69e-07	4.47e-07	6.82e-06	1.05e-06	6.93e-06	3e-05	4.03e-05	3.96e-05	4.37e-05	1.9e-06	1.36e-07	2.33e-06	9.06e-06	1.59e-06	1.09e-05	6.81e-06	3.4e-06	7.88e-08	2.05e-07	1.49e-07	1.67e-07	6.75e-08	1.36e-07	1.29e-07	5.98e-07	9.99e-07	5.07e-07	2.65e-06	1.16e-06	4.13e-06	7.37e-07	9.98e-08	3.55e-05	2.66e-07	1.13e-05	1.35e-07	5.03e-08	5.54e-08	1.16e-06	3.15e-07	4.16e-07	4.43e-06	4.74e-06	9.81e-07	5.08e-07	2.07e-07	3.2e-07
MEV	2.36e-06	1.6e-06	3.1e-06	4.98e-07	1.03e-06	2.87e-06	5.17e-07	1.51e-07	1.56e-07	1.22e-07	3e-07	1.82e-07	5.12e-08	5.81e-08	1.58e-07	1.07e-07	5.29e-08	6.75e-08	3.95e-07	5.52e-07	8.19e-07	6.46e-07	1.33e-06	9.52e-07	6.15e-07	3.12e-07	3.74e-06	5.03e-07	1.26e-06	1.32e-07	1.36e-07	3.88e-07	4.69e-08	1.85e-08	3.54e-07	3.4e-07	1.06e-06	4.09e-07	3.07e-07	4.48e-07	9.42e-06	4.22e-06	1.03e-06	2.84e-06	1.51e-06	1.13e-06	9.68e-07	1.52e-07	1.37e-07
SCO	5.26e-08	2.3e-07	1.12e-07	4.87e-07	5.51e-07	8.91e-07	4.45e-07	4.28e-07	8.7e-07	3.1e-07	4.22e-07	6.37e-08	1.96e-07	2.14e-07	2.62e-07	5.78e-07	1.58e-07	1.05e-07	7.33e-07	3.85e-07	1.6e-06	2.56e-07	8.94e-07	6.82e-08	3.41e-07	5.28e-08	9.59e-07	9.96e-07	7.9e-07	1.43e-06	1.02e-06	5.85e-06	4.08e-07	5.94e-08	5.51e-07	9.16e-07	1.86e-06	8.1e-08	2.2e-07	9.94e-07	2.29e-06	1.2e-06	1.57e-06	5.15e-06	4.87e-06	3.82e-06	4.17e-06	1.08e-06	1.8e-06
SNr	1.01e-06	3.57e-06	1.93e-06	9.79e-07	6.77e-06	3.85e-06	7.46e-06	2.32e-05	3.17e-05	2.91e-05	3.5e-05	1.21e-06	2.87e-06	2.82e-07	1.56e-06	5.96e-07	2.01e-05	2.13e-06	3.22e-06	8.8e-07	1.21e-06	2.11e-06	2.15e-06	1.05e-06	3.07e-06	9.52e-07	3.5e-06	1.96e-06	2.44e-06	9.52e-06	9.91e-06	1.55e-05	5.3e-07	1.45e-07	2.78e-05	1.45e-06	1.04e-05	8.36e-07	6.13e-07	1.09e-06	3.38e-06	1.17e-06	1.39e-06	8.94e-06	4.96e-06	3.86e-06	1.12e-06	4.81e-07	1.29e-06
VTA	1.06e-06	9.25e-07	1.31e-06	6.37e-07	1.19e-06	2.13e-06	1.15e-06	1.12e-06	1.04e-06	1.15e-06	1.25e-06	3.5e-07	4.96e-06	1.99e-07	7.32e-07	9.51e-07	6.64e-06	3.68e-07	2.23e-06	3.47e-06	1.08e-05	5.52e-06	1.13e-05	2.38e-06	5.7e-06	1.73e-06	3.83e-06	1.46e-06	3.97e-06	2.15e-05	1.78e-05	2.58e-05	1.56e-06	2.32e-07	1.49e-06	5.16e-06	3.46e-06	3.02e-07	6.98e-07	5.21e-06	9.62e-06	1.45e-05	2.01e-06	7.8e-06	2.33e-06	5.49e-06	3.54e-06	3e-06	9.62e-06
PN	4.93e-07	5.99e-07	1.13e-06	5.75e-07	8.51e-07	1.85e-06	7.6e-07	4.58e-07	1.91e-07	4.53e-07	3.04e-07	3.38e-07	2.98e-06	2.43e-07	4.31e-07	1.32e-06	2.28e-06	3.48e-07	5.94e-06	3.62e-06	1.63e-05	5.39e-06	1.41e-05	2.06e-06	4.41e-06	1.72e-06	2.26e-06	1.64e-06	4.12e-06	7.9e-06	6.68e-06	1.26e-05	1.32e-06	2.98e-07	7.53e-07	1.2e-05	4.87e-06	1.99e-07	7.95e-07	7.17e-06	1.55e-05	2.13e-05	2.19e-06	9.32e-06	2.39e-06	5.88e-06	4.09e-06	1e-05	3.68e-05
RR	8.69e-07	1.27e-06	9.23e-07	5.23e-07	3.1e-06	2.21e-06	3.58e-06	1.05e-05	1.41e-05	1.3e-05	1.56e-05	5.8e-07	2.87e-06	1.64e-07	9.41e-07	4.89e-07	9.73e-06	9.63e-07	1.69e-06	9.33e-07	1.51e-06	1.92e-06	2.53e-06	1.07e-06	2.91e-06	8.42e-07	2.89e-06	1.24e-06	1.98e-06	1.65e-05	1.21e-05	1.69e-05	8.18e-07	1e-07	1.26e-05	1.03e-06	5.09e-06	3.92e-07	3.78e-07	1.41e-06	3.34e-06	2.1e-06	1.15e-06	4.52e-06	3.15e-06	2.64e-06	1.92e-06	5.7e-07	1.62e-06
MRN	4.98e-07	6.92e-07	7.41e-07	5.52e-07	3.83e-06	1.66e-06	3.82e-06	1.45e-05	1.94e-05	1.81e-05	2.14e-05	7e-07	8.82e-07	2.73e-07	1.04e-06	4.45e-07	5.87e-06	1.4e-06	1.87e-06	6.32e-07	1.62e-06	9.27e-07	2e-06	4.67e-07	9.57e-07	3.64e-07	1.46e-06	1.03e-06	1.33e-06	7.95e-06	3.54e-06	6.29e-06	5.17e-07	1.09e-07	1.72e-05	8.46e-07	6.31e-06	2.67e-07	3.81e-07	1.19e-06	4.42e-06	3.09e-06	1.08e-06	4.05e-06	3.43e-06	2.35e-06	2.52e-06	7.11e-07	1.44e-06
SCm	2.7e-07	5.57e-07	3.54e-07	5.32e-07	1.3e-06	1.06e-06	5.61e-07	3.65e-06	3.26e-06	2.94e-06	2.26e-06	6.32e-07	7.14e-07	8.55e-07	1.59e-06	3.65e-07	6.26e-06	6.52e-07	4.37e-07	2.28e-07	4.88e-07	1.68e-07	3.62e-07	1.68e-07	2.89e-07	1.81e-07	7.38e-07	3.41e-07	8.85e-07	5.96e-06	3.78e-06	1.46e-05	1.15e-06	2.29e-07	1.37e-06	3.16e-07	8.57e-07	3.11e-07	8.72e-08	1.31e-07	1.95e-06	4.66e-07	6.34e-07	9.36e-07	7.7e-07	6.73e-07	5.32e-07	1.85e-07	6.45e-08
PAG	3.1e-07	3.79e-07	4.92e-07	3.56e-07	5.8e-07	1.29e-06	3.8e-07	5.34e-07	4.03e-07	3.07e-07	4.44e-07	1.8e-07	3.75e-07	1.21e-07	1.84e-07	2.25e-07	6.08e-07	1.04e-07	5.09e-07	5.71e-07	1.54e-06	7.08e-07	1.91e-06	3.02e-07	5.92e-07	2.21e-07	1.03e-06	6.47e-07	1.22e-06	1.69e-06	9.69e-07	3.22e-06	2.41e-07	7.4e-08	4.04e-07	6.54e-07	8.55e-07	4.23e-07	3.42e-07	1.24e-06	4.49e-06	3.07e-06	1.03e-06	2.28e-06	1.47e-06	1.93e-06	2.87e-06	7.35e-07	1.4e-06
APN	2.08e-07	7.44e-07	4.42e-07	1.05e-06	5.18e-06	1.63e-06	5.16e-06	2.13e-05	2.89e-05	2.68e-05	3.21e-05	7.94e-07	2.71e-07	2.33e-07	4.45e-07	4.23e-07	3.73e-06	1.6e-06	2.34e-06	2.8e-07	5.22e-07	1.75e-07	2.67e-07	8.97e-08	3.14e-07	1.2e-07	9.17e-07	9.6e-07	8.54e-07	4.64e-06	1.53e-06	4.69e-06	3.77e-07	9.18e-08	2.55e-05	6.09e-07	8.5e-06	1.74e-07	7.35e-08	1.71e-07	1.8e-06	6.06e-07	9.05e-07	3.78e-06	4.08e-06	1.5e-06	9.07e-07	2.68e-07	2.39e-07
MPT	8.61e-09	2.51e-07	9.32e-08	7.94e-07	1.14e-06	1.79e-06	8.97e-07	2.97e-07	3.78e-07	1.17e-07	1.58e-07	4.94e-08	8.35e-08	3.51e-07	3.94e-07	2.19e-07	3.17e-07	1.34e-07	2.23e-07	1.97e-07	6.36e-07	2.22e-08	6.5e-08	5.96e-09	2.93e-07	8.47e-09	2.54e-06	1.08e-06	1.56e-06	6.69e-07	1.61e-06	1.16e-05	1.55e-07	3.31e-08	3.97e-07	4.78e-07	8.25e-07	8.73e-08	8.6e-09	1.73e-07	2.49e-06	2.18e-07	1.54e-06	2.78e-06	2.2e-06	1.84e-06	8.17e-07	6.97e-07	4.03e-07
NOT	3.63e-07	8.56e-07	4.54e-07	9e-07	1.41e-06	1.76e-06	8.67e-07	8.27e-07	7.19e-07	5.51e-07	7.4e-07	1.09e-07	1.9e-07	3.92e-07	8.27e-07	2.33e-07	5.06e-06	2e-07	2.79e-07	1.84e-07	4.25e-07	7.79e-08	1.37e-07	1.78e-07	2.85e-07	1.01e-07	2.02e-06	8.03e-07	1.23e-06	2.42e-06	1.94e-06	1.05e-05	3.14e-07	6.39e-08	7.59e-07	5.27e-07	8.29e-07	1.3e-07	6.14e-08	9.25e-08	2.09e-06	2.82e-07	1.14e-06	1.68e-06	1.24e-06	1.14e-06	4.73e-07	4.41e-07	1.62e-07
NPC	6.88e-08	2.52e-07	1.62e-07	5.36e-07	6.83e-07	1.24e-06	5.25e-07	4e-07	6.91e-07	2.93e-07	4.1e-07	4.76e-08	1.86e-07	1.6e-07	2.23e-07	4.08e-07	2.8e-07	8.38e-08	5.95e-07	3.71e-07	1.18e-06	1.61e-07	5.28e-07	4.97e-08	3.07e-07	4.36e-08	1.24e-06	8.52e-07	8.89e-07	1.67e-06	1.31e-06	6.4e-06	3.04e-07	5.81e-08	5.16e-07	7.33e-07	1.37e-06	9.83e-08	1.29e-07	6.05e-07	2.09e-06	7.64e-07	1.41e-06	3.74e-06	3.46e-06	2.88e-06	2.65e-06	7.14e-07	9.67e-07
OP	4.92e-08	3.18e-07	1.47e-07	7.89e-07	1.07e-06	1.77e-06	8.25e-07	3.6e-07	5.01e-07	1.91e-07	2.73e-07	3.62e-08	6.52e-08	1.42e-07	2.08e-07	2.52e-07	6.46e-07	6.91e-08	2.99e-07	2.09e-07	7.02e-07	2.92e-08	7.61e-08	1.74e-08	2.78e-07	1.67e-08	2.24e-06	1.01e-06	1.38e-06	1.03e-06	1.19e-06	7.43e-06	2.05e-07	2.87e-08	4.55e-07	5.69e-07	1.02e-06	9.92e-08	1.56e-08	1.93e-07	2.31e-06	2.21e-07	1.53e-06	3.05e-06	2.57e-06	2.09e-06	9.94e-07	6.73e-07	4.95e-07
PPT	2.28e-07	6.18e-07	3.28e-07	8.16e-07	1.24e-06	1.65e-06	8.2e-07	7.36e-07	7.7e-07	5.61e-07	7.54e-07	7.23e-08	1.47e-07	2.72e-07	5.33e-07	2.5e-07	3.55e-06	1.51e-07	3.28e-07	2.13e-07	5.33e-07	7.41e-08	1.41e-07	1.09e-07	2.73e-07	8.03e-08	1.87e-06	7.94e-07	1.18e-06	2.19e-06	1.52e-06	8.72e-06	2.31e-07	4.79e-08	8.01e-07	5.14e-07	9.15e-07	1.21e-07	4.98e-08	1.42e-07	2.1e-06	3.21e-07	1.18e-06	2.02e-06	1.6e-06	1.38e-06	6.88e-07	4.68e-07	2.62e-07
RPF	1.71e-07	3.25e-07	4.13e-07	3.94e-07	6.23e-07	1.37e-06	5.07e-07	8.3e-07	1.03e-06	8.65e-07	1.12e-06	6.59e-08	6.64e-07	8.42e-08	2.2e-07	3.64e-07	5.07e-07	9.98e-08	9.33e-07	8.91e-07	1.99e-06	6.47e-07	1.83e-06	2.41e-07	6.66e-07	1.79e-07	8.2e-07	6.87e-07	9.46e-07	5.01e-06	3.07e-06	8.16e-06	3.83e-07	1.18e-07	1.01e-06	9.84e-07	1.25e-06	1.82e-07	3.77e-07	1.31e-06	2.78e-06	2.5e-06	1.33e-06	2.52e-06	2.17e-06	3.31e-06	4.18e-06	4.57e-07	7.3e-07
CUN	9.74e-07	7.4e-07	1.27e-06	3.15e-07	8.08e-07	1.49e-06	4.32e-07	3.79e-06	3.96e-06	4.27e-06	2.17e-06	5.98e-07	1.16e-07	5.01e-07	1.83e-06	3.96e-07	2.39e-06	1.22e-06	4.01e-07	2.85e-07	4.42e-07	3.74e-07	6.19e-07	4.06e-07	2.86e-07	1.89e-07	1.63e-06	3.31e-07	6.24e-07	1.1e-06	3.61e-07	1.12e-06	1.4e-07	4.44e-08	1.33e-06	2.82e-07	8.66e-07	4.57e-07	1.33e-07	2.31e-07	4.14e-06	1.77e-06	5.4e-07	1.4e-06	7.39e-07	4.99e-07	7.19e-07	7.68e-08	6.75e-08
RN	5.16e-07	6.21e-07	7.4e-07	4.74e-07	1.69e-06	1.59e-06	1.89e-06	5.25e-06	6.84e-06	6.39e-06	7.68e-06	3.55e-07	2.44e-06	1.19e-07	4.51e-07	5.18e-07	3.45e-06	4.91e-07	1.34e-06	1.55e-06	4.04e-06	2.38e-06	5.34e-06	1.09e-06	2.4e-06	7.47e-07	2.16e-06	1.25e-06	2.3e-06	1.77e-05	9.64e-06	1.28e-05	1.03e-06	1.58e-07	6.31e-06	1.67e-06	3.27e-06	2.82e-07	7.98e-07	3.04e-06	5.89e-06	6.55e-06	1.69e-06	4.66e-06	2.81e-06	4.71e-06	5.06e-06	1.3e-06	3.02e-06
III	1.79e-07	2.62e-07	3.12e-07	4.18e-07	7.82e-07	1.55e-06	5.92e-07	4.06e-07	1.57e-07	5.38e-08	4.51e-07	5.11e-08	3.22e-07	1.87e-08	1e-07	3.93e-07	2.18e-07	1.42e-08	9.79e-07	6.03e-07	2.01e-06	1.3e-06	3.85e-06	3.4e-07	1.29e-06	2.89e-07	1.21e-06	1.44e-06	2.2e-06	1.41e-06	1.05e-06	3.32e-06	1.71e-07	9.07e-08	3.66e-07	1.37e-06	1.41e-06	3.33e-07	1.05e-06	3.71e-06	8.08e-06	5.52e-06	1.73e-06	2.75e-06	2.6e-06	2.9e-06	7.84e-06	4.35e-06	9.64e-06
MA3	3.13e-07	6.16e-07	1.03e-06	6.1e-07	8.96e-07	2.06e-06	9.83e-07	5.1e-07	2.25e-07	3.96e-07	4.21e-07	2.22e-07	1.93e-06	1.63e-07	3.02e-07	8.96e-07	1.03e-06	2.44e-07	1.58e-06	3.21e-06	1.04e-05	4.54e-06	1.24e-05	1.57e-06	3.07e-06	1.03e-06	2.13e-06	1.87e-06	3.77e-06	6.2e-06	3.76e-06	8.44e-06	9.77e-07	2.61e-07	7.91e-07	3.62e-06	2.74e-06	3.28e-07	1.57e-06	6.55e-06	1.12e-05	1.65e-05	3.02e-06	8.55e-06	3.74e-06	9.26e-06	1.11e-05	2.59e-06	4.9e-06
EW	2.57e-07	4.97e-07	7.98e-07	5.73e-07	8.86e-07	1.94e-06	8.79e-07	5.08e-07	2.05e-07	2.81e-07	4.57e-07	1.65e-07	1.43e-06	1.24e-07	2.38e-07	8.26e-07	7.38e-07	1.8e-07	1.57e-06	2.51e-06	8.3e-06	3.75e-06	1.04e-05	1.19e-06	2.69e-06	8.26e-07	1.82e-06	1.87e-06	3.45e-06	3.87e-06	2.62e-06	6.6e-06	7.34e-07	2.18e-07	6.64e-07	3.14e-06	2.46e-06	3.53e-07	1.5e-06	6.21e-06	1.08e-05	1.4e-05	2.73e-06	7.05e-06	3.64e-06	7.46e-06	1.12e-05	3.76e-06	7.75e-06
IV	4.99e-07	4.49e-07	6.98e-07	4.69e-07	1.01e-06	1.99e-06	5.43e-07	1.96e-07	1.06e-07	5.24e-08	3.41e-07	1.7e-07	1.17e-07	2.89e-08	1.46e-07	1.64e-07	1.15e-07	1.41e-08	5.76e-07	2.34e-07	9.95e-07	5.7e-07	1.62e-06	3.43e-07	6.74e-07	2.21e-07	1.58e-06	8.98e-07	1.83e-06	3.81e-07	3.13e-07	1.06e-06	7.38e-08	4.73e-08	3.9e-07	7.46e-07	1.31e-06	2.64e-07	5.58e-07	1.52e-06	8.76e-06	3.99e-06	1.36e-06	2.5e-06	1.79e-06	1.56e-06	2.71e-06	1.93e-06	4.15e-06
Pa4	6.37e-07	5.32e-07	8.84e-07	5.19e-07	1.12e-06	2.17e-06	5.94e-07	1.97e-07	1.16e-07	5.93e-08	3.7e-07	2e-07	1.34e-07	3.26e-08	1.71e-07	1.73e-07	1.33e-07	1.5e-08	6.38e-07	2.59e-07	1.05e-06	5.6e-07	1.57e-06	3.76e-07	6.75e-07	2.21e-07	1.77e-06	9.23e-07	1.89e-06	4.81e-07	3.71e-07	1.18e-06	8.01e-08	5.03e-08	4.34e-07	7.77e-07	1.45e-06	2.7e-07	5.76e-07	1.43e-06	9.2e-06	4.15e-06	1.45e-06	2.6e-06	1.92e-06	1.78e-06	2.77e-06	1.82e-06	3.9e-06
VTN	6.91e-07	5e-07	9.77e-07	8.6e-07	1.94e-06	2.95e-06	9.45e-07	1.27e-07	1.11e-07	7.05e-08	4.35e-07	4.55e-07	2.2e-07	2.66e-08	3.64e-07	1.66e-07	4.56e-08	1.06e-08	1.08e-06	1.81e-07	1.08e-06	3.19e-07	9.32e-07	3.04e-07	5.41e-07	1.71e-07	1.95e-06	1.22e-06	2.57e-06	3.59e-07	5e-07	1.17e-06	7.57e-08	7.37e-08	7.63e-07	1.26e-06	2.41e-06	2.34e-07	6.15e-07	8.17e-07	8.22e-06	2.85e-06	1.96e-06	3.24e-06	2.51e-06	3.27e-06	2.44e-06	1.24e-06	3.06e-06
AT	4.04e-07	3.44e-07	5.94e-07	6.54e-07	1.41e-06	2.26e-06	8.27e-07	2.23e-07	1.17e-07	8.45e-08	3.87e-07	3.37e-07	5.46e-07	3.91e-08	2.88e-07	3.99e-07	3.92e-07	3.23e-08	3.07e-06	5.05e-07	3.73e-06	1.02e-06	2.99e-06	5.44e-07	1.21e-06	4.84e-07	1.64e-06	1.43e-06	2.74e-06	1.75e-06	1.55e-06	3.43e-06	2.19e-07	1e-07	6.01e-07	5.19e-06	2.99e-06	2.27e-07	7.82e-07	2.64e-06	9.67e-06	5.72e-06	1.88e-06	3.38e-06	2.35e-06	3.52e-06	3.76e-06	5.91e-06	2.05e-05
LT	3.18e-07	2.57e-06	1.23e-06	2.32e-06	6.11e-05	4.66e-06	6.67e-05	0.000291734	0.000399988	0.000370812	0.000443287	1.09e-05	6.78e-07	1.86e-06	8.83e-07	9.38e-07	1.01e-05	2.15e-05	2.58e-05	3.13e-07	3.19e-07	7.61e-07	1.23e-06	1.63e-07	5.89e-07	2.36e-07	2.23e-06	8.27e-06	2.17e-06	1.18e-06	6.48e-07	1.06e-06	4.8e-07	5.15e-07	0.000348295	1.25e-06	0.000108992	5.64e-07	3.83e-07	3.95e-07	2.08e-06	6.38e-07	1.4e-06	3.88e-05	4.24e-05	7.3e-06	1.54e-06	1.35e-06	1.41e-06
DT	7.01e-07	1.36e-06	8.02e-07	9.55e-07	6.1e-06	1.35e-06	5.11e-06	2.1e-05	2.69e-05	2.53e-05	2.93e-05	9.19e-07	1.98e-07	4.5e-07	3.03e-06	4.8e-07	2.16e-05	2.15e-06	2.01e-06	5.77e-08	1.69e-07	1.43e-07	2.79e-07	3.65e-07	1.75e-07	3.61e-07	7.02e-07	8.36e-07	5.31e-07	5.29e-06	7.4e-07	2.63e-06	7.39e-07	9.88e-08	2.42e-05	5.66e-07	8.31e-06	1.99e-07	1.4e-07	3.21e-08	1.43e-06	3.97e-07	4.07e-07	2.95e-06	3.26e-06	6.43e-07	2.68e-07	1.35e-07	1.17e-07
MT	1.43e-06	1.3e-06	1.23e-06	5.51e-07	1.58e-06	2.09e-06	1.62e-06	2.65e-06	3.27e-06	3.01e-06	3.66e-06	3.77e-07	5.48e-06	1.47e-07	9.34e-07	7.48e-07	1.1e-05	4.15e-07	2.15e-06	2.33e-06	5.7e-06	4.29e-06	6.59e-06	2.27e-06	6.13e-06	1.7e-06	4.45e-06	1.26e-06	3.29e-06	2.32e-05	2.25e-05	3.4e-05	1.24e-06	1.41e-07	3.19e-06	3.67e-06	3.32e-06	3.65e-07	3.94e-07	3.27e-06	5.81e-06	6.88e-06	1.26e-06	5.04e-06	1.72e-06	2.97e-06	1.53e-06	2.45e-06	8.83e-06
SNc	1.22e-06	2.67e-06	1.62e-06	8.02e-07	5.01e-06	3.13e-06	5.49e-06	1.66e-05	2.26e-05	2.07e-05	2.49e-05	9.27e-07	4.04e-06	2.26e-07	1.33e-06	6.04e-07	1.69e-05	1.54e-06	2.54e-06	1.28e-06	1.9e-06	2.76e-06	3.17e-06	1.5e-06	4.28e-06	1.21e-06	3.96e-06	1.67e-06	2.64e-06	1.67e-05	1.59e-05	2.37e-05	8.34e-07	1.32e-07	1.98e-05	1.47e-06	7.87e-06	6.53e-07	4.96e-07	1.59e-06	3.44e-06	2.05e-06	1.25e-06	7.09e-06	3.82e-06	3.25e-06	1.14e-06	5.6e-07	1.63e-06
PPN	1.38e-06	1.19e-06	1.81e-06	4.14e-07	1.72e-06	2.29e-06	1.71e-06	4.17e-06	5.57e-06	5.46e-06	6.19e-06	3.77e-07	3.23e-07	4.15e-07	1.67e-06	4.2e-07	4.3e-06	1.11e-06	8.65e-07	3.86e-07	6.57e-07	6.4e-07	9.84e-07	6.23e-07	6.96e-07	3.04e-07	2.6e-06	5.99e-07	1.06e-06	2.38e-06	1.38e-06	2.98e-06	2.08e-07	3.65e-08	5.17e-06	3.89e-07	2.45e-06	3.15e-07	2.27e-07	4.19e-07	6.14e-06	2.72e-06	9.09e-07	3.08e-06	2.14e-06	1.19e-06	1.14e-06	2.45e-07	4.54e-07
IF	3.88e-07	7.21e-07	1.33e-06	7e-07	9.97e-07	2.19e-06	9.25e-07	5.12e-07	2.28e-07	5.52e-07	3.64e-07	3.87e-07	2.9e-06	2.99e-07	4.63e-07	1.43e-06	1.77e-06	4.28e-07	4.74e-06	4.33e-06	1.81e-05	6.34e-06	1.73e-05	2.25e-06	4.56e-06	1.76e-06	2.26e-06	1.82e-06	4.68e-06	5.92e-06	4.31e-06	9.12e-06	1.52e-06	3.66e-07	9.09e-07	1.02e-05	4.66e-06	2.49e-07	1.11e-06	8.29e-06	1.68e-05	2.5e-05	2.75e-06	1.18e-05	3.13e-06	7.79e-06	5.83e-06	7.87e-06	2.65e-05
IPN	2.98e-07	4.21e-07	7.98e-07	4.1e-07	6.15e-07	1.37e-06	5.01e-07	3.43e-07	1.32e-07	3.19e-07	2.03e-07	2.85e-07	1.93e-06	1.92e-07	2.94e-07	1.33e-06	1.34e-06	2.6e-07	8.77e-06	2.59e-06	1.58e-05	3.84e-06	1.09e-05	1.53e-06	3.27e-06	1.55e-06	1.36e-06	1.53e-06	3.35e-06	3.82e-06	3.45e-06	8.64e-06	9.55e-07	2.46e-07	5.06e-07	1.66e-05	5.56e-06	1.33e-07	5.07e-07	6.52e-06	1.63e-05	1.9e-05	1.6e-06	6.93e-06	1.64e-06	3.65e-06	2.55e-06	1.54e-05	5.93e-05
RL	3.33e-07	6.79e-07	1.16e-06	7.06e-07	1.04e-06	2.31e-06	1.05e-06	5.56e-07	2.37e-07	4.51e-07	4.65e-07	2.88e-07	2.24e-06	2.21e-07	3.69e-07	1.08e-06	1.22e-06	3.21e-07	2.03e-06	3.67e-06	1.3e-05	5.48e-06	1.5e-05	1.85e-06	3.77e-06	1.29e-06	2.31e-06	1.99e-06	4.41e-06	5.26e-06	3.41e-06	7.42e-06	1.19e-06	3.08e-07	8.74e-07	4.87e-06	3.26e-06	3.47e-07	1.56e-06	7.64e-06	1.38e-05	2.02e-05	3.12e-06	1.03e-05	3.86e-06	8.98e-06	9.83e-06	4.05e-06	9.18e-06
CLI	2.92e-07	4.5e-07	6.6e-07	5.67e-07	9.66e-07	2.01e-06	8.88e-07	4.42e-07	1.79e-07	1.91e-07	4.53e-07	2.07e-07	1.18e-06	1.02e-07	2.4e-07	6.63e-07	7.02e-07	1.24e-07	2.26e-06	1.69e-06	6.7e-06	2.98e-06	8.46e-06	1.1e-06	2.45e-06	8.16e-07	1.9e-06	1.82e-06	3.44e-06	3.46e-06	2.36e-06	5.15e-06	6.05e-07	1.83e-07	5.79e-07	4.31e-06	2.6e-06	3.38e-07	1.39e-06	5.59e-06	1.15e-05	1.16e-05	2.45e-06	5.89e-06	3.19e-06	5.94e-06	8.31e-06	5.91e-06	1.65e-05
DR	3.95e-07	3.46e-07	5.76e-07	6.58e-07	1.46e-06	2.38e-06	7.47e-07	1.58e-07	1.02e-07	5.98e-08	3.71e-07	3.11e-07	1.6e-07	2.14e-08	2.56e-07	1.51e-07	2.77e-08	1.13e-08	7.37e-07	1.67e-07	9.2e-07	4.51e-07	1.33e-06	2.63e-07	6.02e-07	1.85e-07	1.52e-06	1.1e-06	2.27e-06	2.44e-07	3.53e-07	9.71e-07	6.8e-08	6.18e-08	5.81e-07	8.88e-07	1.8e-06	2.4e-07	5.86e-07	1.26e-06	7.63e-06	2.96e-06	1.64e-06	2.9e-06	2.12e-06	2.44e-06	2.62e-06	1.54e-06	3.27e-06
NLL	2.17e-07	4.18e-07	2.73e-07	5.42e-07	6e-07	2.94e-06	1.02e-06	3.83e-07	3.4e-07	3.14e-07	5.36e-07	9.09e-08	2.3e-08	2.42e-07	6.4e-07	7.77e-08	5.28e-07	3.62e-08	1.37e-07	1.06e-07	2.91e-07	2.24e-07	5.37e-07	1.88e-07	4.94e-07	3.2e-07	8.2e-07	1.7e-06	8.15e-07	3.63e-08	1.43e-07	2.08e-07	1.55e-07	4.18e-08	5.24e-07	7.41e-07	8.38e-07	1.81e-07	1.63e-07	3.81e-07	2.28e-06	6.46e-07	5.69e-07	1.86e-06	1.15e-06	1.09e-06	3.95e-07	1.38e-07	2.81e-07
PSV	1.32e-07	2.59e-07	1.07e-07	5.2e-07	8.48e-07	2.26e-06	1.63e-06	5.79e-07	4.49e-07	3.02e-07	5.85e-07	1.93e-07	3.56e-09	2.84e-07	7.21e-07	1.34e-07	3.5e-07	3.97e-08	8.67e-07	6.48e-08	3.38e-07	1.83e-07	2.25e-07	1.3e-07	6.02e-07	2.35e-07	8.75e-07	3.36e-06	1.5e-06	9.6e-08	2.41e-07	3.29e-07	1.46e-07	5.87e-08	7.13e-07	1.18e-06	1.51e-06	3.15e-07	3.02e-07	1.96e-07	2.2e-06	1.84e-07	1.09e-06	2.18e-06	1.83e-06	1.6e-06	8.55e-07	1.05e-07	6.46e-08
PB	4.21e-07	6.02e-07	3.26e-07	4.52e-07	1.01e-06	1.31e-05	2.99e-06	2.43e-07	2.78e-07	2.32e-07	4.55e-07	1.68e-07	3.25e-08	1.03e-07	3.13e-07	3.46e-07	1.26e-07	5.2e-08	1.25e-06	1.68e-07	6.56e-07	6.62e-07	1.73e-06	4.42e-07	4.4e-07	6.25e-07	2.62e-06	6.59e-06	2.7e-06	2.89e-07	2.74e-07	6.12e-07	4.27e-08	2.51e-08	1.48e-06	2.05e-06	3.79e-06	6.63e-07	7.25e-08	2.17e-06	6.03e-06	2.35e-06	2.3e-06	8.05e-06	4.4e-06	4.76e-06	3.02e-06	8.67e-08	2.55e-08
SOC	1.5e-07	8.72e-07	5.89e-07	7.37e-07	3.54e-07	1.42e-06	2.67e-07	6.11e-08	6.71e-08	1.03e-07	8.64e-08	3.42e-08	5.65e-08	3.54e-08	8.25e-08	1.42e-07	3.38e-08	3.03e-08	3.81e-07	5.06e-07	9.79e-07	1.06e-06	1.84e-06	4.86e-07	4.53e-07	2.57e-07	8.77e-07	1.75e-06	8.16e-07	8.71e-08	5.4e-07	5.03e-07	1.04e-07	2.34e-08	1.82e-07	3.42e-07	9.64e-07	1.5e-07	5.21e-08	9.48e-07	2.42e-06	3.16e-06	4.76e-07	1.7e-06	7.28e-07	3.52e-07	4.36e-07	4.53e-07	1.19e-06
B	4.13e-07	3.22e-07	5.3e-07	5.21e-07	8.92e-07	3.56e-06	2.23e-06	3.58e-07	7.77e-07	7.61e-07	1.21e-06	4.65e-07	5.36e-07	4.92e-07	6.99e-07	1.12e-06	2.75e-07	2.99e-07	3.34e-06	1.59e-06	5.28e-06	2.15e-06	5.41e-06	3.66e-07	1.53e-06	1.36e-06	2.68e-06	3.96e-06	4.34e-06	1.33e-06	2.56e-06	3.99e-06	6.57e-07	1.91e-07	3.83e-06	5.99e-06	9.78e-06	1.64e-06	1.12e-08	7.16e-06	1.78e-05	1.07e-05	5.09e-06	1.41e-05	7.2e-06	1.11e-05	6.79e-06	3.45e-07	4.78e-07
DTN	2.69e-07	4.77e-07	1.35e-06	4.92e-07	5.38e-07	1.01e-06	8.87e-07	3.66e-07	4.7e-07	8.8e-07	8.52e-07	6.64e-07	1.36e-06	7.86e-07	5.17e-07	1.26e-06	6.81e-07	4.22e-07	4.7e-06	4.27e-06	1.1e-05	3.24e-06	1.02e-05	7.26e-07	2.99e-06	3.81e-06	1.4e-06	1.72e-06	2.83e-06	2.26e-06	5.16e-06	6.74e-06	2.24e-06	5.89e-07	1.76e-06	6.37e-06	5.78e-06	7.52e-07	4.39e-08	6.72e-06	2.39e-05	1.9e-05	2.12e-06	5.48e-06	2.98e-06	4.32e-06	2.47e-06	6.03e-07	1.54e-06
PDTg	2.34e-07	4.06e-07	1.27e-06	3.87e-07	4.15e-07	7.31e-07	5.16e-07	3.81e-07	3.74e-07	8.51e-07	7.28e-07	5.24e-07	1.37e-06	7.45e-07	4.1e-07	1.03e-06	6.5e-07	4.26e-07	3.75e-06	4.14e-06	1.1e-05	2.97e-06	9.79e-06	7.67e-07	3.21e-06	3.62e-06	1.01e-06	1.2e-06	2.44e-06	2.06e-06	5.45e-06	6.92e-06	2.05e-06	5.48e-07	1e-06	4.86e-06	3.79e-06	4.6e-07	3.84e-08	6.78e-06	2.51e-05	1.88e-05	1.21e-06	3.04e-06	1.77e-06	2.28e-06	1.09e-06	5.84e-07	1.41e-06
PCG	3.1e-07	3.91e-07	1.03e-06	4.7e-07	6.25e-07	1.54e-06	1.23e-06	3.72e-07	5.59e-07	8.33e-07	9.55e-07	5.53e-07	1.07e-06	6.7e-07	5.56e-07	1.15e-06	5.26e-07	3.81e-07	3.95e-06	3.27e-06	8.96e-06	2.77e-06	8.37e-06	6.06e-07	2.54e-06	2.86e-06	1.73e-06	2.28e-06	3.27e-06	1.87e-06	4.32e-06	5.83e-06	1.61e-06	4.33e-07	2.32e-06	5.82e-06	6.7e-06	9.97e-07	3.05e-08	6.94e-06	2.22e-05	1.6e-05	2.96e-06	7.94e-06	4.18e-06	6.25e-06	3.67e-06	5.15e-07	1.14e-06
PG	2.73e-07	1.88e-06	1.22e-06	1.57e-06	5.26e-07	1.54e-06	1.18e-07	4.23e-08	3.39e-08	1.46e-08	9.54e-08	1.24e-08	1.34e-07	1.08e-08	1.65e-08	7.84e-08	1.79e-08	1.72e-08	1.57e-07	3.98e-07	8.56e-07	4.68e-07	1.29e-06	4.54e-07	5.77e-07	4.57e-07	6.8e-07	2.74e-07	3.72e-07	1.45e-07	3.1e-07	7.06e-07	2.49e-07	1.39e-08	1.13e-07	3.31e-07	3.49e-07	7.11e-08	1.39e-08	1.27e-06	2.33e-06	2.96e-06	3.49e-07	1.5e-06	7.87e-07	3.11e-07	3.01e-07	1.27e-06	3.7e-06
PRNc	1.31e-07	4.13e-07	4.04e-07	3.83e-07	4.25e-07	1.31e-06	3.85e-07	2.07e-07	1.11e-07	1.68e-07	1.2e-07	8.54e-08	2.22e-07	9.61e-08	9.04e-08	2.24e-07	9.99e-08	6.11e-08	7.39e-07	9.97e-07	2.14e-06	1.1e-06	2.26e-06	4.64e-07	7.9e-07	5.79e-07	7e-07	1.22e-06	9.31e-07	3.4e-07	1.37e-06	1.07e-06	3.59e-07	9.03e-08	2.56e-07	9.04e-07	1.1e-06	2.07e-07	4.47e-08	1.24e-06	4.67e-06	4.01e-06	5.46e-07	1.54e-06	7.54e-07	4.81e-07	4.39e-07	6.6e-07	1.73e-06
SG	2.19e-07	3.76e-07	1.23e-06	3.45e-07	3.68e-07	6.42e-07	3.79e-07	3.8e-07	3.32e-07	8.2e-07	6.65e-07	4.63e-07	1.34e-06	7.14e-07	3.62e-07	9.18e-07	6.26e-07	4.17e-07	3.33e-06	4.01e-06	1.08e-05	2.82e-06	9.43e-06	7.71e-07	3.23e-06	3.48e-06	8.51e-07	9.8e-07	2.25e-06	1.95e-06	5.45e-06	6.83e-06	1.94e-06	5.23e-07	7.02e-07	4.22e-06	2.98e-06	3.46e-07	3.65e-08	6.63e-06	2.49e-05	1.83e-05	8.47e-07	2.08e-06	1.29e-06	1.48e-06	5.58e-07	5.7e-07	1.35e-06
SUT	1.31e-07	3.12e-07	1.66e-07	3.1e-07	6.77e-07	5.14e-06	1.69e-06	3.9e-07	2.11e-07	2.38e-07	3.12e-07	8.17e-08	3.29e-08	1.25e-07	4e-07	1.18e-07	4.12e-07	2.67e-08	5.46e-07	1.61e-07	4.35e-07	2.49e-07	5.22e-07	1.99e-07	4.32e-07	2.85e-07	1.02e-06	3.88e-06	1.24e-06	1.06e-07	3.93e-07	3e-07	1.08e-07	3.18e-08	4.68e-07	8.13e-07	1.05e-06	2.01e-07	1.16e-07	4.8e-07	2.74e-06	6.92e-07	8.18e-07	2.51e-06	1.73e-06	1.36e-06	6.98e-07	6.19e-08	4.98e-08
TRN	2.8e-07	1.73e-06	1.03e-06	1.45e-06	5.5e-07	1.61e-06	1.75e-07	1.19e-07	5.94e-08	6.22e-08	1.69e-07	5.54e-08	3.37e-07	3.16e-08	4.83e-08	2.49e-07	1.01e-07	4.34e-08	5.71e-07	7.61e-07	1.62e-06	9.03e-07	2.11e-06	6.72e-07	8.73e-07	7.75e-07	7.75e-07	6.31e-07	7.67e-07	4.09e-07	3.8e-07	8.6e-07	5.51e-07	5.48e-08	2.15e-07	6.73e-07	6.04e-07	1.13e-07	2.24e-08	2.05e-06	3.43e-06	4.53e-06	4.88e-07	2.13e-06	9.83e-07	3.94e-07	3.96e-07	2.79e-06	7.9e-06
V	1e-07	2.67e-07	1.2e-07	4.14e-07	7.75e-07	2.6e-06	1.63e-06	5.19e-07	3.29e-07	2.53e-07	4.2e-07	1.38e-07	9.39e-09	1.95e-07	5.37e-07	1.26e-07	3.11e-07	2.97e-08	7.74e-07	1.2e-07	3.81e-07	2.04e-07	2.2e-07	1.47e-07	5.31e-07	2.07e-07	8.19e-07	3.66e-06	1.37e-06	1e-07	4.26e-07	3.23e-07	1.14e-07	4.23e-08	5.58e-07	9.86e-07	1.24e-06	2.57e-07	2.17e-07	2.39e-07	2.36e-06	2.52e-07	9.81e-07	2.24e-06	1.79e-06	1.45e-06	7.31e-07	8.2e-08	4.72e-08
P5	8.85e-08	1.62e-07	1.16e-07	3.73e-07	7.6e-07	1.97e-06	9.02e-07	5.73e-07	3.01e-07	3.13e-07	3.41e-07	7.52e-08	3.33e-08	1.63e-07	4.36e-07	8.34e-08	2.78e-07	3.42e-08	2.77e-07	3.94e-07	7.91e-07	4.07e-07	3.81e-07	1.16e-07	6.33e-07	1.74e-07	7.46e-07	1.36e-06	9.81e-07	8.24e-08	1.12e-06	4.59e-07	1.44e-07	3.63e-08	4.69e-07	8.61e-07	9.88e-07	2.34e-07	1.34e-07	3e-07	3.3e-06	4.76e-07	7.47e-07	1.09e-06	8.28e-07	9.98e-07	3.5e-07	8.2e-08	9.97e-08
Acs5	6.87e-08	1.38e-07	1.24e-07	3.13e-07	7.46e-07	1.44e-06	6.51e-07	5.51e-07	2.12e-07	2.33e-07	1.55e-07	3.29e-08	2.29e-08	7.14e-08	2.17e-07	4.6e-08	9.38e-08	1.99e-08	1.65e-07	5.01e-07	9.13e-07	4.48e-07	2.96e-07	1.38e-07	6.28e-07	7.7e-08	6.41e-07	7.29e-07	8.54e-07	6.23e-08	1.5e-06	4.84e-07	8.66e-08	2.05e-08	3.24e-07	6.52e-07	7.96e-07	2.26e-07	8.28e-08	2.27e-07	3.43e-06	4.04e-07	6.84e-07	7.92e-07	5.94e-07	7.18e-07	2.6e-07	6.77e-08	7.07e-08
PC5	1.61e-07	1.53e-07	7.49e-08	5.35e-07	7.24e-07	1.59e-06	1.28e-06	5.53e-07	5.78e-07	4.33e-07	8.42e-07	1.62e-07	3.2e-09	4.2e-07	9.95e-07	1.23e-07	5.01e-07	5.69e-08	2.92e-07	8.15e-08	2.91e-07	2.26e-07	2.81e-07	7.57e-08	6.29e-07	2.38e-07	7.15e-07	2.02e-06	1.01e-06	4.47e-08	1.95e-07	2.28e-07	2.08e-07	6.88e-08	7.56e-07	1.13e-06	1.24e-06	2.65e-07	2.87e-07	1.54e-07	2.02e-06	1.51e-07	7.77e-07	1.43e-06	1.2e-06	1.47e-06	4.63e-07	9.61e-08	1.02e-07
I5	8.14e-08	3.71e-07	1.5e-07	4.22e-07	8.78e-07	2.95e-06	2.07e-06	5.34e-07	2.5e-07	1.42e-07	2.59e-07	1.8e-07	5.34e-09	1.11e-07	3.64e-07	1.5e-07	1.72e-07	1.72e-08	1.34e-06	6.03e-08	3.46e-07	1.37e-07	1.48e-07	2e-07	5.06e-07	2.19e-07	9.27e-07	5.19e-06	1.82e-06	1.49e-07	3.3e-07	3.89e-07	6.63e-08	3.83e-08	5.51e-07	1.08e-06	1.52e-06	3.02e-07	2.52e-07	2.61e-07	2.33e-06	2.46e-07	1.28e-06	3.08e-06	2.5e-06	1.68e-06	1.1e-06	9.49e-08	2.2e-08
CS	2.32e-06	1.96e-06	2.81e-06	1.64e-06	1.34e-06	2.45e-06	1.24e-06	2.25e-06	9.14e-07	1.34e-06	2.59e-06	1.56e-06	7.2e-06	9.81e-07	9.87e-07	5.28e-06	3.31e-06	7.11e-07	1.35e-05	9.76e-06	1.71e-05	7.77e-06	1.72e-05	3.37e-06	8.3e-06	7.52e-06	3.04e-06	2.73e-06	8.65e-06	8.56e-06	3.17e-06	5.15e-06	8.34e-06	1.53e-06	3.42e-06	1.08e-05	4.13e-06	6.57e-07	1.5e-07	2.01e-05	2.09e-05	3.18e-05	2.87e-06	1.3e-05	3.25e-06	1.69e-06	1.79e-06	4.07e-05	0.000105487
LC	5.01e-07	3.88e-07	2.99e-07	6.21e-07	1.16e-06	7e-06	3.23e-06	3.11e-07	9.05e-07	6.85e-07	1.36e-06	4.78e-07	1.84e-07	3.81e-07	8.04e-07	1.19e-06	1.34e-07	2.26e-07	3.42e-06	6.11e-07	2.76e-06	1.84e-06	3.75e-06	2.21e-07	6.98e-07	5.91e-07	3.59e-06	5.8e-06	5.06e-06	1.05e-06	1.14e-06	2.5e-06	2.04e-07	6.91e-08	4.94e-06	6.71e-06	1.22e-05	2.08e-06	4.14e-09	6.74e-06	1.34e-05	7.12e-06	6.59e-06	1.84e-05	9.39e-06	1.45e-05	9.08e-06	2.41e-07	1.71e-07
LDT	4.5e-07	3.83e-07	6.43e-07	5.84e-07	9.36e-07	3.29e-06	2.33e-06	3.42e-07	8.09e-07	7.75e-07	1.26e-06	5.71e-07	5.76e-07	5.34e-07	7.49e-07	1.28e-06	3.21e-07	3e-07	4.05e-06	1.85e-06	5.61e-06	2.39e-06	6.03e-06	3.89e-07	1.47e-06	1.69e-06	2.83e-06	4.01e-06	4.44e-06	1.51e-06	2.5e-06	4e-06	8.98e-07	2.45e-07	4.16e-06	6.98e-06	1.07e-05	1.75e-06	1.72e-08	7.01e-06	1.74e-05	1.14e-05	5.45e-06	1.52e-05	7.73e-06	1.19e-05	7.35e-06	3.72e-07	6.35e-07
NI	2.14e-07	5.51e-07	1.65e-06	4.76e-07	4.11e-07	6.16e-07	3.94e-07	3.7e-07	3.21e-07	8.95e-07	6.67e-07	7.2e-07	1.66e-06	8.73e-07	4.2e-07	1.28e-06	8.29e-07	4.55e-07	5.09e-06	5.24e-06	1.29e-05	3.58e-06	1.19e-05	8.71e-07	3.5e-06	4.7e-06	8.94e-07	9.42e-07	2.15e-06	2.57e-06	6.03e-06	7.59e-06	2.83e-06	7.33e-07	8.16e-07	6.26e-06	3.83e-06	3.48e-07	5.72e-08	6.27e-06	2.55e-05	2.17e-05	7.82e-07	1.71e-06	1.12e-06	1.25e-06	5.38e-07	8.12e-07	2.24e-06
PRNr	3.83e-07	6.62e-07	6.37e-07	6.29e-07	8.22e-07	1.53e-06	5.19e-07	7.15e-07	2.35e-07	3.52e-07	4.35e-07	2.31e-07	9.76e-07	1.63e-07	2.58e-07	7.33e-07	5.38e-07	1.09e-07	1.92e-06	1.7e-06	2.88e-06	1.41e-06	2.7e-06	6.58e-07	1.54e-06	1.12e-06	9.62e-07	7.43e-07	1.75e-06	1.18e-06	1.28e-06	1.06e-06	1.19e-06	2.12e-07	6.89e-07	1.94e-06	1.09e-06	2.25e-07	6.45e-08	2.97e-06	5.17e-06	4.85e-06	8.93e-07	2.41e-06	8.11e-07	7.02e-07	4.11e-07	5.54e-06	1.44e-05
RPO	6.39e-07	9.55e-07	2.16e-06	7.96e-07	6.58e-07	1.01e-06	5.74e-07	7.53e-07	4.06e-07	9.77e-07	9.98e-07	1.08e-06	2.97e-06	9.66e-07	5.53e-07	2.34e-06	1.47e-06	4.99e-07	8.08e-06	6.94e-06	1.47e-05	4.87e-06	1.42e-05	1.43e-06	4.47e-06	6.02e-06	1.31e-06	1.18e-06	3.21e-06	4.19e-06	5.51e-06	7.06e-06	4.59e-06	1.04e-06	1.37e-06	8.6e-06	4.3e-06	3.82e-07	9.54e-08	8.12e-06	2.26e-05	2.49e-05	1.07e-06	3.46e-06	1.25e-06	9.09e-07	6.82e-07	9.35e-06	2.46e-05
SLC	3.38e-07	3.5e-07	6.22e-07	4.42e-07	7.77e-07	4.73e-06	1.81e-06	3.65e-07	5.66e-07	6.87e-07	9.17e-07	3.64e-07	6.4e-07	4.62e-07	5.18e-07	8.68e-07	3.06e-07	2.87e-07	2.65e-06	1.88e-06	5.78e-06	1.98e-06	5.53e-06	4.57e-07	1.81e-06	1.61e-06	2.16e-06	3.51e-06	3.47e-06	1.23e-06	3.02e-06	4.14e-06	7.82e-07	2.24e-07	2.49e-06	4.45e-06	6.62e-06	1.09e-06	1.98e-08	6.21e-06	1.78e-05	1.09e-05	3.37e-06	9.28e-06	4.87e-06	7.18e-06	4.29e-06	3.45e-07	5.59e-07
SLD	2.73e-07	3.33e-07	9.26e-07	3.84e-07	5.47e-07	1.65e-06	9.6e-07	3.91e-07	4.66e-07	7.8e-07	8.17e-07	4.19e-07	1.02e-06	6.06e-07	4.52e-07	9.12e-07	4.76e-07	3.65e-07	3.03e-06	3.02e-06	8.54e-06	2.45e-06	7.63e-06	6.15e-07	2.61e-06	2.58e-06	1.42e-06	1.92e-06	2.88e-06	1.63e-06	4.4e-06	5.69e-06	1.38e-06	3.8e-07	1.64e-06	4.41e-06	4.9e-06	7.38e-07	2.69e-08	6.67e-06	2.21e-05	1.51e-05	2.16e-06	5.75e-06	3.1e-06	4.44e-06	2.46e-06	4.72e-07	9.74e-07
AP	6.36e-07	1.31e-06	5.31e-07	3.71e-06	7.99e-06	2.39e-05	4.83e-06	3.91e-06	7.86e-06	1.6e-06	4.1e-06	1.47e-06	8.6e-07	3.29e-06	2.38e-06	2.65e-06	5.93e-07	1.7e-06	7.33e-06	2.87e-06	5.95e-06	5.62e-07	4.06e-06	9.23e-08	1.99e-06	1.65e-06	5.43e-06	3.76e-06	6.94e-06	3.16e-06	3.63e-06	3.85e-06	1.03e-06	1.4e-06	6.82e-06	1.32e-05	1.4e-05	3.77e-06	4.32e-07	3.17e-07	3.51e-05	1.54e-05	6.47e-06	5.35e-06	1.09e-05	2.92e-05	3.87e-06	6.33e-07	1.59e-07
CN	2.19e-07	3.7e-07	1.05e-07	8.07e-07	1.94e-06	4.78e-06	6.42e-06	4.21e-08	7.16e-08	6.15e-07	1.19e-06	1.6e-06	1.14e-09	4.42e-09	2.87e-07	1.2e-07	2.89e-08	6.12e-09	1.58e-06	1.77e-06	1.89e-06	1.08e-06	9.67e-08	2.58e-07	1.05e-06	1.82e-07	3.74e-06	1.97e-06	4.61e-06	4.07e-07	6.06e-07	7.69e-07	1.29e-07	3.29e-08	7.65e-07	6.67e-07	2.96e-06	1.13e-06	2.67e-07	2.12e-07	6.31e-06	5.8e-08	3.44e-06	2.77e-06	8.93e-06	2.8e-06	2.24e-07	2.58e-07	6.58e-09
DCN	3.99e-07	9.54e-07	3.34e-07	2.78e-06	5.9e-06	1.86e-05	3.21e-06	2.31e-06	4.29e-06	1.08e-06	2.33e-06	9.43e-07	4.83e-07	1.79e-06	1.45e-06	1.73e-06	3.4e-07	9.73e-07	5.26e-06	1.99e-06	3.92e-06	4.53e-07	2.3e-06	2.96e-07	1.87e-06	1.52e-06	5.16e-06	2.58e-06	5.26e-06	1.91e-06	2.28e-06	2.58e-06	6.12e-07	7.7e-07	4.04e-06	8.44e-06	1.03e-05	2.78e-06	2.84e-07	3.33e-07	2.21e-05	9.15e-06	5.17e-06	4.07e-06	6.86e-06	1.86e-05	3.38e-06	4.22e-07	1.33e-07
ECU	2.79e-08	3.73e-07	5.61e-08	1.23e-06	1.98e-06	9.39e-06	3.67e-07	3.51e-07	1.95e-07	2.95e-07	2.14e-07	2.37e-07	2.37e-08	1.27e-07	3.5e-07	3.39e-07	4e-08	7.85e-08	2.3e-06	7.88e-07	5.69e-07	2.54e-07	4.41e-07	3.48e-07	1.27e-06	8.24e-07	3.39e-06	6.98e-07	1.94e-06	4.38e-07	5.46e-07	6.6e-07	1.21e-07	1.15e-07	4.46e-07	1.9e-06	4.27e-06	1.05e-06	6.51e-08	1.7e-07	3.68e-06	1.55e-06	2.39e-06	9.63e-07	1.89e-06	4.74e-06	1.98e-06	1.27e-07	1.32e-07
NTB	3.75e-08	9.71e-08	1.18e-07	2.39e-07	4.18e-07	9.79e-07	1.62e-07	9.02e-08	5.66e-08	8.98e-08	1.58e-07	5.35e-08	8.87e-09	5.61e-08	2.65e-08	4.26e-08	2.2e-08	7.67e-09	5.02e-08	7.2e-08	3.54e-07	3.5e-08	5.05e-08	3.41e-08	2.69e-07	7.76e-08	4.83e-07	3.78e-07	6.83e-07	9.52e-09	4.43e-08	1.32e-07	5e-09	3.1e-08	8.68e-08	2.97e-07	5.88e-07	1.47e-07	1.14e-07	7.94e-08	1.5e-06	1.3e-07	4.33e-07	1.22e-06	6.56e-07	1.66e-07	4.83e-07	5.16e-08	3.65e-09
NTS	3.16e-07	6.11e-07	2.9e-07	1.55e-06	3.79e-06	8.25e-06	2.34e-06	1.68e-06	2.88e-06	7.31e-07	1.64e-06	6.23e-07	3.71e-07	9.66e-07	8.6e-07	1.2e-06	2.25e-07	7.67e-07	2.8e-06	1.06e-06	2.83e-06	3.03e-07	1.3e-06	1.8e-07	1.09e-06	8.6e-07	2.55e-06	1.89e-06	3.91e-06	1.12e-06	1.24e-06	1.71e-06	4.07e-07	5.73e-07	2.8e-06	5.02e-06	5.5e-06	1.64e-06	2.64e-07	2.26e-07	1.33e-05	5.21e-06	3.24e-06	3.73e-06	4.34e-06	9.73e-06	2.21e-06	2.69e-07	1.66e-07
SPVC	1.71e-07	2.4e-07	1.42e-07	7.78e-07	2.14e-06	3.16e-06	1.43e-06	4.56e-07	1.9e-07	2.53e-07	2.57e-07	1.87e-07	5.27e-08	1.12e-07	1.89e-07	6.8e-07	2.75e-08	1.49e-07	1.71e-06	5.31e-07	1.9e-06	1.13e-07	2.47e-07	1.62e-07	6.39e-07	5.51e-07	1.42e-06	9.33e-07	2.27e-06	3.67e-07	6.11e-07	1.05e-06	1.04e-07	5.8e-08	7.92e-07	2.49e-06	2.71e-06	1.05e-06	1.1e-07	1.99e-07	5.73e-06	5.02e-07	1.95e-06	2.93e-06	1.64e-06	3.9e-06	2.52e-06	1.34e-07	1.56e-07
SPVI	5.24e-08	1.01e-07	5.99e-08	2.38e-07	7.07e-07	1.03e-06	4.08e-07	2.25e-07	9.16e-08	8.06e-08	9.33e-08	8.83e-08	2.5e-08	3.23e-08	8.15e-08	1.84e-07	1.52e-08	6.67e-08	4.14e-07	4.93e-07	8.27e-07	1.04e-07	4.45e-07	5.55e-08	4.56e-07	1.89e-07	4.92e-07	3.31e-07	8.87e-07	1.31e-07	1.96e-07	5.99e-07	4e-08	1.44e-07	2.39e-07	7.63e-07	8.3e-07	3.17e-07	3.47e-08	6.95e-08	1.98e-06	2.63e-07	6.96e-07	9.11e-07	5.79e-07	1.12e-06	7.21e-07	5.68e-08	5.37e-08
SPVO	4.01e-08	1.73e-07	5.12e-08	2.89e-07	8.11e-07	1.53e-06	5.92e-07	1.28e-07	3.94e-08	6.41e-08	1.67e-07	1.4e-07	4.74e-09	1.85e-08	6.37e-08	8.07e-08	6.06e-09	4.62e-08	3.06e-07	2.44e-07	5.43e-07	2.89e-07	1.95e-07	2.03e-07	5.11e-07	4.46e-07	8.94e-07	4.93e-07	1.5e-06	8.23e-08	1.81e-07	2.24e-07	2.56e-08	6.15e-08	1.51e-07	3.2e-07	6.25e-07	5.77e-07	2.31e-07	7.68e-08	2.71e-06	2.57e-07	1.16e-06	1.69e-06	1.64e-06	1.35e-06	4.06e-07	7.69e-08	3.18e-08
Pa5	1.17e-08	9.66e-08	2.21e-08	3.32e-07	6.67e-07	2.18e-06	8.09e-08	1.86e-07	9.18e-08	1.05e-07	1e-07	1.21e-07	1.3e-08	5.48e-08	1.25e-07	1.64e-07	1.97e-08	3.54e-08	1.03e-06	5.58e-07	4.57e-07	1.05e-07	4.94e-07	7.82e-08	5.56e-07	1.88e-07	8.27e-07	2.19e-07	6.13e-07	1.73e-07	2.55e-07	5.79e-07	7.85e-08	1.54e-07	2.13e-07	9.21e-07	1.77e-06	4.72e-07	3.76e-08	3.6e-08	1.06e-06	3.52e-07	6.7e-07	2.61e-07	7.64e-07	1.94e-06	1.38e-06	4.47e-08	4.59e-08
VI	5.82e-07	4.78e-07	7.12e-07	4.3e-07	6.46e-07	1.28e-06	3.75e-07	1.77e-07	6.66e-08	3.45e-08	1.46e-07	3.1e-08	3.24e-07	1.08e-07	1.66e-07	3.44e-07	2.19e-07	1.46e-07	4.19e-07	2.09e-06	5.96e-06	1.58e-06	6.14e-06	6.85e-07	2.95e-06	1.02e-06	1.03e-06	8.4e-07	1.59e-06	1.53e-06	3.28e-06	2.37e-06	3.52e-07	1.68e-07	2.54e-07	9.94e-07	9.87e-07	4.8e-07	2.52e-07	2.33e-06	1.06e-05	1.04e-05	1.08e-06	2.08e-06	1.2e-06	1.48e-06	6.12e-07	3.19e-07	4.32e-07
VII	2.78e-08	1.42e-07	8.48e-08	3.24e-07	5.53e-07	1.01e-06	1.83e-07	2.21e-07	5.91e-08	7.77e-08	1.02e-07	5.25e-08	7.56e-08	7.51e-08	8.92e-08	6.12e-07	5.98e-08	5.22e-08	5.85e-07	1.41e-07	1.06e-06	1.22e-07	3.34e-07	4.87e-08	3.13e-07	4.9e-08	4.26e-07	2.37e-07	7.3e-07	1.64e-07	1.8e-07	8.39e-07	1.34e-07	4.81e-08	1.44e-07	7.03e-07	6.91e-07	1.03e-07	8.81e-08	2.25e-07	1.96e-06	1.09e-06	4.41e-07	1.46e-06	1.33e-06	5.96e-07	4.89e-07	3.65e-07	5.24e-07
ACVII	1.96e-08	3.32e-08	2.07e-08	1.23e-07	1.91e-07	5.26e-07	2.48e-08	2.68e-08	7.72e-09	1.53e-08	2.73e-08	1.38e-08	2.18e-09	1.47e-08	1.03e-08	1.63e-08	4.13e-09	5.68e-09	1.66e-08	1.66e-08	1.08e-07	9.31e-09	1.67e-08	4.6e-08	8.49e-08	1.83e-08	1.58e-07	6.91e-08	6.42e-07	4.1e-09	1.97e-08	3.54e-08	1.72e-09	1.12e-08	1.79e-08	6.23e-08	1.19e-07	6.56e-08	2.6e-08	4.86e-08	8.61e-07	2.34e-08	1.6e-07	7.54e-07	1.67e-07	1.54e-07	8.92e-08	1.66e-08	6.07e-09
AMB	5.5e-08	1.89e-07	1.4e-07	2.94e-07	6.1e-07	7.97e-07	4.51e-07	3.99e-07	1.34e-07	1.4e-07	2.04e-07	1.37e-07	1.41e-07	1.97e-07	2.83e-07	1.38e-06	9.6e-08	3.27e-07	1.29e-06	2.2e-07	1.44e-06	1.82e-07	6.36e-07	4.5e-08	3e-07	1.95e-07	4.27e-07	4.24e-07	5.9e-07	4.58e-07	3.57e-07	1.24e-06	2.36e-07	1.27e-07	3.29e-07	1.13e-06	1.06e-06	3.26e-07	8.54e-08	3.05e-07	2.43e-06	1.68e-06	6.31e-07	1.57e-06	1.76e-06	1.21e-06	1.02e-06	5.89e-07	1.04e-06
DMX	4.3e-07	8.96e-07	4.26e-07	2.2e-06	5.19e-06	1.05e-05	3.23e-06	2.92e-06	5.49e-06	1.28e-06	3.04e-06	1.1e-06	6.76e-07	1.58e-06	1.4e-06	1.85e-06	4.13e-07	1.35e-06	4.07e-06	1.36e-06	3.56e-06	4.03e-07	2.06e-06	1.08e-07	1.24e-06	8.09e-07	3.14e-06	2.86e-06	5.03e-06	1.63e-06	1.66e-06	2.36e-06	7.76e-07	1.02e-06	4.77e-06	6.84e-06	8.03e-06	2.19e-06	3.29e-07	2.78e-07	1.8e-05	9.05e-06	3.91e-06	4.1e-06	6.2e-06	1.37e-05	2.67e-06	3.33e-07	1.67e-07
GRN	1.38e-07	2.6e-07	2.38e-07	5.06e-07	9.65e-07	2e-06	5.33e-07	2.98e-07	1.94e-07	2.06e-07	4.08e-07	1.45e-07	1.05e-07	1.71e-07	2.16e-07	4.9e-07	1e-07	3.44e-07	7.66e-07	2.11e-07	1.21e-06	1.44e-07	3.27e-07	5.6e-08	5.66e-07	3.03e-07	1.03e-06	8.66e-07	1.07e-06	3.05e-07	3.31e-07	7.65e-07	7.55e-08	1.13e-07	4.47e-07	1.06e-06	1.6e-06	4.57e-07	2.89e-07	1.95e-07	2.89e-06	7.43e-07	1.05e-06	1.82e-06	1.92e-06	1.26e-06	1.51e-06	2.05e-07	1.7e-07
ICB	6.44e-08	1.21e-07	5.44e-08	3.41e-07	5.72e-07	2.97e-06	2.1e-07	2.94e-07	1.33e-07	5.99e-08	1.84e-07	5.12e-08	2.19e-08	3.11e-08	3.06e-07	1.45e-07	3.15e-08	6.4e-08	1.03e-06	1.21e-07	4.48e-07	1.51e-07	3.46e-07	1.8e-07	1.04e-06	1.76e-07	1.21e-06	5.06e-07	1.5e-06	9.4e-07	3.01e-07	1.59e-07	5.35e-08	1.29e-07	2.12e-07	8.05e-07	8.41e-07	2.54e-07	2.48e-08	1.19e-07	2.46e-06	6.14e-07	1.82e-06	1.16e-06	1.69e-06	1.69e-06	7.13e-07	1.68e-07	3.05e-07
IO	5.96e-08	3.17e-07	2.12e-07	7.56e-07	1.57e-06	2.4e-06	5.41e-07	4.56e-07	1.89e-07	1.51e-07	3.35e-07	1.05e-07	1.21e-07	2.36e-07	2.9e-07	1.04e-06	1.91e-07	3.41e-07	1.13e-06	3.42e-07	2.9e-06	3.06e-07	7.21e-07	4.6e-08	8.57e-07	2.38e-07	1.05e-06	6.29e-07	1.01e-06	5.19e-07	5.57e-07	2.18e-06	2.65e-07	1.33e-07	3.67e-07	1.62e-06	1.53e-06	3.97e-07	2.21e-07	3.99e-07	4.09e-06	2.39e-06	1.13e-06	2.11e-06	3.35e-06	1.48e-06	1.15e-06	6.12e-07	5.9e-07
IRN	2.61e-07	2.95e-07	2.2e-07	5.81e-07	2.08e-06	1.73e-06	1.69e-06	5.56e-07	3.17e-07	2.64e-07	4.09e-07	2.02e-07	1.49e-07	2.08e-07	3.06e-07	9.93e-07	9.79e-08	5.34e-07	1.06e-06	3.85e-07	2.35e-06	1.46e-07	3.27e-07	1.48e-07	5.93e-07	6.43e-07	1.05e-06	1.13e-06	2.5e-06	5e-07	5.78e-07	1.28e-06	9.77e-08	1.48e-07	9.8e-07	2.37e-06	1.97e-06	8.92e-07	2.55e-07	2.62e-07	6.38e-06	6.98e-07	1.86e-06	3.75e-06	2.18e-06	2.79e-06	2.01e-06	2.63e-07	3.04e-07
ISN	5.4e-08	2.66e-07	7.65e-08	5.03e-07	1.49e-06	2.56e-06	1.48e-07	2.18e-07	5.76e-08	1.87e-08	1.22e-07	1.91e-08	2.41e-09	3.33e-08	9.11e-08	6.9e-08	6.41e-09	6.95e-08	3.96e-07	1.78e-07	8.85e-07	4.15e-07	2.18e-07	4.76e-07	1.04e-06	1.14e-06	1.48e-06	6.85e-07	2.63e-06	1.78e-07	2.71e-07	2.44e-07	2.46e-08	1.3e-07	1.74e-07	5.71e-07	9.1e-07	1.24e-06	4.88e-07	1.11e-07	5.36e-06	4.4e-07	2.24e-06	3.47e-06	2.35e-06	2.55e-06	8.47e-07	1e-07	2.34e-08
LIN	1.56e-07	2.11e-07	1.71e-07	3.61e-07	1.11e-06	1.09e-06	9.67e-07	4.08e-07	2.01e-07	1.88e-07	3.1e-07	1.81e-07	1.29e-07	2.41e-07	3.6e-07	1.05e-06	1.08e-07	5.86e-07	1.13e-06	2.39e-07	1.48e-06	1.2e-07	4.2e-07	6.6e-08	3.43e-07	4.07e-07	6.5e-07	7.32e-07	1.27e-06	5.45e-07	4.61e-07	1.02e-06	1.23e-07	1.52e-07	6.17e-07	1.5e-06	1.41e-06	6.43e-07	1.57e-07	2.06e-07	3.52e-06	7.92e-07	1.1e-06	2.03e-06	1.73e-06	1.86e-06	1.55e-06	3.01e-07	4.69e-07
LRN	7.2e-08	1.77e-07	1.78e-07	2.71e-07	5.66e-07	7.6e-07	4.33e-07	3e-07	1.2e-07	9.79e-08	2.35e-07	1.29e-07	7.99e-08	2.13e-07	2.68e-07	9.87e-07	1.01e-07	3.93e-07	8.7e-07	2.37e-07	1.48e-06	1.79e-07	5.97e-07	4.73e-08	2.82e-07	2.6e-07	4.1e-07	4.61e-07	6.01e-07	4.68e-07	3.5e-07	1.11e-06	1.88e-07	1.29e-07	2.71e-07	8.49e-07	7.6e-07	4.19e-07	8.32e-08	2.79e-07	2.37e-06	1.55e-06	5.81e-07	1.16e-06	1.3e-06	7.58e-07	7.79e-07	3.5e-07	5.25e-07
MARN	7.17e-08	3.11e-07	2.79e-07	7.6e-07	1.46e-06	2.6e-06	5.68e-07	4.08e-07	1.98e-07	2.36e-07	4.27e-07	1.2e-07	8.58e-08	1.91e-07	1.77e-07	5.09e-07	1.45e-07	1.51e-07	6.84e-07	2.77e-07	2.07e-06	2.22e-07	3.56e-07	2.49e-08	9.02e-07	1.94e-07	1.35e-06	9.57e-07	1.06e-06	2.55e-07	3.66e-07	1.45e-06	1.3e-07	1.05e-07	3.55e-07	1.47e-06	1.9e-06	3.44e-07	3.29e-07	2.83e-07	3.81e-06	1.31e-06	1.3e-06	2.6e-06	3.17e-06	1.16e-06	1.48e-06	4.14e-07	2.85e-07
MDRN	5.76e-07	5.57e-07	4.08e-07	1.21e-06	5.53e-06	3.15e-06	4.91e-06	1.3e-06	7.49e-07	5.82e-07	8.24e-07	4.35e-07	2.04e-07	4.12e-07	5.42e-07	1.97e-06	1.49e-07	9.34e-07	1.64e-06	1.02e-06	6.1e-06	1.98e-07	4.95e-07	2.94e-07	1.15e-06	1.42e-06	2.11e-06	2.53e-06	6.09e-06	1e-06	1.33e-06	2.94e-06	1.42e-07	2.6e-07	2.36e-06	6.02e-06	4.04e-06	2.13e-06	2.58e-07	5.73e-07	1.66e-05	1.03e-06	4.49e-06	9.23e-06	3.99e-06	6.55e-06	4.08e-06	3.83e-07	3.39e-07
PARN	1.52e-07	2.19e-07	1.31e-07	4.18e-07	1.56e-06	1.43e-06	1.07e-06	3.56e-07	1.42e-07	1.35e-07	2.11e-07	1.02e-07	6.47e-08	8.64e-08	1.44e-07	5.39e-07	3.33e-08	2.26e-07	5.9e-07	2.94e-07	1.54e-06	1.96e-07	2.66e-07	2.04e-07	5.69e-07	6.22e-07	8.96e-07	7.71e-07	2.13e-06	2.59e-07	3.82e-07	7.5e-07	4.87e-08	9.35e-08	5.52e-07	1.49e-06	1.16e-06	7.73e-07	2.29e-07	1.86e-07	5.07e-06	4.59e-07	1.59e-06	3.05e-06	1.58e-06	2.16e-06	1.18e-06	1.67e-07	1.89e-07
PAS	2.3e-07	6.44e-07	2.1e-07	1.86e-06	3.95e-06	1.23e-05	1.96e-06	1.15e-06	1.68e-06	6.35e-07	1.01e-06	5.06e-07	2.16e-07	6.48e-07	7.13e-07	9.79e-07	1.49e-07	4.62e-07	3.15e-06	1.19e-06	2.32e-06	3.38e-07	9.34e-07	3.82e-07	1.52e-06	1.22e-06	4.18e-06	1.63e-06	3.77e-06	9.01e-07	1.14e-06	1.51e-06	2.83e-07	3.25e-07	1.95e-06	4.59e-06	6.49e-06	1.75e-06	1.67e-07	3.03e-07	1.15e-05	4.13e-06	3.75e-06	3.19e-06	3.66e-06	9.4e-06	2.59e-06	2.54e-07	1.67e-07
PGRN	6.72e-08	3.07e-07	1.96e-07	5.65e-07	9.31e-07	1.52e-06	4.03e-07	4.34e-07	1.49e-07	1.52e-07	2.39e-07	1.11e-07	1.66e-07	1.64e-07	2.26e-07	1.3e-06	1.27e-07	2.24e-07	1.29e-06	3.14e-07	2.15e-06	2.94e-07	8.01e-07	8.5e-08	5.77e-07	1.69e-07	7.36e-07	4.98e-07	7.64e-07	4.24e-07	4.26e-07	1.72e-06	2.83e-07	1.12e-07	3.5e-07	1.41e-06	1.36e-06	2.51e-07	1.76e-07	4.26e-07	3.17e-06	2.36e-06	8.25e-07	1.98e-06	2.46e-06	1.28e-06	1.08e-06	7.06e-07	1.09e-06
PHY	8.97e-08	3.05e-07	1.74e-07	5.07e-07	6.36e-07	9.92e-07	3.7e-07	1.8e-07	2.49e-07	8.52e-08	1.81e-07	6.44e-08	6.18e-08	6.39e-08	1.17e-07	1.94e-07	3.33e-08	1.31e-07	3.09e-07	1.88e-07	6.86e-07	2.11e-07	3.43e-07	1.96e-07	2.94e-07	1.62e-07	4.62e-07	3.09e-07	7.12e-07	1.77e-07	2.73e-07	4.12e-07	4.92e-08	7.18e-08	3.35e-07	5.8e-07	6.3e-07	2.94e-07	6.15e-08	1.53e-07	1.93e-06	7.45e-07	6.27e-07	9.8e-07	5.9e-07	8.78e-07	5.14e-07	1.01e-07	4.24e-07
PPY	6.14e-08	4.01e-07	3.04e-07	1.01e-06	1.82e-06	3.01e-06	6.23e-07	5.52e-07	1.85e-07	2.36e-07	3.26e-07	1.05e-07	1.51e-07	2.17e-07	2.04e-07	9.82e-07	2.14e-07	1.21e-07	1.11e-06	4.06e-07	3.34e-06	3.42e-07	6.99e-07	4.44e-08	1.17e-06	1.64e-07	1.53e-06	9.08e-07	1.26e-06	3.91e-07	5.46e-07	2.47e-06	2.78e-07	1.05e-07	4.1e-07	2.14e-06	2.27e-06	2.64e-07	3.83e-07	4.82e-07	4.96e-06	2.55e-06	1.44e-06	3.48e-06	4.47e-06	1.41e-06	1.55e-06	7.73e-07	7.26e-07
VNC	1.46e-07	2.67e-07	1.48e-07	5.58e-07	1.24e-06	3.21e-06	2.54e-07	2.68e-07	1.25e-07	4.65e-08	1.78e-07	5.03e-08	4.98e-08	5e-08	2.36e-07	1.36e-07	4.58e-08	7.34e-08	8.37e-07	4.08e-07	1.4e-06	4.62e-07	8.92e-07	4.82e-07	1.46e-06	8.82e-07	1.69e-06	6.89e-07	2.53e-06	7.47e-07	6.08e-07	4.57e-07	9.24e-08	1.74e-07	2.33e-07	8.51e-07	1.14e-06	9.24e-07	2.79e-07	3.78e-07	5.61e-06	1.72e-06	2.39e-06	2.81e-06	2.34e-06	2.45e-06	8.8e-07	1.69e-07	2.3e-07
x	4.04e-08	1.63e-07	3.87e-08	4.37e-07	1.04e-06	3.37e-06	1.19e-07	2.8e-07	9.65e-08	5.46e-08	1.15e-07	8.06e-08	1.07e-08	2.82e-08	2.77e-07	1.15e-07	2.31e-08	5.08e-08	9.9e-07	4.15e-07	7.66e-07	2.59e-07	4.54e-07	2.66e-07	1.5e-06	6.22e-07	1.57e-06	4.85e-07	2.2e-06	8.83e-07	3.01e-07	3.96e-07	4.02e-08	2.1e-07	1.53e-07	5.94e-07	8.36e-07	7.59e-07	2.06e-07	5.54e-08	4.4e-06	3.17e-07	2.4e-06	2.05e-06	2.07e-06	2.33e-06	6.84e-07	1.14e-07	9.33e-08
XII	3.49e-07	6.45e-07	3.24e-07	1.29e-06	3.47e-06	4.82e-06	2.36e-06	1.84e-06	3.22e-06	8.66e-07	1.88e-06	6.89e-07	4.36e-07	7.66e-07	8.83e-07	1.34e-06	2.56e-07	9.16e-07	2.46e-06	7.19e-07	2.51e-06	2.45e-07	1.03e-06	9.31e-08	7.69e-07	5.25e-07	1.93e-06	1.97e-06	3.62e-06	9.59e-07	1.04e-06	1.67e-06	4.84e-07	6.13e-07	3.11e-06	4.04e-06	4.88e-06	1.51e-06	2.39e-07	2.47e-07	1.05e-05	4.81e-06	2.63e-06	3.41e-06	4.34e-06	7.35e-06	2.55e-06	2.13e-07	1.25e-07
y	7.26e-08	1.78e-07	3.15e-08	5.12e-07	1.05e-06	5.96e-06	7.06e-08	1.59e-07	4.06e-08	2.97e-08	5.69e-08	5.45e-08	2.63e-09	1.83e-08	5.94e-07	2.53e-07	5.05e-08	1.78e-08	2.1e-06	1.18e-07	5.31e-07	2.79e-07	3.69e-07	2.91e-07	2.87e-06	7.05e-07	2.62e-06	4.54e-07	2.73e-06	2.37e-06	4.91e-07	1.21e-07	1.95e-08	9.85e-08	8.99e-08	3.7e-07	6.77e-07	9.42e-07	2.15e-07	6.52e-08	7.38e-06	2.74e-07	4.17e-06	1.91e-06	2.67e-06	3.88e-06	4.81e-07	1.67e-07	8.44e-08
RM	7.78e-08	2.08e-07	1.79e-07	3.71e-07	9.59e-07	1.64e-06	4.41e-07	2.69e-07	2.09e-07	1.92e-07	6.39e-07	1.27e-07	1.54e-08	8.59e-08	5.12e-08	6.77e-08	3.02e-08	1.36e-08	1.53e-07	1.91e-07	6.62e-07	1.68e-07	1.55e-07	1.3e-08	4.16e-07	1.26e-07	9.26e-07	8.59e-07	7.65e-07	4.14e-08	9.76e-08	3.95e-07	2.08e-08	1.15e-07	2.39e-07	5.03e-07	9.55e-07	3.44e-07	1.66e-07	1.82e-07	2.35e-06	4.46e-07	9.29e-07	1.13e-06	9.82e-07	2.79e-07	7.55e-07	1.08e-07	1.43e-08
RPA	6.08e-08	2.4e-07	1.8e-07	5.96e-07	1.37e-06	2.2e-06	4.56e-07	3.15e-07	1.83e-07	1.46e-07	4.09e-07	8.76e-08	5.46e-08	1.49e-07	1.63e-07	3.97e-07	1.15e-07	1.65e-07	5.36e-07	2.2e-07	1.7e-06	2.03e-07	2.89e-07	2.64e-08	7e-07	2.03e-07	9.83e-07	6.65e-07	8.94e-07	2.48e-07	3.28e-07	1.22e-06	1.04e-07	1.01e-07	2.78e-07	1.01e-06	1.2e-06	3.46e-07	1.94e-07	2.27e-07	3.15e-06	1.15e-06	1.01e-06	1.54e-06	2.27e-06	9.19e-07	8.97e-07	2.93e-07	1.46e-07
RO	1.01e-07	2.52e-07	1.73e-07	4.65e-07	1.06e-06	1.99e-06	5.44e-07	2.91e-07	2.11e-07	1.68e-07	4.02e-07	1.29e-07	6.19e-08	1.81e-07	2.73e-07	4.69e-07	1e-07	3.69e-07	7.32e-07	1.65e-07	1.13e-06	1.2e-07	2.42e-07	3.11e-08	4.69e-07	2.61e-07	9.32e-07	7.02e-07	1.03e-06	3.58e-07	3.78e-07	8.21e-07	7.33e-08	1.16e-07	4.25e-07	9.24e-07	1.33e-06	5.45e-07	1.73e-07	1.58e-07	2.66e-06	6.45e-07	1e-06	1.35e-06	2.03e-06	1.48e-06	1.37e-06	1.7e-07	7.63e-08
LING	4.72e-07	6.29e-07	5.26e-07	1.41e-06	3.47e-06	7.79e-06	2.96e-06	3.24e-06	2.15e-06	4.6e-06	1.2e-06	1.84e-06	1.39e-06	2.54e-06	1.95e-06	4.39e-06	2.02e-07	1.6e-06	4.57e-06	9.6e-07	1.98e-06	1.03e-06	2.03e-06	1.46e-06	2.3e-06	2.93e-06	3.32e-06	9.28e-07	3e-06	1.21e-06	1e-06	1.01e-06	9.73e-08	1.36e-07	2.45e-06	5.47e-06	4.95e-06	4.61e-06	2.37e-06	6.37e-07	7.87e-06	1.29e-06	5.6e-06	1.65e-05	3.32e-06	5.44e-06	5.9e-06	6.29e-07	5.39e-08
CENT	2.48e-07	3.38e-07	2.21e-07	9.54e-07	2.12e-06	5.49e-06	1.28e-06	1.69e-06	6.91e-07	1.39e-06	5.74e-07	5.01e-07	3.5e-07	6.89e-07	6.01e-07	1.61e-06	5.94e-08	4.18e-07	2.01e-06	2.32e-07	7.41e-07	4.59e-07	6.54e-07	3.63e-07	7.22e-07	8.7e-07	1.97e-06	5.37e-07	1.66e-06	4.64e-07	4.28e-07	5.51e-07	2.82e-08	9.58e-08	9.43e-07	2.69e-06	2.4e-06	1.69e-06	1.03e-06	1.67e-07	6.17e-06	5.14e-07	2.33e-06	5.09e-06	3.14e-06	2.39e-06	3.39e-06	2.54e-07	1.69e-08
CUL	1.37e-07	4.18e-07	1.32e-07	1.19e-06	2.42e-06	7.92e-06	2.45e-07	1.21e-07	2.08e-07	1.31e-07	2.74e-07	2.76e-07	2.02e-07	2.42e-07	4.61e-07	2.26e-06	2.63e-08	1.02e-07	1.46e-06	1.72e-07	8.7e-07	1.47e-07	1.66e-07	2.24e-08	3.6e-07	1.49e-07	2.61e-06	4.28e-07	2.54e-06	3.66e-07	3.75e-07	7.7e-07	3.49e-07	1.05e-07	2.8e-07	5.96e-07	9.4e-07	7.15e-07	5.83e-08	5.44e-08	1.2e-05	8.58e-07	1.95e-06	2.69e-06	1.81e-06	9.41e-07	1.59e-06	3.71e-07	2.19e-07
DEC	1.72e-08	2.74e-07	1.18e-07	7.29e-07	1.71e-06	6.73e-06	1.75e-07	1.21e-07	3.47e-08	4.87e-10	2.73e-07	7.36e-09	8.03e-11	9.13e-09	4.8e-07	3.14e-06	1.11e-09	3.52e-08	1.19e-06	5.67e-08	6.32e-07	1.59e-07	1.61e-07	8.43e-09	1.69e-07	6.89e-08	1.72e-06	2.25e-07	2.28e-06	3.75e-07	3.61e-07	2.84e-07	1.02e-08	8.87e-08	1.37e-07	6.1e-07	6.19e-07	4.92e-07	3.99e-08	1.23e-08	2.13e-06	1e-06	8.86e-07	3.01e-06	2.13e-06	8.82e-07	7.67e-07	8.49e-08	9.75e-09
FOTU	3.18e-10	1.14e-08	2.42e-09	3.57e-08	6.4e-08	2.34e-07	6.41e-09	2.26e-09	6.79e-09	7.66e-12	2.22e-08	1.26e-09	5.61e-13	3.61e-10	1.58e-07	4.95e-08	9.71e-11	1.22e-08	2.19e-08	2.2e-09	1.12e-07	2.81e-09	1.7e-08	1.7e-08	4.83e-09	1.12e-07	1.17e-07	5.48e-09	1.81e-07	7.54e-09	6.19e-09	1.16e-08	2.98e-09	1.53e-09	1.92e-08	2.82e-07	9.78e-08	1.7e-07	3.26e-09	1.85e-09	6.83e-07	4.12e-08	1.25e-07	5.43e-08	1.09e-06	5.7e-07	7.21e-07	3.78e-09	1.92e-10
PYR	1.02e-09	1.06e-08	2.02e-09	2.89e-08	4.92e-08	1.56e-07	6.54e-09	1.79e-09	6.94e-09	1.11e-10	1.82e-08	3.98e-09	1.09e-11	9.13e-10	1.54e-07	3.14e-09	2.8e-10	1.18e-08	2.14e-08	9.62e-09	1.15e-07	1.97e-09	1.68e-08	1.68e-08	9.39e-09	1.11e-07	1.11e-07	7.31e-09	1.57e-07	8.3e-09	3.91e-09	1.87e-08	2.81e-09	5.41e-10	1.8e-08	2.89e-07	1.17e-07	1.9e-07	9.18e-09	7.37e-09	7.05e-07	2.87e-08	1.35e-07	9.82e-09	1.06e-06	5.82e-07	7.52e-07	5.13e-09	7.66e-10
UVU	2.12e-08	3.6e-08	1.27e-08	9.24e-08	2.1e-07	4.87e-07	3.44e-08	2.05e-08	3.48e-08	5.38e-08	5.92e-08	2.66e-08	1.47e-09	2.49e-08	1.44e-07	1.58e-08	3.32e-09	1.89e-08	2.6e-07	1.68e-07	2.56e-07	2.56e-08	6.07e-08	1.32e-08	1.4e-07	8.93e-08	3.79e-07	7.54e-08	3.52e-07	1.05e-07	5.09e-08	1.44e-07	2.13e-09	7.07e-09	1.32e-07	4.57e-07	5.57e-07	3.51e-07	4.19e-08	9.59e-08	1.52e-06	7.87e-08	4.46e-07	4.92e-08	9.93e-07	8.07e-07	1.16e-06	3.5e-08	1.01e-07
NOD	9.47e-08	1.2e-07	5.99e-08	3.08e-07	7.69e-07	1.76e-06	2.55e-07	1.5e-07	1.44e-07	2.42e-07	6.36e-08	1.5e-07	7.44e-08	1.55e-07	1.94e-07	2.67e-07	2.2e-08	9.14e-08	1.02e-06	6e-07	7.05e-07	1.15e-07	2.62e-07	7.93e-08	5.57e-07	1.76e-07	1.23e-06	3.23e-07	9.88e-07	3.66e-07	1.93e-07	3.97e-07	5.77e-09	1.01e-08	2.01e-07	6.87e-07	1.16e-06	8.94e-07	1.94e-07	3.46e-07	3.77e-06	2.52e-07	1.4e-06	9.69e-07	6.21e-07	1.47e-06	1.33e-06	1.11e-07	7e-08
SIM	1.85e-07	4.44e-07	1.4e-07	1.27e-06	2.43e-06	7.31e-06	2.6e-07	1.16e-07	2.74e-07	1.36e-07	2.23e-07	2.55e-07	1.95e-07	3.73e-07	4.29e-07	1.83e-06	3.38e-08	1.21e-07	1.35e-06	3e-07	1.18e-06	1.75e-07	2.72e-07	4.88e-08	6.06e-07	3.11e-07	2.47e-06	4.56e-07	2.51e-06	3.41e-07	3.28e-07	8.53e-07	3.37e-07	1.04e-07	3.02e-07	4.92e-07	1.15e-06	8.68e-07	7.02e-08	4.89e-08	1.47e-05	1.59e-06	2.13e-06	2.11e-06	1.19e-06	8.03e-07	1.62e-06	3.75e-07	2.06e-07
AN	5.64e-08	1.08e-07	3.98e-08	3.07e-07	5.56e-07	1.67e-06	1.26e-07	7.42e-08	1.33e-07	8.96e-08	1.59e-07	1.26e-07	9.28e-08	1.26e-07	1.91e-07	4.64e-07	1.19e-08	5.69e-08	5.52e-07	1.13e-07	4.95e-07	1.08e-07	1.17e-07	1.91e-08	3.16e-07	9.25e-08	4.55e-07	2.53e-07	7.44e-07	1.26e-07	1.5e-07	2.13e-07	1.59e-07	4.01e-08	2.24e-07	3.83e-07	5.56e-07	2.79e-07	2.88e-08	2.14e-08	3.09e-06	3.28e-07	6.13e-07	5.26e-07	6.26e-07	6.27e-07	7.56e-07	1.33e-07	1.87e-07
PRM	2.2e-08	5.51e-08	2.53e-08	1.44e-07	1.98e-07	6.47e-07	1.13e-07	1.23e-07	3.34e-07	8.32e-07	7.17e-07	1.72e-07	4.35e-08	3.18e-07	2.1e-07	2.8e-08	2.59e-08	1.49e-07	1.17e-07	4.86e-08	1.24e-07	2.05e-08	2.25e-08	8.32e-09	1.22e-07	1.05e-07	4.22e-07	2.21e-07	3.76e-07	2.19e-07	1.27e-07	4.95e-07	5.69e-08	8.35e-08	1.76e-06	2.4e-06	3.87e-06	3.29e-07	2.59e-08	6.03e-08	1.22e-06	5.08e-08	6.21e-07	4.46e-08	2.06e-06	7.93e-07	5.53e-06	2.19e-07	1.43e-06
COPY	6.43e-08	8.47e-08	4.72e-08	2.44e-07	4.75e-07	1.28e-06	3.42e-07	1.44e-07	2.95e-07	6.31e-07	5.46e-07	1.97e-07	8.01e-08	2.71e-07	2.24e-07	4.44e-08	4.02e-08	1.27e-07	2.52e-07	1.19e-07	2.42e-07	2.63e-08	4.77e-08	1.13e-08	1.44e-07	1.26e-07	5.56e-07	5.2e-07	7.05e-07	2.2e-07	1.32e-07	4.46e-07	1.26e-07	7.52e-08	1.41e-06	2.17e-06	3.34e-06	3.67e-07	3.65e-08	1.22e-07	2.04e-06	6.52e-08	7.42e-07	5.88e-08	1.75e-06	6.79e-07	4.2e-06	2.53e-07	1.09e-06
PFL	4.94e-08	1.05e-06	3.44e-07	2.35e-06	2.49e-06	6.87e-06	6.64e-07	2.97e-07	1.82e-06	1.35e-06	1.24e-06	3.04e-06	2.37e-06	1.93e-06	1.9e-06	4.84e-07	1.89e-09	8.33e-07	6.96e-06	5.31e-07	2.38e-06	5.49e-07	2.76e-07	4.24e-08	5.52e-07	3.88e-07	2.28e-06	3.32e-07	2.74e-06	1.23e-06	4.27e-07	1.5e-06	4.06e-06	6.19e-07	1.6e-06	6.49e-07	1.23e-06	4.98e-07	4.08e-10	1.82e-07	2.79e-05	2.16e-07	2.6e-06	3.63e-07	1.71e-06	9.5e-07	5.42e-07	2.4e-06	2.56e-06
FL	9.79e-08	3.6e-06	1.18e-06	7.52e-06	8.34e-06	2.19e-05	2.05e-06	6.03e-07	6.32e-06	4.62e-06	4.26e-06	1.06e-05	8.31e-06	6.71e-06	6.57e-06	1.66e-06	5.77e-11	2.9e-06	2.44e-05	1.61e-06	8.12e-06	1.79e-06	9.26e-07	1.27e-07	6.27e-07	1.26e-06	6.15e-06	9.65e-07	8.91e-06	4.05e-06	1.38e-06	5.03e-06	1.42e-05	2.16e-06	5.32e-06	1.65e-06	3.06e-06	1.52e-06	3.37e-11	6.1e-07	9.54e-05	5.51e-07	7.96e-06	1.13e-06	5.55e-06	2.79e-06	1.29e-06	8.3e-06	8.85e-06
FN	4.34e-08	1.77e-07	8.81e-08	2.19e-07	5.9e-07	1.74e-06	2.55e-07	1.67e-07	1.56e-07	2.97e-07	7.07e-08	2.61e-07	9.9e-08	2.05e-07	3.15e-07	4.05e-07	2.42e-08	1.25e-07	8.2e-07	2.32e-07	6.28e-07	8.84e-08	1.85e-07	1.06e-07	2.99e-07	2.36e-07	1.1e-06	2.42e-07	4.87e-07	2.84e-07	1.66e-07	4.79e-07	7.19e-09	1.99e-08	1.78e-07	1.03e-06	1.42e-06	1.49e-06	4.01e-07	2.11e-07	2.03e-06	1.51e-07	1.18e-06	1.18e-06	9.41e-07	1.35e-06	2.4e-06	1.49e-07	1.69e-08
IP	1.41e-07	1.25e-07	5.93e-08	5.94e-07	1.4e-06	4.73e-06	6.24e-07	1.43e-07	3.2e-08	8.29e-09	1.57e-08	4.99e-08	1.51e-09	1.64e-08	6.98e-08	3.41e-07	6.6e-08	2.57e-09	1.17e-07	1.7e-07	5.33e-07	1.15e-08	1.03e-07	2.68e-09	4.28e-08	9.17e-08	2.06e-06	9.49e-07	1.36e-06	1e-07	1.57e-07	3.17e-07	4.3e-09	1.03e-08	2.76e-07	1.04e-06	1.41e-06	3.31e-07	5.79e-08	2.13e-07	5.33e-06	1.52e-08	1.31e-06	6.59e-07	6.07e-07	1.9e-07	7.42e-07	1.74e-07	3.96e-09
DN	2.87e-07	4.22e-07	1.78e-07	1.24e-06	2.22e-06	5.64e-06	1.02e-06	3.17e-07	5.39e-07	3.47e-07	3.4e-07	7.81e-07	6.1e-07	5.04e-07	5.61e-07	4.79e-07	7.72e-08	2.14e-07	1.84e-06	4.71e-07	9.34e-07	1.68e-07	1.74e-07	4.65e-08	9.25e-07	2.58e-07	1.6e-06	1.38e-06	2.62e-06	4.45e-07	2.79e-07	7.21e-07	1.05e-06	1.63e-07	7.68e-07	1.45e-06	1.98e-06	4.89e-07	1.43e-09	2.63e-07	1.34e-05	3.08e-07	2.02e-06	7.19e-07	1.04e-06	5.56e-07	6.36e-07	8.07e-07	6.51e-07
VeCB	5.54e-08	1.53e-07	9.23e-08	2.87e-07	7.6e-07	3.29e-06	3.72e-07	2.42e-07	2.81e-07	6e-07	1.13e-07	3.71e-07	2.02e-07	3.79e-07	3.83e-07	6.87e-07	4.21e-08	2.38e-07	8.1e-07	1.57e-07	7.44e-07	9.92e-08	3.23e-07	2.14e-07	3.23e-07	4.34e-07	1.77e-06	2.46e-07	4.92e-07	2.53e-07	1.93e-07	3.26e-07	1.45e-08	1.92e-08	3.21e-07	9.9e-07	1.17e-06	1.26e-06	4.01e-07	2e-07	1.68e-06	1.75e-07	1.3e-06	2.34e-06	7.63e-07	1.18e-06	1.79e-06	1.53e-07	5.97e-09
[truncated: 246 more columns]

## Sheet: 50 genes
	FRP	MOp	MOs	SSp	SSs	GU	VISC	AUDd	AUDp	AUDpo	AUDv	VISal	VISam	VISl	VISp	VISpl	VISpm	VISli	VISpor	ACAd	ACAv	PL	ILA	ORBl	ORBm	ORBvl	AId	AIp	AIv	RSPagl	RSPd	RSPv	VISa	VISrl	TEa	PERI	ECT	MOB	AOB	AON	TT	DP	PIR	NLOT	COA	PAA	TR	CA1	CA2
VGAT	-1.24732	-0.506523	-0.736918	-0.219808	-0.301727	-0.439964	-0.368285	-0.276127	-0.0764509	0.230743	-0.291487	0.435539	-0.245408	-0.532122	-0.260767	-0.450204	-0.10717	-0.64988	0.0208272	-0.373405	-0.378525	-0.916627	-0.404125	-0.988818	-1.17416	-1.17569	-0.814229	-0.419484	-0.695959	-0.14813	-0.158369	-0.204449	-0.183969	-0.178849	-0.475803	-0.537242	-0.383645	-1.25403	-1.25403	-1.10146	-0.924819	-0.491163	-0.583321	0.0464267	-0.194209	-0.567962	-0.552602	-0.511643	-0.501403
VGLUT1	-0.430468	1.46062	0.97766	1.4846	1.48802	2.05319	1.64901	2.00524	1.84768	1.4435	1.91961	1.54283	2.55328	0.874902	1.1181	1.80315	1.47432	1.01876	0.576904	1.26538	1.36814	0.501548	0.792695	0.511823	0.491272	0.385089	1.26196	1.50173	1.30649	1.61819	1.38184	1.15577	2.77593	1.49488	1.70724	1.45377	1.86138	-0.628791	-0.628791	0.5358	1.89221	0.367962	1.97099	1.41267	5.26267	1.93674	1.41267	0.97766	0.477571
VGLUT2	-0.797592	-0.793472	-0.791837	-0.780922	-0.775121	-0.780511	-0.784256	-0.785215	-0.775213	-0.764617	-0.777268	-0.724244	-0.791974	-0.723787	-0.756625	-0.783845	-0.775532	-0.686337	-0.763156	-0.784119	-0.761831	-0.795632	-0.793874	-0.795838	-0.793116	-0.784256	-0.783251	-0.728811	-0.78695	-0.771879	-0.68314	-0.459808	-0.789508	-0.754295	-0.774939	-0.740685	-0.78663	-0.795399	-0.797774	-0.780556	-0.737945	-0.746623	-0.674006	-0.38034	0.101946	-0.520094	-0.758406	-0.742056	-0.792659
VGLUT3	-0.0238041	-0.0320592	-0.104084	-0.0279316	-0.058888	-0.0341229	-0.0176129	-0.0900507	-0.132151	-0.0485692	-0.124309	-0.130913	-0.139581	-0.0950037	-0.156916	-0.113784	-0.118118	-0.0813829	-0.174665	-0.121626	-0.123484	-0.0817957	-0.218416	-0.184777	-0.0912889	-0.148868	-0.141232	-0.182301	-0.222957	-0.151757	-0.219448	-0.213051	-0.0712705	-0.0485692	-0.164965	-0.184571	-0.126373	-0.277522	-0.281774	-0.167854	-0.109656	-0.10945	-0.208304	0.149551	-0.0912889	-0.209129	-0.262746	-0.136485	0.0298535
SST	-0.493625	0.539751	0.305898	0.666157	0.650357	0.874729	0.941092	0.33434	0.514469	0.555552	0.621915	0.783084	1.0833	0.255336	0.394383	-0.462023	1.24131	0.33118	0.220574	0.871568	0.770443	0.482868	1.26343	-0.199729	-0.471503	-0.433581	0.236375	1.05802	0.416504	0.953733	0.577673	0.659837	0.862088	0.798885	0.786244	0.669318	0.997975	-0.847184	-0.825822	-0.379858	-0.310335	0.871568	0.511309	-0.332456	1.20023	0.400703	0.691439	0.546071	1.0359
Pvalb	-0.658156	-0.101062	-0.315269	0.0894594	-0.0701664	-0.485708	-0.355948	-0.162852	-0.059868	0.0843102	-0.351829	-0.0495695	-0.0701664	0.130653	0.187295	-0.0804648	-0.173151	0.166698	-0.251419	-0.305486	-0.382209	-0.556253	-0.496522	-0.221553	-0.520208	-0.458932	-0.441425	-0.560372	-0.447604	-0.0804648	0.146101	0.357219	-0.358008	0.079161	-0.368306	-0.429067	-0.549559	-0.70352	-0.70352	-0.649454	-0.456873	-0.373455	-0.548014	-0.701435	-0.498581	-0.612894	-0.543895	-0.404866	-0.452239
Dbh	-0.125906	-0.122281	-0.121065	-0.105739	-0.118231	-0.122101	-0.124045	-0.122322	-0.12389	-0.122673	-0.121522	-0.124714	-0.0840209	-0.124755	-0.117007	-0.114394	-0.121416	-0.124943	-0.12224	-0.122657	-0.120877	-0.124143	-0.116598	-0.122134	-0.123285	-0.121612	-0.124028	-0.121603	-0.122363	-0.0970029	-0.121489	-0.122208	-0.121742	-0.12509	-0.124077	-0.116108	-0.118803	-0.12638	-0.127376	-0.11815	-0.0932471	-0.123089	-0.118885	-0.12411	-0.113822	-0.12362	-0.118068	-0.119497	-0.121734
TH	-0.189018	-0.299541	-0.3231	-0.329337	-0.323793	-0.313746	-0.319982	-0.326219	-0.339904	-0.345413	-0.330723	-0.347873	-0.253807	-0.302312	-0.323793	-0.360103	-0.314785	-0.31236	-0.334083	-0.273902	-0.290879	-0.318596	-0.31825	-0.250689	-0.346279	-0.16823	-0.337548	-0.339176	-0.318596	-0.303352	-0.285336	-0.304738	-0.286029	-0.310628	-0.328297	-0.338172	-0.310281	0.668486	1.21244	-0.326565	-0.330723	-0.321715	-0.359098	-0.298848	-0.358786	-0.361073	-0.36038	-0.361905	-0.367448
Tph2	-0.193318	-0.190992	-0.188563	-0.190917	-0.192483	-0.18979	-0.192144	-0.186209	-0.193119	-0.191593	-0.188	-0.189139	-0.192382	-0.191768	-0.170396	-0.190341	-0.182566	-0.179536	-0.174278	-0.185909	-0.186973	-0.181815	-0.133337	-0.171899	-0.161507	-0.105917	-0.183655	-0.182566	-0.186322	-0.181615	-0.180037	-0.17891	-0.18686	-0.188864	-0.189853	-0.19153	-0.192056	-0.190779	-0.193559	-0.12307	0.22712	-0.131834	-0.189402	-0.189815	-0.18949	-0.193509	-0.188538	-0.192449	-0.193494
Calb1	-0.681563	0.298849	0.476621	0.405512	0.35218	0.138854	0.245517	1.40992	0.912162	1.15215	1.1166	1.30326	1.22326	0.485509	0.627727	0.254406	1.24104	0.503286	0.0224134	0.121077	0.494398	0.112188	0.396623	-0.152692	0.334403	0.369957	0.316626	0.192186	0.885496	0.716613	0.476621	-0.50468	1.32993	1.26771	0.592172	0.761056	0.627727	-0.794804	-0.821114	-0.0584729	0.485509	0.28996	-0.0886941	-0.5749	5.05425	0.174408	0.778833	0.334403	0.0330797
Calb2	-0.812638	-0.774882	-0.776321	-0.77722	-0.7716	-0.775332	-0.74606	-0.718633	-0.7591	-0.741564	-0.651637	-0.753255	-0.726726	-0.759999	-0.749658	-0.728525	-0.736168	-0.752355	-0.730323	-0.754154	-0.719982	-0.760898	-0.663327	-0.780278	-0.755503	-0.772184	-0.766744	-0.718183	-0.738866	-0.713237	-0.708291	-0.71009	-0.730773	-0.748758	-0.731222	-0.720431	-0.692554	-0.813955	-0.813955	-0.612069	-0.53698	-0.656133	-0.744712	-0.585091	0.206718	-0.629155	-0.469984	-0.75955	-0.781132
Chat	-0.47238	-0.325642	-0.352461	-0.287416	-0.157324	-0.0278494	0.0584672	-0.450492	-0.432304	-0.342905	-0.379281	-0.24549	-0.439703	-0.0740904	-0.358935	0.0338053	-0.413808	0.172528	-0.224836	-0.419357	-0.356777	-0.384213	-0.305295	0.104708	-0.243333	-0.205107	-0.0463458	-0.00318751	-0.00935297	-0.329341	-0.30098	-0.313619	-0.321942	-0.465906	0.0307226	-0.0186012	-0.160407	-0.489828	-0.286491	-0.23131	0.385237	-0.245799	-0.0463458	-0.421515	-0.141911	-0.252581	-0.465598	-0.287107	-0.311153
CRH	0.623924	-0.0589022	0.0725391	-0.00877628	-0.06113	-0.120167	-0.105129	0.356586	0.206208	-0.237685	0.167221	-0.329025	0.479116	0.0658556	0.156082	0.30646	-0.0633578	0.161652	-0.208723	-0.0377379	-0.137433	-0.149129	-0.312874	-0.0048776	-0.012118	0.1895	0.144943	-0.13242	-0.151914	0.211778	0.100387	-0.130749	0.67405	0.30089	0.0836782	0.0725391	0.0441344	1.77682	0.0135019	0.445699	0.323169	-0.37748	0.829997	-0.227102	0.0441344	0.334308	0.133804	-0.35186	-0.307304
Oxt	-0.163509	-0.184493	-0.174298	-0.118672	-0.0317701	-0.189263	0.155298	-0.167468	-0.163212	-0.169052	-0.148366	-0.189897	-0.0901669	-0.171032	-0.181919	-0.168854	-0.173803	-0.132826	-0.18182	-0.186274	-0.170933	-0.169052	-0.161431	-0.141338	-0.0347394	-0.0476065	-0.178356	0.0582995	-0.17895	-0.125601	-0.118969	-0.0812589	-0.0495861	-0.13827	-0.167864	-0.177762	-0.16539	-0.189788	-0.171922	-0.0961055	-0.0733407	-0.0644327	-0.0505758	0.0642381	-0.0575043	-0.0238519	-0.178059	-0.164697	-0.166083
Gabra1	-0.369268	1.26317	0.994419	1.61654	1.42244	0.800318	1.0641	1.41248	1.58668	1.53691	0.929718	2.03958	1.70612	1.01433	1.21838	0.471838	2.07442	0.989442	0.118474	0.964557	1.50207	0.118474	-0.130374	0.178198	-0.259775	0.178198	0.178198	0.422069	0.282714	1.57175	1.85543	1.37267	1.54188	1.82557	0.611193	0.5017	0.292668	-1.17205	-1.25517	-0.677839	0.178198	0.153313	0.700778	-0.145305	2.64677	0.183175	0.15829	0.287691	-0.548438
Gabra2	-0.490473	-0.198085	-0.0861629	-0.317104	-0.348497	-0.159867	-0.326385	0.487095	-0.00699871	-0.288714	-0.113461	-0.417015	-0.243945	-0.138029	-0.140759	0.154059	-0.138029	0.0394079	1.06854	0.27963	-0.0725139	-0.0643245	0.28782	-0.435577	-0.35614	-0.385076	-0.236575	0.118572	-0.105271	-0.0697841	-0.217193	-0.398452	0.0475973	-0.146218	0.113112	0.620855	0.235953	-0.498363	-0.498363	-0.168057	2.09222	0.975729	0.113112	0.642693	3.89661	0.839239	1.99394	0.921133	0.639964
Gabra3	-0.285574	0.890008	0.72277	0.457158	0.791633	0.673583	0.939196	1.53928	0.693258	-0.177362	1.30318	-0.375096	1.19497	0.064641	-0.1508	-0.116369	-0.0750516	0.437483	0.029226	0.752283	0.56537	0.703095	0.32927	0.00266473	0.0479173	0.114812	0.575208	1.40156	0.19548	0.398133	0.348945	-0.323941	1.34253	0.545695	1.43107	0.919521	1.4901	-0.696389	-0.755709	-0.355421	1.23432	0.270245	0.978546	1.84425	4.30362	1.60815	0.00659973	-0.177362	-0.646611
Gabra4	-0.323083	0.0345246	0.0360325	0.0073829	0.0073829	-0.150944	-0.0212667	-0.222417	-0.0800737	0.233564	-0.0393612	0.0797608	-0.173562	-0.0348375	0.00889077	-0.291327	0.204914	-0.0634871	-0.236742	-0.137373	-0.17507	-0.251971	-0.274439	-0.218647	-0.267201	-0.235535	-0.215631	-0.0303139	-0.17507	0.088808	-0.000156466	-0.221211	-0.226187	-0.256042	-0.150944	-0.0333297	-0.235083	-0.332288	-0.333396	-0.281978	0.0345246	-0.089121	-0.159991	-0.275645	-0.192561	-0.192259	-0.0242824	-0.12531	-0.213068
Gabra5	0.819032	0.402202	0.554264	0.0533524	-0.0360962	0.511329	0.253717	0.244772	0.0104171	0.0587193	0.132067	-0.129123	1.47558	-0.107655	-0.254351	0.123122	0.820821	-0.332171	0.566787	0.459449	0.5972	0.817243	0.153535	0.0283068	0.303808	0.24835	0.364633	0.28413	0.361055	0.505962	0.28413	-0.0038947	0.743895	-0.130912	0.275185	0.946049	1.00687	0.203626	0.802931	0.0247288	1.56503	0.516696	0.0444075	1.10348	0.276974	0.200048	-0.0396741	5.9659	4.03381
Gabra6	-0.210985	-0.117416	-0.182355	-0.183644	-0.207197	-0.206939	-0.195755	-0.173336	-0.216757	-0.227812	-0.202455	-0.174624	-0.180293	-0.122312	-0.219257	-0.204001	-0.200136	0.169656	-0.205032	-0.196786	-0.207712	-0.189571	-0.150659	-0.116385	-0.0895849	-0.164059	-0.173078	-0.18854	-0.18854	-0.21248	-0.197301	-0.196271	-0.175655	-0.135197	-0.199621	-0.204259	-0.200136	-0.211062	-0.137001	-0.102985	0.422197	-0.0934504	-0.18854	-0.221164	-0.157616	-0.200394	-0.220932	-0.217968	-0.215623
GluK1	-1.0136	-0.438312	-0.508691	-0.430492	0.0126344	-0.0994506	0.0504305	-0.35881	-0.177649	-1.07524	-0.509995	-0.959377	-0.104664	-0.438312	-0.57907	-0.798027	-0.78369	-0.391393	-0.388786	-0.147673	0.0308808	-0.224569	0.475311	-0.384876	-0.516511	-0.611653	-0.450042	-0.109877	-0.322317	-0.435706	-0.525634	-0.0551379	-0.477412	-0.404426	-0.435706	-0.564734	-0.377056	-1.08867	-1.08867	-0.684639	0.150786	0.202918	0.670808	-0.689852	3.72056	0.240714	-0.687245	-0.8267	-0.537364
GluK3	0.629134	1.04896	0.85704	0.80906	0.749084	1.64871	0.845045	0.629134	0.173321	-0.209321	0.521178	-0.525991	1.03697	-0.161341	-0.0449888	0.701104	0.221302	-0.0509864	0.221302	1.25288	1.52876	1.42081	1.88862	0.76108	0.593149	0.773075	1.18091	1.4328	0.713099	0.593149	0.257287	-0.104964	0.953001	0.0989519	0.497188	-0.110962	1.2049	-0.613555	-0.613555	1.61273	1.08495	1.22889	-0.234511	-0.0150012	0.988986	-0.452821	-0.454021	-0.294486	-0.491205
GluK4	-0.231473	-0.127216	-0.115681	0.25077	-0.180454	-0.103259	-0.182139	-0.041149	-0.121892	-0.13254	-0.176017	-0.169806	-0.156497	-0.174243	-0.127216	0.0520165	-0.0890627	-0.229432	-0.11302	0.0866208	0.062664	0.00587738	0.469043	-0.182051	0.319091	-0.216034	-0.156497	-0.155609	-0.1423	-0.13254	-0.0846262	-0.0482473	-0.0429236	-0.15206	-0.153835	-0.160933	-0.0748661	-0.245669	-0.263859	-0.0748661	0.302232	0.193983	-0.179389	-0.127216	-0.00299553	-0.200773	-0.221269	-0.131653	-0.00831927
GluK5	-0.553139	0.629979	0.45961	0.644176	0.577922	0.989647	0.568457	0.719896	0.454878	0.743558	0.677304	0.417018	1.65693	0.89973	0.563724	0.0952096	0.762488	1.21207	-0.283388	0.558992	0.734093	0.142534	-0.0136372	-0.184006	-0.160344	0.0573498	0.388623	0.653641	0.199324	1.08903	0.53533	0.170929	1.61433	0.644176	1.2452	0.715164	0.93759	-0.991839	-1.1163	-0.0136372	0.852405	0.0904772	0.748291	0.0478849	3.40794	0.771953	0.506935	0.412285	-0.226599
GluN2A	-0.215278	1.41319	1.23865	1.27355	1.29101	0.732477	0.93029	1.35501	1.37246	1.83208	1.47718	1.81463	1.71572	0.918654	0.9012	1.611	2.03571	0.331034	0.348488	1.06992	0.866292	0.651025	0.720841	1.2561	0.482303	0.773204	0.976834	0.779022	1.04665	1.51791	1.26774	0.9012	1.64591	1.94844	0.744114	1.0292	0.87211	-0.647324	-0.692938	0.639389	4.15929	1.04665	0.715023	-0.422981	2.39643	0.779022	1.40737	6.40505	2.14044
GluN2B	-0.595717	1.65122	1.27224	1.38885	1.20664	1.9719	1.13376	1.46173	1.18478	1.52732	1.33054	0.135285	2.72258	2.56224	2.13953	2.36546	1.79699	2.38004	2.36546	1.62207	1.83343	0.805795	0.973423	0.295624	0.281048	0.288336	1.18478	1.68766	1.33054	1.78241	1.15563	0.419523	1.03902	1.52732	1.70953	1.57834	1.48359	-0.861954	-0.885057	0.310201	3.00682	1.21393	1.37427	1.56376	5.03293	1.1119	1.70953	1.46902	0.951559
GluN2C	-0.457298	-0.191254	-0.235263	-0.245201	-0.195513	-0.0805201	-0.111753	-0.221067	-0.118851	-0.108913	-0.195513	-0.179896	-0.229585	-0.37581	-0.321862	-0.0918774	-0.211129	-0.357354	-0.358774	-0.195513	-0.189834	-0.321862	-0.266496	-0.231004	-0.300568	-0.24804	-0.202611	-0.0890381	-0.135887	-0.226745	-0.286371	-0.263656	-0.287791	-0.260817	-0.311925	-0.233844	-0.270755	-0.476747	-0.544749	-0.152923	0.75708	-0.177057	-0.030832	-0.380069	0.725847	-0.152923	0.0160168	-0.16286	-0.128789
GluN2D	-0.581297	-0.38454	-0.103459	-0.449719	-0.445645	-0.28881	-0.532617	0.440372	0.303905	-0.534043	0.0268974	-0.176785	0.796815	-0.111606	-0.191042	-0.572946	-0.0464281	-0.315288	-0.00772855	0.285574	0.0635601	0.171512	0.387415	0.485182	2.6381	-0.223631	-0.484344	-0.404908	-0.0892014	-0.219558	0.140959	0.446482	0.0411551	0.36501	-0.0382809	0.222432	0.285574	-0.5925	-0.702284	-0.276589	1.96595	2.37331	-0.266405	-0.633643	1.22658	-0.266405	-0.441571	-0.415093	-0.246037
GluR2	-0.822026	0.557848	0.443374	0.625913	0.539284	0.690885	0.59188	1.2385	1.0374	0.554754	0.94149	0.771326	1.44889	0.335088	0.412435	-0.311534	0.882706	0.415529	0.331994	0.406247	0.675415	0.0721075	-0.0887745	-0.234187	-0.15684	-0.0887745	0.446468	0.557848	0.502158	0.731105	0.743481	0.415529	1.49839	1.14259	0.848673	0.492876	0.768232	-1.31674	-1.34242	0.0690137	1.91297	0.304149	0.783701	0.474313	5.62563	1.03121	0.907457	0.465031	0.146361
GluR3	-0.367717	1.59688	1.40482	0.952684	0.804639	1.36481	0.748622	0.368506	0.77663	1.54486	0.724615	1.44083	0.432526	1.29279	0.936679	0.0924227	1.76493	1.28879	0.172447	1.3488	1.3448	1.03671	1.86096	0.904669	0.672599	1.0127	1.55287	0.752623	1.61689	0.792635	0.764627	0.356503	0.780632	0.340498	0.980692	0.492544	0.600577	-0.993227	-1.03192	1.08472	2.80525	1.49285	0.772629	0.168446	3.9696	0.364505	1.3448	0.572568	-0.427735
GluR4	-1.17209	0.0162714	0.162059	0.0635537	0.173879	-0.0625325	0.134477	0.433932	0.768848	1.09982	0.705805	1.30471	0.863413	0.150238	0.370889	0.540317	1.13135	0.209341	0.0241518	0.00445081	-0.153157	-0.192559	-0.298944	-0.0507119	-0.267423	-0.2162	0.0950752	0.000510617	-0.00342958	0.508796	0.217221	-0.0191903	0.615181	0.477274	0.351188	0.165999	0.378769	-1.45618	-1.51646	-0.83481	0.299965	-0.519595	-0.298944	-0.716604	2.26218	-0.405329	0.00445081	-0.767827	-1.10668
Adra2a	-0.26055	0.0124317	-0.180423	-0.113091	0.449325	-0.237213	-0.202054	0.193404	0.0715372	0.202544	-0.18286	-0.16519	-0.161534	0.126377	-0.225818	-0.26055	-0.26055	-0.118271	-0.26055	-0.17372	-0.191086	-0.230327	-0.26055	-0.209062	-0.209062	-0.233161	-0.244921	-0.202359	-0.244982	-0.131371	-0.0838433	-0.133809	-0.224295	-0.26055	-0.190477	-0.221858	-0.248516	-0.249278	-0.26055	-0.200226	0.388391	-0.0719612	-0.138988	-0.26055	-0.104865	-0.184384	-0.117052	-0.202664	-0.26055
Adra2b	-0.338245	-0.133211	0.771092	0.442432	-0.144275	-0.313128	0.487989	1.48699	-0.315796	-0.301121	1.67572	-0.320287	-0.295914	-0.338542	-0.113036	-0.0811461	-0.338542	-0.338542	-0.288104	0.839427	-0.0668283	-0.156315	0.00964213	-0.308084	0.514021	-0.27281	-0.219444	0.234172	-0.304375	0.0617071	0.10401	-0.245802	0.0714693	-0.298517	-0.338542	-0.310492	-0.320547	-0.181371	-0.338542	0.4164	0.621405	0.637676	-0.0944878	-0.338542	0.117026	-0.199594	-0.294938	0.139805	1.39262
Adrb1	-0.245077	0.550682	0.788341	1.18889	0.961913	0.681528	0.881803	1.20224	1.37581	3.81917	0.881803	3.73906	2.56411	4.58021	4.5001	1.90988	5.07422	4.914	1.22895	1.42922	1.13548	0.678858	0.0566703	1.10878	0.988616	2.39054	-0.10889	1.70961	0.37177	3.36521	1.96329	0.895155	1.41587	2.55076	1.25565	0.275638	0.235583	-0.637483	-0.653638	-0.231726	0.53466	-0.423989	0.734935	1.2957	0.921858	-0.134258	0.107407	-0.0287803	-0.395951
Chrna4	-0.330038	-0.167899	-0.234014	-0.298554	-0.216698	0.0918365	-0.00103877	-0.240311	-0.0671534	-0.240311	-0.0199287	-0.347353	-0.350502	-0.325315	-0.431571	-0.145861	-0.342631	-0.248181	0.00998033	-0.304851	-0.350502	-0.0419668	-0.0828949	-0.13012	-0.155306	-0.27809	0.0886882	-0.0073354	0.0509084	-0.373327	-0.371123	-0.415514	-0.293832	-0.289109	-0.0325219	0.342127	0.534175	-0.515146	-0.515788	-0.00576124	0.929288	0.0036837	-0.205679	-0.500046	0.335831	-0.373484	-0.0577084	-0.366558	-0.446525
Chrna7	-0.358548	-0.0876591	-0.110903	-0.100797	-0.223078	-0.101302	-0.199835	-0.238237	-0.26906	-0.0876591	-0.230153	-0.232679	-0.0770479	-0.158401	-0.108882	-0.20034	0.0624139	-0.189729	-0.290283	-0.145768	-0.184676	-0.194782	-0.205393	-0.0330871	0.0265378	-0.177602	-0.212467	-0.175075	-0.119493	-0.196298	-0.220552	-0.224594	-0.125051	-0.123535	-0.222068	-0.130104	-0.11444	-0.36542	-0.13263	0.0548344	1.24329	0.212487	-0.214994	-0.288262	0.0800992	-0.272092	-0.199835	1.18771	1.68795
Drd1	-0.196894	-0.0435461	-0.123371	-0.110767	-0.0159374	0.272753	0.159317	-0.147679	-0.114968	-0.150379	-0.0861594	-0.158242	-0.167785	-0.158722	-0.104165	0.191727	-0.142937	-0.171326	0.0104708	-0.0213391	-0.0243401	-0.0909609	-0.0237399	0.0356787	-0.131774	0.249345	-0.00753482	0.26375	0.158717	-0.0687539	-0.140536	-0.162863	-0.192783	-0.164844	-0.0309421	0.0902957	0.248745	-0.172646	-0.197302	1.49413	0.707889	-0.0447464	0.293759	-0.0741556	-0.0141369	0.375385	0.16772	-0.18555	-0.19606
Drd2	-0.299924	-0.304064	-0.303553	-0.307049	-0.300844	-0.305547	-0.301815	-0.31214	-0.310821	-0.31214	-0.307652	-0.311677	-0.311721	-0.311419	-0.30248	-0.277997	-0.305393	-0.310816	-0.309927	-0.308394	-0.303042	-0.308608	-0.299566	-0.219115	-0.282852	-0.195092	-0.299464	-0.268541	-0.294404	-0.301458	-0.290673	-0.301866	-0.31214	-0.31098	-0.298902	-0.30662	-0.281984	-0.300538	-0.182825	1.68126	2.7853	-0.277332	-0.246716	-0.265525	-0.281881	-0.280348	-0.293484	-0.309518	-0.31214
Drd3	-0.379256	-0.112611	-0.080895	-0.125071	-0.0922223	0.155845	-0.212292	0.0108561	-0.222486	-0.149991	-0.026524	-0.249672	0.263455	-0.353656	-0.314237	-0.405309	-0.267795	-0.417202	-0.399645	-0.0899568	-0.0888241	-0.000471234	-0.0491786	-0.242875	-0.234946	-0.127337	-0.148859	-0.0129313	0.0131215	-0.359999	-0.143195	-0.163584	-0.219088	-0.296113	-0.151124	0.272516	-0.0627713	-0.437251	-0.453563	-0.249672	0.200022	-0.0571077	-0.0831604	-0.342895	0.466213	-0.174911	-0.12054	-0.260999	-0.36453
Drd4	-0.125878	-0.0863439	-0.0613444	0.192139	0.215394	0.147372	0.0403977	-0.359594	-0.162505	-0.0468099	-0.130529	-0.0787859	-0.0904136	-0.0962275	-0.182854	-0.159598	-0.163087	-0.0677397	-0.381338	-0.163668	-0.0258801	-0.146808	-0.335757	-0.033438	0.535155	-0.0415774	-0.137506	-0.00611302	-0.161924	-0.170063	-0.190993	-0.182854	-0.28634	-0.267154	-0.113669	-0.0654141	-0.196807	-0.346804	2.00024	-0.213086	0.383995	-0.196807	-0.189249	-0.188086	-0.153203	-0.267154	0.0491184	-0.214248	-0.370524
Htr1a	-0.699719	-0.178749	-0.246561	-0.299631	-0.314373	-0.455892	-0.370391	-0.193491	-0.449996	-0.51309	-0.373339	-0.510436	-0.0608164	-0.346804	-0.429357	0.691007	-0.473582	-0.317321	0.180947	-0.340908	-0.405771	-0.379236	-0.066713	-0.149266	-0.510731	-0.317321	-0.225923	-0.317321	-0.276044	-0.16106	0.0748068	-0.267199	-0.14337	-0.255406	-0.367443	-0.276044	-0.196439	-0.77458	-0.77726	-0.447047	1.27772	0.381433	-0.225923	0.0630134	1.56666	-0.102093	-0.220026	1.07429	0.366691
Htr2b	-0.326736	0.276707	-0.108038	-0.0382891	-0.216787	-0.236287	-0.251286	-0.159038	-0.288111	-0.234787	-0.246037	-0.110288	-0.0652887	-0.262536	0.137209	-0.0795386	-0.209287	0.164958	0.154459	-0.0922884	-0.043539	-0.0292892	1.82844	1.75344	1.02595	0.898449	-0.223537	-0.164288	-0.043539	-0.0712887	-0.173287	-0.0750386	-0.107288	-0.190537	-0.139538	-0.123038	-0.135788	-0.333305	-0.339035	0.174708	1.79844	0.181458	-0.177037	-0.134288	-0.0390391	-0.258786	-0.131288	-0.186037	0.605953
Htr3	-0.369998	0.230461	0.344385	0.203944	0.192159	0.199034	0.238318	0.495629	0.44947	0.80892	0.483844	0.386615	0.769636	0.252067	0.466166	0.62232	0.769636	0.495629	0.365009	0.44947	0.602678	0.317868	0.492683	-0.182023	0.0674316	0.154839	0.219658	0.463219	0.171535	0.602678	0.172517	0.156803	0.592857	0.343403	0.641962	0.414114	0.554555	-0.383845	-0.240949	0.101805	0.975878	0.410186	0.0831452	0.602678	2.70438	0.342421	0.612499	0.799099	1.21158
Htr4	-0.259794	-0.0767765	0.104577	-0.19546	-0.199897	-0.259794	-0.238608	-0.199897	-0.230622	-0.258341	-0.259794	-0.136118	-0.121699	-0.0801041	-0.0545926	-0.214039	-0.240993	-0.259794	-0.259794	-0.131127	-0.259794	-0.213374	-0.22491	-0.0357363	-0.217423	-0.102843	-0.248314	-0.234837	-0.106725	0.00696778	-0.11338	0.0041948	-0.189914	-0.114489	-0.224078	-0.231232	-0.0834317	-0.259794	-0.259794	-0.0850955	-0.0168799	-0.259794	-0.124472	-0.259794	0.361356	-0.156639	-0.24127	0.292586	-0.0828771
Htr5b	-0.202177	-0.193105	-0.16403	-0.186964	-0.19998	-0.214873	-0.143463	0.186736	0.0289617	-0.218406	-0.20522	-0.218406	-0.201163	-0.216681	-0.174173	-0.213937	-0.181385	-0.218406	-0.211869	-0.14628	-0.0673932	-0.184428	-0.127686	0.0616435	-0.0820437	-0.205727	-0.203248	-0.185442	-0.200262	-0.16217	-0.181554	0.0109304	-0.190401	-0.201558	-0.188485	-0.161494	-0.214489	-0.21427	-0.218406	0.0193826	0.247028	0.0915079	-0.20584	-0.187358	-0.104019	-0.203981	0.197442	-0.153606	-0.141209
Hcrtr1	-0.130385	-0.0985472	-0.101213	-0.115606	-0.0292445	-0.102397	-0.127038	-0.127038	-0.123603	-0.122566	-0.129467	-0.128253	-0.132402	-0.122862	-0.123395	-0.130651	-0.121855	-0.131241	-0.121204	-0.114925	-0.121737	-0.124521	-0.129704	-0.121293	-0.129023	-0.12307	-0.124432	-0.12461	-0.128519	-0.123099	-0.0890699	-0.120138	-0.0970663	-0.129585	-0.128045	-0.129674	-0.128578	-0.132834	-0.133791	-0.123662	-0.114244	-0.124432	-0.116495	-0.128371	-0.105862	-0.121293	-0.131294	-0.12692	-0.120848
Hcrtr2	-0.327839	-0.0942536	-0.0491162	-0.216689	-0.247608	0.541055	-0.22109	-0.13262	-0.243545	-0.0434741	-0.0186485	-0.281687	-0.13262	0.0513144	-0.116822	0.111121	-0.13262	-0.0998958	-0.216576	-0.139391	1.17298	-0.0604006	1.57921	0.246533	1.97417	-0.26081	-0.174372	-0.307753	0.0987086	-0.230343	-0.113437	0.594091	0.345836	-0.213868	-0.221541	-0.289134	-0.221767	-0.208225	-0.327839	2.04187	8.42881	3.58783	-0.150675	-0.327839	0.563623	-0.327839	-0.284959	-0.240273	-0.193556
Oxtr	-0.560466	-0.239634	0.0658294	-0.205053	-0.23387	-0.36643	-0.180078	0.163808	0.905373	1.25502	0.594146	0.801631	0.409716	0.655623	0.455823	0.469271	0.663308	0.13307	1.17818	-0.278057	-0.170472	0.257945	0.10041	0.098489	0.672914	0.192625	0.188783	0.23297	-0.0552032	-0.0744148	-0.160867	-0.274215	-0.312638	0.25026	0.0523813	0.909215	0.534591	-0.681499	-0.80061	2.48456	5.34708	1.98506	0.0965678	-0.318401	4.25202	0.0120371	1.63925	-0.0801782	-0.304953
AVPr1a	-0.31933	0.148949	0.0600481	0.444189	0.033707	-0.27163	-0.207753	-0.310593	-0.269764	-0.062877	-0.174827	-0.167144	-0.290398	-0.171534	-0.096901	-0.218729	1.03138	-0.183607	-0.275801	-0.251874	-0.0826329	-0.22246	-0.276679	-0.0738525	-0.172632	-0.29852	-0.306093	-0.317727	-0.220594	-0.179217	-0.258679	-0.162754	-0.225863	-0.264606	-0.151778	0.155535	-0.178119	-0.283154	-0.185802	-0.0595844	-0.302362	-0.110072	-0.269655	-0.329581	-0.1869	-0.305764	0.443092	0.230168	-0.106779
Npy1r	-0.443606	0.0562117	0.262626	0.308964	0.249988	-0.181797	0.106762	1.18096	1.51796	2.5711	0.881869	3.6158	2.16669	1.23151	1.94764	-0.120294	4.20977	1.38737	0.254201	0.789193	1.45477	0.228926	0.115187	0.73443	0.477465	1.39159	-0.0571055	0.199438	0.191013	1.17253	0.818681	0.515378	1.10513	2.23831	0.843956	0.48589	0.570141	-0.463767	-0.466143	0.616479	0.599629	-0.302275	0.355302	-0.00697635	0.995607	0.0435741	0.132037	0.608054	-0.181797
[truncated: 245 more columns]

## Sheet: monoaminergic
	FRP	MOp	MOs	SSp	SSs	GU	VISC	AUDd	AUDp	AUDpo	AUDv	VISal	VISam	VISl	VISp	VISpl	VISpm	VISli	VISpor	ACAd	ACAv	PL	ILA	ORBl	ORBm	ORBvl	AId	AIp	AIv	RSPagl	RSPd	RSPv	VISa	VISrl	TEa	PERI	ECT	MOB	AOB	AON	TT	DP	PIR	NLOT	COA	PAA	TR	CA1	CA2
Dbh	-0.125906	-0.122281	-0.121065	-0.105739	-0.118231	-0.122101	-0.124045	-0.122322	-0.12389	-0.122673	-0.121522	-0.124714	-0.0840209	-0.124755	-0.117007	-0.114394	-0.121416	-0.124943	-0.12224	-0.122657	-0.120877	-0.124143	-0.116598	-0.122134	-0.123285	-0.121612	-0.124028	-0.121603	-0.122363	-0.0970029	-0.121489	-0.122208	-0.121742	-0.12509	-0.124077	-0.116108	-0.118803	-0.12638	-0.127376	-0.11815	-0.0932471	-0.123089	-0.118885	-0.12411	-0.113822	-0.12362	-0.118068	-0.119497	-0.121734
TH	-0.189018	-0.299541	-0.3231	-0.329337	-0.323793	-0.313746	-0.319982	-0.326219	-0.339904	-0.345413	-0.330723	-0.347873	-0.253807	-0.302312	-0.323793	-0.360103	-0.314785	-0.31236	-0.334083	-0.273902	-0.290879	-0.318596	-0.31825	-0.250689	-0.346279	-0.16823	-0.337548	-0.339176	-0.318596	-0.303352	-0.285336	-0.304738	-0.286029	-0.310628	-0.328297	-0.338172	-0.310281	0.668486	1.21244	-0.326565	-0.330723	-0.321715	-0.359098	-0.298848	-0.358786	-0.361073	-0.36038	-0.361905	-0.367448
Tph2	-0.193318	-0.190992	-0.188563	-0.190917	-0.192483	-0.18979	-0.192144	-0.186209	-0.193119	-0.191593	-0.188	-0.189139	-0.192382	-0.191768	-0.170396	-0.190341	-0.182566	-0.179536	-0.174278	-0.185909	-0.186973	-0.181815	-0.133337	-0.171899	-0.161507	-0.105917	-0.183655	-0.182566	-0.186322	-0.181615	-0.180037	-0.17891	-0.18686	-0.188864	-0.189853	-0.19153	-0.192056	-0.190779	-0.193559	-0.12307	0.22712	-0.131834	-0.189402	-0.189815	-0.18949	-0.193509	-0.188538	-0.192449	-0.193494
Adra2a	-0.26055	0.0124317	-0.180423	-0.113091	0.449325	-0.237213	-0.202054	0.193404	0.0715372	0.202544	-0.18286	-0.16519	-0.161534	0.126377	-0.225818	-0.26055	-0.26055	-0.118271	-0.26055	-0.17372	-0.191086	-0.230327	-0.26055	-0.209062	-0.209062	-0.233161	-0.244921	-0.202359	-0.244982	-0.131371	-0.0838433	-0.133809	-0.224295	-0.26055	-0.190477	-0.221858	-0.248516	-0.249278	-0.26055	-0.200226	0.388391	-0.0719612	-0.138988	-0.26055	-0.104865	-0.184384	-0.117052	-0.202664	-0.26055
Adra2b	-0.338245	-0.133211	0.771092	0.442432	-0.144275	-0.313128	0.487989	1.48699	-0.315796	-0.301121	1.67572	-0.320287	-0.295914	-0.338542	-0.113036	-0.0811461	-0.338542	-0.338542	-0.288104	0.839427	-0.0668283	-0.156315	0.00964213	-0.308084	0.514021	-0.27281	-0.219444	0.234172	-0.304375	0.0617071	0.10401	-0.245802	0.0714693	-0.298517	-0.338542	-0.310492	-0.320547	-0.181371	-0.338542	0.4164	0.621405	0.637676	-0.0944878	-0.338542	0.117026	-0.199594	-0.294938	0.139805	1.39262
Adrb1	-0.245077	0.550682	0.788341	1.18889	0.961913	0.681528	0.881803	1.20224	1.37581	3.81917	0.881803	3.73906	2.56411	4.58021	4.5001	1.90988	5.07422	4.914	1.22895	1.42922	1.13548	0.678858	0.0566703	1.10878	0.988616	2.39054	-0.10889	1.70961	0.37177	3.36521	1.96329	0.895155	1.41587	2.55076	1.25565	0.275638	0.235583	-0.637483	-0.653638	-0.231726	0.53466	-0.423989	0.734935	1.2957	0.921858	-0.134258	0.107407	-0.0287803	-0.395951
Drd1	-0.196894	-0.0435461	-0.123371	-0.110767	-0.0159374	0.272753	0.159317	-0.147679	-0.114968	-0.150379	-0.0861594	-0.158242	-0.167785	-0.158722	-0.104165	0.191727	-0.142937	-0.171326	0.0104708	-0.0213391	-0.0243401	-0.0909609	-0.0237399	0.0356787	-0.131774	0.249345	-0.00753482	0.26375	0.158717	-0.0687539	-0.140536	-0.162863	-0.192783	-0.164844	-0.0309421	0.0902957	0.248745	-0.172646	-0.197302	1.49413	0.707889	-0.0447464	0.293759	-0.0741556	-0.0141369	0.375385	0.16772	-0.18555	-0.19606
Drd2	-0.299924	-0.304064	-0.303553	-0.307049	-0.300844	-0.305547	-0.301815	-0.31214	-0.310821	-0.31214	-0.307652	-0.311677	-0.311721	-0.311419	-0.30248	-0.277997	-0.305393	-0.310816	-0.309927	-0.308394	-0.303042	-0.308608	-0.299566	-0.219115	-0.282852	-0.195092	-0.299464	-0.268541	-0.294404	-0.301458	-0.290673	-0.301866	-0.31214	-0.31098	-0.298902	-0.30662	-0.281984	-0.300538	-0.182825	1.68126	2.7853	-0.277332	-0.246716	-0.265525	-0.281881	-0.280348	-0.293484	-0.309518	-0.31214
Drd3	-0.379256	-0.112611	-0.080895	-0.125071	-0.0922223	0.155845	-0.212292	0.0108561	-0.222486	-0.149991	-0.026524	-0.249672	0.263455	-0.353656	-0.314237	-0.405309	-0.267795	-0.417202	-0.399645	-0.0899568	-0.0888241	-0.000471234	-0.0491786	-0.242875	-0.234946	-0.127337	-0.148859	-0.0129313	0.0131215	-0.359999	-0.143195	-0.163584	-0.219088	-0.296113	-0.151124	0.272516	-0.0627713	-0.437251	-0.453563	-0.249672	0.200022	-0.0571077	-0.0831604	-0.342895	0.466213	-0.174911	-0.12054	-0.260999	-0.36453
Drd4	-0.125878	-0.0863439	-0.0613444	0.192139	0.215394	0.147372	0.0403977	-0.359594	-0.162505	-0.0468099	-0.130529	-0.0787859	-0.0904136	-0.0962275	-0.182854	-0.159598	-0.163087	-0.0677397	-0.381338	-0.163668	-0.0258801	-0.146808	-0.335757	-0.033438	0.535155	-0.0415774	-0.137506	-0.00611302	-0.161924	-0.170063	-0.190993	-0.182854	-0.28634	-0.267154	-0.113669	-0.0654141	-0.196807	-0.346804	2.00024	-0.213086	0.383995	-0.196807	-0.189249	-0.188086	-0.153203	-0.267154	0.0491184	-0.214248	-0.370524
Htr1a	-0.699719	-0.178749	-0.246561	-0.299631	-0.314373	-0.455892	-0.370391	-0.193491	-0.449996	-0.51309	-0.373339	-0.510436	-0.0608164	-0.346804	-0.429357	0.691007	-0.473582	-0.317321	0.180947	-0.340908	-0.405771	-0.379236	-0.066713	-0.149266	-0.510731	-0.317321	-0.225923	-0.317321	-0.276044	-0.16106	0.0748068	-0.267199	-0.14337	-0.255406	-0.367443	-0.276044	-0.196439	-0.77458	-0.77726	-0.447047	1.27772	0.381433	-0.225923	0.0630134	1.56666	-0.102093	-0.220026	1.07429	0.366691
Htr2b	-0.326736	0.276707	-0.108038	-0.0382891	-0.216787	-0.236287	-0.251286	-0.159038	-0.288111	-0.234787	-0.246037	-0.110288	-0.0652887	-0.262536	0.137209	-0.0795386	-0.209287	0.164958	0.154459	-0.0922884	-0.043539	-0.0292892	1.82844	1.75344	1.02595	0.898449	-0.223537	-0.164288	-0.043539	-0.0712887	-0.173287	-0.0750386	-0.107288	-0.190537	-0.139538	-0.123038	-0.135788	-0.333305	-0.339035	0.174708	1.79844	0.181458	-0.177037	-0.134288	-0.0390391	-0.258786	-0.131288	-0.186037	0.605953
Htr3	-0.369998	0.230461	0.344385	0.203944	0.192159	0.199034	0.238318	0.495629	0.44947	0.80892	0.483844	0.386615	0.769636	0.252067	0.466166	0.62232	0.769636	0.495629	0.365009	0.44947	0.602678	0.317868	0.492683	-0.182023	0.0674316	0.154839	0.219658	0.463219	0.171535	0.602678	0.172517	0.156803	0.592857	0.343403	0.641962	0.414114	0.554555	-0.383845	-0.240949	0.101805	0.975878	0.410186	0.0831452	0.602678	2.70438	0.342421	0.612499	0.799099	1.21158
Htr4	-0.259794	-0.0767765	0.104577	-0.19546	-0.199897	-0.259794	-0.238608	-0.199897	-0.230622	-0.258341	-0.259794	-0.136118	-0.121699	-0.0801041	-0.0545926	-0.214039	-0.240993	-0.259794	-0.259794	-0.131127	-0.259794	-0.213374	-0.22491	-0.0357363	-0.217423	-0.102843	-0.248314	-0.234837	-0.106725	0.00696778	-0.11338	0.0041948	-0.189914	-0.114489	-0.224078	-0.231232	-0.0834317	-0.259794	-0.259794	-0.0850955	-0.0168799	-0.259794	-0.124472	-0.259794	0.361356	-0.156639	-0.24127	0.292586	-0.0828771
Htr5b	-0.202177	-0.193105	-0.16403	-0.186964	-0.19998	-0.214873	-0.143463	0.186736	0.0289617	-0.218406	-0.20522	-0.218406	-0.201163	-0.216681	-0.174173	-0.213937	-0.181385	-0.218406	-0.211869	-0.14628	-0.0673932	-0.184428	-0.127686	0.0616435	-0.0820437	-0.205727	-0.203248	-0.185442	-0.200262	-0.16217	-0.181554	0.0109304	-0.190401	-0.201558	-0.188485	-0.161494	-0.214489	-0.21427	-0.218406	0.0193826	0.247028	0.0915079	-0.20584	-0.187358	-0.104019	-0.203981	0.197442	-0.153606	-0.141209
[truncated: 245 more columns]
