# Supplementary material for: The Connectome and Chemo-Connectome Databases for Mice Brain Connection Analysis
Source: Front Neuroanat. 2022 Jun 9;16:886925. doi: 10.3389/fnana.2022.886925 (PMC9218099; doi:10.3389/fnana.2022.886925)
Supplement: Supplementary file 6 [file Table_4.XLSX]

## Sheet: top 50
	source	target	importance
1	AP	DCN	0.0146577
2	y	VI	0.00723473
3	LC	MEV	0.00701583
4	OP	MPT	0.00684369
5	PP	MG	0.00598395
6	PIL	MG	0.00590333
7	DMX	DCN	0.00582499
8	MPT	OP	0.00579644
9	IG	RPA	0.00572007
10	LDT	MEV	0.00568015
11	NOT	MPT	0.00546102
12	PP	PIL	0.00541344
13	LC	B	0.0053976
14	AP	PAS	0.00536693
15	B	MEV	0.00523936
16	PPT	MPT	0.00517358
17	SG	PDTg	0.0050587
18	PST	STN	0.00499379
19	VISpor	VISli	0.00497397
20	IntG	MG	0.00484614
21	ECU	I5	0.00478477
22	PP	AUDv	0.0046568
23	PIL	AUDv	0.00459419
24	LDT	B	0.00459211
25	NI	PDTg	0.00439086
26	IntG	PIL	0.00437841
27	VISam	VISpm	0.00436454
28	PAS	I5	0.00435607
29	VISa	VISam	0.00430927
30	PAS	XII	0.00429258
31	ECU	XII	0.004268
32	OV	AVPV	0.00425434
33	SLD	PDTg	0.00423559
34	y	VNC	0.00422844
35	NOD	LING	0.00420588
36	AUDd	AUDp	0.00418703
37	AUDp	AUDpo	0.0041624
38	VISal	AUDpo	0.00413445
39	AUDv	AUDp	0.0041321
40	AUDpo	AUDp	0.00410862
41	NTS	DCN	0.00401502
42	FOTU	PYR	0.00401088
43	SG	NI	0.00398658
44	DTN	PDTg	0.00397693
45	ECU	ISN	0.00394905
46	NOT	OP	0.00391451
47	VISli	VISpor	0.00390251
48	AUDd	AUDpo	0.00390047
49	PAS	DCN	0.00389266
50	PDTg	NI	0.00387049

## Sheet: monoaminergic nuclei
	source	target	importance
1	LC	MEV	0.00701583
2	LC	B	0.0053976
3	B	MEV	0.00523936
4	B	LC	0.00251673
5	IC	MG	0.00123885
6	CP	SNc	0.00119055
7	OT	SNc	0.00110911
8	PSTN	SNc	0.00105323
9	MEV	DR	0.00074254
10	ACB	SNc	0.000732657
11	SNc	VTA	0.000719149
12	MEV	PAG	0.000675103
13	LC	PSTN	0.000604025
14	VTA	SNc	0.000558233
15	B	DR	0.000550305
16	DR	PAG	0.00049581
17	OT	ACB	0.00048509
18	BMA	ACB	0.000475878
19	SNc	PSTN	0.000474995
20	ACB	VTA	0.000469075
21	PAG	DR	0.000464673
22	B	PSTN	0.000453098
23	IC	PAG	0.000424508
24	OT	VTA	0.00038493
25	OT	PSTN	0.000374248
26	DR	VTA	0.000366957
27	ACB	PSTN	0.00036404
28	MEV	B	0.000317094
29	VTA	PSTN	0.000316477
30	BMA	OT	0.000313451
31	B	VTA	0.000312168
32	SNc	DR	0.000303913
33	LC	DR	0.000303509
34	MEV	PSTN	0.000280146
35	VTA	DR	0.000273818
36	MG	CP	0.000269929
37	PAG	B	0.000268445
38	DR	LC	0.00025369
39	OT	BMA	0.00023862
40	MEV	VTA	0.000235843
41	PSTN	VTA	0.000233235
42	MEV	SNc	0.000230683
43	B	PAG	0.000226929
44	RPA	B	0.000226821
45	MEV	LC	0.000225954
46	LC	VTA	0.000225517
47	DR	B	0.000218337
48	CP	PSTN	0.00020937
49	RPA	LC	0.000202694
50	LC	PAG	0.000202379
51	PAG	VTA	0.000199026
52	SNc	MEV	0.000196799
53	PAG	LC	0.000196425
54	BMA	RPA	0.000194084
55	PSTN	PAG	0.000190368
56	SNc	CP	0.000183401
57	VTA	PAG	0.000180125
58	SNc	PAG	0.000164861
59	DR	MEV	0.000164543
60	PAG	MEV	0.000162424
61	PSTN	B	0.00015451
62	DR	RPA	0.000141029
63	IC	RPA	0.000140642
64	PAG	IC	0.000140187
65	PAG	PSTN	0.000139307
66	BMA	CP	0.000132771
67	DR	PSTN	0.000130994
68	PSTN	DR	0.000117608
69	DR	SNc	0.00010927
70	BMA	PSTN	0.000109158
71	VTA	ACB	0.000107066
72	VTA	B	0.000104835
73	CP	VTA	9.98e-05
74	CP	ACB	9.61e-05
75	VTA	RPA	9.48e-05
76	VTA	MEV	9.23e-05
77	VTA	CP	9.2e-05
78	OT	CP	8.91e-05
79	ACB	RPA	8.84e-05
80	PAG	MG	8.77e-05
81	RPA	MEV	8.72e-05
82	PAG	SNc	8.3e-05
83	MEV	RPA	8.18e-05
84	IC	B	7.98e-05
85	PSTN	MEV	7.53e-05
86	SNc	B	7.4e-05
87	VTA	LC	6.58e-05
88	VTA	OT	6.51e-05
89	SNc	ACB	6.3e-05
90	B	SNc	6.2e-05
91	RPA	DR	5.76e-05
92	IC	LC	5.74e-05
93	SNc	LC	5.64e-05
94	RPA	PAG	5.56e-05
95	PSTN	LC	5.51e-05
96	CP	BMA	5.3e-05
97	IC	DR	5.19e-05
98	PAG	RPA	5.11e-05
99	ACB	CP	4.98e-05
100	OT	RPA	4.98e-05
