# Supplementary material for: The Connectome and Chemo-Connectome Databases for Mice Brain Connection Analysis
Source: Front Neuroanat. 2022 Jun 9;16:886925. doi: 10.3389/fnana.2022.886925 (PMC9218099; doi:10.3389/fnana.2022.886925)
Supplement: Supplementary file 7 [file Table_5.XLSX]

## Sheet: ACB
brainarea	lr	gene	gene_id	fc
ACB	ligand	Dbh	1	-0.123841
ACB	ligand	TH	2	-0.188325
ACB	ligand	Tph2	3	-0.156875
ACB	receptor	Adra2a	4	-0.201445
ACB	receptor	Adra2b	5	0.351318
ACB	receptor	Adrb1	6	-0.0795166
ACB	receptor	Drd1	7	6.53457
ACB	receptor	Drd2	8	4.0989
ACB	receptor	Drd3	9	1.63066
ACB	receptor	Drd4	10	-0.0380891
ACB	receptor	Htr1a	11	-0.516333
ACB	receptor	Htr2b	12	-0.204037
ACB	receptor	Htr3	13	-0.197736
ACB	receptor	Htr4	14	0.655293
ACB	receptor	Htr5b	15	-0.202516

## Sheet: B
brainarea	lr	gene	gene_id	fc
B	ligand	Dbh	1	3.46512
B	ligand	TH	2	8.28254
B	ligand	Tph2	3	0.143234
B	receptor	Adra2a	4	-0.26055
B	receptor	Adra2b	5	-0.338542
B	receptor	Adrb1	6	-0.653638
B	receptor	Drd1	7	-0.198394
B	receptor	Drd2	8	-0.206848
B	receptor	Drd3	9	0.35294
B	receptor	Drd4	10	12.0233
B	receptor	Htr1a	11	0.699852
B	receptor	Htr2b	12	-0.339035
B	receptor	Htr3	13	-0.399068
B	receptor	Htr4	14	-0.259794
B	receptor	Htr5b	15	-0.218406

## Sheet: BMA
brainarea	lr	gene	gene_id	fc
BMA	ligand	Dbh	1	-0.11815
BMA	ligand	TH	2	-0.340978
BMA	ligand	Tph2	3	-0.191906
BMA	receptor	Adra2a	4	-0.0655632
BMA	receptor	Adra2b	5	0.058453
BMA	receptor	Adrb1	6	0.112747
BMA	receptor	Drd1	7	0.00746987
BMA	receptor	Drd2	8	-0.277741
BMA	receptor	Drd3	9	0.0595634
BMA	receptor	Drd4	10	-0.270642
BMA	receptor	Htr1a	11	0.652679
BMA	receptor	Htr2b	12	-0.287811
BMA	receptor	Htr3	13	1.86959
BMA	receptor	Htr4	14	4.33228
BMA	receptor	Htr5b	15	-0.218364

## Sheet: CP
brainarea	lr	gene	gene_id	fc
CP	ligand	Dbh	1	-0.122959
CP	ligand	TH	2	-0.227129
CP	ligand	Tph2	3	-0.191105
CP	receptor	Adra2a	4	-0.239346
CP	receptor	Adra2b	5	0.198378
CP	receptor	Adrb1	6	-0.325187
CP	receptor	Drd1	7	11.22
CP	receptor	Drd2	8	6.0969
CP	receptor	Drd3	9	-0.101284
CP	receptor	Drd4	10	-0.150296
CP	receptor	Htr1a	11	-0.704731
CP	receptor	Htr2b	12	-0.218287
CP	receptor	Htr3	13	-0.262555
CP	receptor	Htr4	14	-0.128354
CP	receptor	Htr5b	15	-0.169045

## Sheet: DR
brainarea	lr	gene	gene_id	fc
DR	ligand	Dbh	1	-0.114394
DR	ligand	TH	2	1.07732
DR	ligand	Tph2	3	12.7022
DR	receptor	Adra2a	4	-0.26055
DR	receptor	Adra2b	5	2.72353
DR	receptor	Adrb1	6	-0.577534
DR	receptor	Drd1	7	-0.180629
DR	receptor	Drd2	8	-0.21707
DR	receptor	Drd3	9	-0.400891
DR	receptor	Drd4	10	0.0357466
DR	receptor	Htr1a	11	7.15374
DR	receptor	Htr2b	12	0.0637097
DR	receptor	Htr3	13	-0.399068
DR	receptor	Htr4	14	-0.259794
DR	receptor	Htr5b	15	-0.172088

## Sheet: DR50
brainarea	lr	gene	gene_id	fc
DR	ligand	VGAT	1	0.0157073
DR	ligand	VGLUT1	2	-0.625736
DR	ligand	VGLUT2	3	-0.696841
DR	ligand	VGLUT3	4	13.5867
DR	ligand	SST	5	0.410184
DR	ligand	Pvalb	6	-0.636581
DR	ligand	Dbh	7	-0.114394
DR	ligand	TH	8	1.07732
DR	ligand	Tph2	9	12.7022
DR	ligand	Calb1	10	-0.379351
DR	ligand	Calb2	11	-0.16648
DR	ligand	Chat	12	-0.502128
DR	ligand	CRH	13	-0.317329
DR	ligand	Oxt	14	-0.1896
DR	receptor	Gabra1	15	-0.677839
DR	receptor	Gabra2	16	0.634504
DR	receptor	Gabra3	17	-0.361323
DR	receptor	Gabra4	18	-0.319237
DR	receptor	Gabra5	19	-0.370992
DR	receptor	Gabra6	20	-0.228508
DR	receptor	GluK1	21	-0.56343
DR	receptor	GluK3	22	-0.107363
DR	receptor	GluK4	23	-0.139638
DR	receptor	GluK5	24	0.0573498
DR	receptor	GluN2A	25	-0.525379
DR	receptor	GluN2B	26	-0.435378
DR	receptor	GluN2C	27	-0.450768
DR	receptor	GluN2D	28	-0.0769804
DR	receptor	GluR2	29	0.198957
DR	receptor	GluR3	30	-0.907081
DR	receptor	GluR4	31	0.792489
DR	receptor	Adra2a	32	-0.26055
DR	receptor	Adra2b	33	2.72353
DR	receptor	Adrb1	34	-0.577534
DR	receptor	Chrna4	35	-0.395208
DR	receptor	Chrna7	36	-0.327927
DR	receptor	Drd1	37	-0.180629
DR	receptor	Drd2	38	-0.21707
DR	receptor	Drd3	39	-0.400891
DR	receptor	Drd4	40	0.0357466
DR	receptor	Htr1a	41	7.15374
DR	receptor	Htr2b	42	0.0637097
DR	receptor	Htr3	43	-0.399068
DR	receptor	Htr4	44	-0.259794
DR	receptor	Htr5b	45	-0.172088
DR	receptor	Hcrtr1	46	0.633277
DR	receptor	Hcrtr2	47	-0.327839
DR	receptor	Oxtr	48	-0.0801782
DR	receptor	AVPr1a	49	-0.329581
DR	receptor	Npy1r	50	-0.466143

## Sheet: IC
brainarea	lr	gene	gene_id	fc
IC	ligand	Dbh	1	-0.115129
IC	ligand	TH	2	-0.264201
IC	ligand	Tph2	3	-0.177157
IC	receptor	Adra2a	4	1.18357
IC	receptor	Adra2b	5	-0.166728
IC	receptor	Adrb1	6	-0.46538
IC	receptor	Drd1	7	-0.189091
IC	receptor	Drd2	8	0.311436
IC	receptor	Drd3	9	-0.14093
IC	receptor	Drd4	10	0.523527
IC	receptor	Htr1a	11	2.31848
IC	receptor	Htr2b	12	6.08089
IC	receptor	Htr3	13	-0.263537
IC	receptor	Htr4	14	-0.153311
IC	receptor	Htr5b	15	-0.135011

## Sheet: LC
brainarea	lr	gene	gene_id	fc
LC	ligand	Dbh	1	14.5692
LC	ligand	TH	2	8.3292
LC	ligand	Tph2	3	-0.193559
LC	receptor	Adra2a	4	9.85441
LC	receptor	Adra2b	5	-0.328748
LC	receptor	Adrb1	6	-0.602768
LC	receptor	Drd1	7	-0.181829
LC	receptor	Drd2	8	-0.0954217
LC	receptor	Drd3	9	0.543239
LC	receptor	Drd4	10	5.86063
LC	receptor	Htr1a	11	1.96763
LC	receptor	Htr2b	12	-0.339035
LC	receptor	Htr3	13	-0.399068
LC	receptor	Htr4	14	-0.259794
LC	receptor	Htr5b	15	-0.218406

## Sheet: MEV
brainarea	lr	gene	gene_id	fc
MEV	ligand	Dbh	1	4.74699
MEV	ligand	TH	2	0.588799
MEV	ligand	Tph2	3	-0.193559
MEV	receptor	Adra2a	4	5.40627
MEV	receptor	Adra2b	5	-0.338542
MEV	receptor	Adrb1	6	-0.636681
MEV	receptor	Drd1	7	-0.198394
MEV	receptor	Drd2	8	-0.201225
MEV	receptor	Drd3	9	0.480939
MEV	receptor	Drd4	10	1.90141
MEV	receptor	Htr1a	11	0.24581
MEV	receptor	Htr2b	12	0.372706
MEV	receptor	Htr3	13	-0.399068
MEV	receptor	Htr4	14	-0.259794
MEV	receptor	Htr5b	15	-0.218406

## Sheet: MG
brainarea	lr	gene	gene_id	fc
MG	ligand	Dbh	1	-0.124094
MG	ligand	TH	2	-0.367448
MG	ligand	Tph2	3	0.657814
MG	receptor	Adra2a	4	10.2505
MG	receptor	Adra2b	5	-0.308833
MG	receptor	Adrb1	6	0.005934
MG	receptor	Drd1	7	-0.18369
MG	receptor	Drd2	8	-0.311766
MG	receptor	Drd3	9	0.118465
MG	receptor	Drd4	10	-0.177621
MG	receptor	Htr1a	11	-0.110938
MG	receptor	Htr2b	12	0.00896035
MG	receptor	Htr3	13	-0.387577
MG	receptor	Htr4	14	-0.161075
MG	receptor	Htr5b	15	-0.199698

[truncated: 6 more sheets: OT, PAG, PSTN, RPA, SNc, VTA]
